# Supplementary material for: Genome-Wide Identification, Characterization, and Regulation of RWP-RK Gene Family in the Nitrogen-Fixing Clade
Source: Plants (Basel). 2020 Sep 11;9(9):1178. doi: 10.3390/plants9091178 (PMC7569760; doi:10.3390/plants9091178)
Supplement: Supplementary file 1 [file plants-09-01178-s001.zip]

Archive with 19 entries (18 files):
- Supplementary_data/
- Supplementary_data/FigureS1.pdf
- Supplementary_data/FigureS10.pdf
- Supplementary_data/FigureS2.pdf
- Supplementary_data/FigureS3.pdf
- Supplementary_data/FigureS4.pdf
- Supplementary_data/FigureS5.pdf
- Supplementary_data/FigureS6.pdf
- Supplementary_data/FigureS7.pdf
- Supplementary_data/FigureS8.pdf
- Supplementary_data/FigureS9.pdf
- Supplementary_data/TableS1.xlsx
- Supplementary_data/TableS2.xlsx
- Supplementary_data/TableS3.xlsx
- Supplementary_data/TableS4.xlsx
- Supplementary_data/TableS5.xlsx
- Supplementary_data/TableS6.xlsx
- Supplementary_data/TableS7.xlsx
- Supplementary_data/TableS8.docx
