# Supplementary material for: Genome-Wide Identification, Characterization, and Regulation of RWP-RK Gene Family in the Nitrogen-Fixing Clade
Source: Plants (Basel). 2020 Sep 11;9(9):1178. doi: 10.3390/plants9091178 (PMC7569760; doi:10.3390/plants9091178)
Supplement: Supplementary file 1 [file plants-09-01178-s001.zip › Supplementary_data/TableS1.xlsx]

## Sheet: total
Species	Clade	Nodulation status	RWP-RK number	PB1 number	RKDs	NLPs	URL	Taxonmony in NCBI
Glycine max	NFC	Nodulation	28	13	15	13	https://phytozome.jgi.doe.gov/pz/portal.html	Fabales; Fabaceae; Papilionoideae; Phaseoleae; Glycine; Soja
Cajanus cajan	NFC	Nodulation	15	7	8	7	http://gigadb.org/site/index	Fabales; Fabaceae; Papilionoideae; Phaseoleae; Cajanus
Phaseolus vulgaris	NFC	Nodulation	12	7	5	7	https://phytozome.jgi.doe.gov/pz/portal.html	Fabales; Fabaceae; Papilionoideae; Phaseoleae; Phaseolus
Vigna angularis	NFC	Nodulation	7	1	6	1	https://legumeinfo.org/data/public	Fabales; Fabaceae; Papilionoideae; Phaseoleae; Vigna
Vigna radiata	NFC	Nodulation	10	6	4	6	https://legumeinfo.org/data/public/Vigna_radiata/VC1973A.gnm6.ann1.M1Qs/	Fabales; Fabaceae; Papilionoideae; Phaseoleae; Vigna
Lotus japonicus	NFC	Nodulation	6	2	4	2	ftp://ftp.kazusa.or.jp/pub/lotus/lotus_r3.0/	Fabales; Fabaceae; Papilionoideae; Loteae; Lotus
Medicago truncatula	NFC	Nodulation	12	6	6	6	https://phytozome.jgi.doe.gov/pz/portal.html	Fabales; Fabaceae; Papilionoideae; Trifolieae; Medicago
Cicer arietinum	NFC	Nodulation	9	5	4	5	http://gigadb.org/site/index	Fabales; Fabaceae; Papilionoideae; Cicereae; Cicer
Arachis duranensis	NFC	Nodulation	15	8	7	8	http://www.peanutbase.org/files/genomes/Arachis_duranensis/annotation/	Fabales; Fabaceae; Papilionoideae; Dalbergieae; Arachis
Arachis ipaensis	NFC	Nodulation	17	8	9	8	http://www.peanutbase.org/files/genomes/Arachis_ipaensis/annotation/maker/	Fabales; Fabaceae; Papilionoideae; Dalbergieae; Arachis
Lupinus angustifolius	NFC	Nodulation	3	1	2	1	http://www.lupinexpress.org/node/16	Fabales; Fabaceae; Papilionoideae; Genisteae; Lupinus
Trifolium subterraneum(Daliak)	NFC	Nodulation	13	8	5	8	http://clovergarden.jp/	Fabales; Fabaceae; Papilionoideae; Trifolieae; Trifolium
Trifolium pratense	NFC	Nodulation	11	5	6	5	https://legumeinfo.org/data/public/Trifolium_pratense/MilvusB.gnm2.ann1.DFgp/	Fabales; Fabaceae; Papilionoideae; Trifolieae; Trifolium
Cercis canadensis	NFC	Non-nodulation	7	4	3	4	http://gigadb.org/site/index	Fabales; Fabaceae; Cercidoideae; Cercideae; Cercidinae; Cercis
Mimosa pudica	NFC	Nodulation	10	4	6	4	http://gigadb.org/site/index	Fabales; Fabaceae; Caesalpinioideae; mimosoid clade; Mimoseae; Mimosa
Chamaecrista fasciculata	NFC	Nodulation	11	7	4	7	http://gigadb.org/site/index	Fabales; Fabaceae; Caesalpinioideae; Cassia clade; Chamaecrista
Nissolia schottii	NFC	Non-nodulation	10	5	5	5	http://gigadb.org/site/index	Fabales; Fabaceae; Papilionoideae; 50 kb inversion clade; dalbergioids sensu lato; Dalbergieae; Adesmia clade; Nissolia
Dryas drummondii	NFC	Nodulation	8	4	4	4	http://gigadb.org/site/index	Rosales; Rosaceae; Dryadoideae; Dryas
Discaria trinervis	NFC	Nodulation	8	4	4	4	http://gigadb.org/site/index	Rosales; Rhamnaceae; Colletieae; Ochetophila
Parasponia andersonii	NFC	Nodulation	8	4	4	4	http://www.bioinformatics.nl/parasponia/	Rosales; Cannabaceae; Parasponia
Trema tomentosa	NFC	Non-nodulation	8	4	4	4	http://www.bioinformatics.nl/parasponia/	Rosales; Cannabaceae; Trema
Begonia fuchsioides	NFC	Non-nodulation	22	15	7	15	http://gigadb.org/site/index	Cucurbitales; Begoniaceae; Begonia; Begonia sect. Lepsia
Datisca glomerata	NFC	Nodulation	9	5	4	5	ftp://parrot.genomics.cn/gigadb/pub/10.5524/101001_102000/101046/	Cucurbitales; Datiscaceae; Datisca
Casuarina glauca	NFC	Nodulation	9	4	5	4	http://gigadb.org/site/index	Fagales; Casuarinaceae; Casuarina
Alnus glutinosa	NFC	Nodulation	10	4	6	4	http://gigadb.org/site/index	Fagales; Betulaceae; Alnus
Arabidopsis thaliana	non-NFC	Non-nodulation	14	9	5	9	https://phytozome.jgi.doe.gov/pz/portal.html	Brassicales; Brassicaceae; Camelineae; Arabidopsis
Total			292	150	142	150
