# Supplementary material for: Genome-Wide Identification, Characterization, and Regulation of RWP-RK Gene Family in the Nitrogen-Fixing Clade
Source: Plants (Basel). 2020 Sep 11;9(9):1178. doi: 10.3390/plants9091178 (PMC7569760; doi:10.3390/plants9091178)
Supplement: Supplementary file 1 [file plants-09-01178-s001.zip › Supplementary_data/TableS2.xlsx]

## Sheet: Sheet1
Orthogroup	Gene identifier of RWP-RKs
OG0001823	Alnus_glutinosa_Alngl10019S12742,Alnus_glutinosa_Alngl4587S30137,Alnus_glutinosa_Alngl46270S10821,Arabidopsis_thaliana_AT1G18790.1,Arabidopsis_thaliana_AT1G74480.1,Arabidopsis_thaliana_AT5G53040.1,Arabidopsis_thaliana_AT5G66990.1,Arachis_duranensis_Aradu.1V6B6,Arachis_duranensis_Aradu.N7C89,Arachis_duranensis_Aradu.R5YE9,Arachis_ipaensis_Araip.W1UKI,Begonia_fuchsioides_Begfu2529S27430,Begonia_fuc…
OG0002084	Alnus_glutinosa_Alngl424567S27630,Alnus_glutinosa_Alngl764S35691,Arabidopsis_thaliana_AT1G20640.1,Arabidopsis_thaliana_AT1G76350.1,Arabidopsis_thaliana_AT2G17150.1,Arabidopsis_thaliana_AT4G35270.1,Arachis_duranensis_Aradu.46M2Y,Arachis_duranensis_Aradu.7K2S3,Arachis_ipaensis_Araip.38X68,Arachis_ipaensis_Araip.GND3E,Begonia_fuchsioides_Begfu1129S16439,Begonia_fuchsioides_Begfu1351S18529,Begonia_fu…
OG0003639	Alnus_glutinosa_Alngl7222S05734,Arabidopsis_thaliana_AT2G43500.1,Arabidopsis_thaliana_AT3G59580.1,Arachis_duranensis_Aradu.BBG0S,Arachis_duranensis_Aradu.G4SB3,Arachis_duranensis_Aradu.H6JXR,Arachis_duranensis_Aradu.TED1R,Arachis_ipaensis_Araip.5C6JK,Arachis_ipaensis_Araip.73BCB,Arachis_ipaensis_Araip.P1CBC,Arachis_ipaensis_Araip.RLH2R,Begonia_fuchsioides_Begfu1S23960,Begonia_fuchsioides_Begfu324…
OG0004041	Alnus_glutinosa_Alngl26612S40027,Arabidopsis_thaliana_AT1G64530.1,Arabidopsis_thaliana_AT4G24020.1,Arachis_duranensis_Aradu.T4VLF,Arachis_duranensis_Aradu.YRC2R,Arachis_ipaensis_Araip.R44NW,Arachis_ipaensis_Araip.Y4AFN,Begonia_fuchsioides_Begfu2183S02159,Begonia_fuchsioides_Begfu2339S26247,Begonia_fuchsioides_Begfu3390S11233,Begonia_fuchsioides_Begfu91817S44671,Cajanus_cajan_C.cajan_07275,Cajanus…
OG0005206	Begonia_fuchsioides_Begfu2948S03146
OG0006213	Alnus_glutinosa_Alngl6212S05326,Arachis_duranensis_Aradu.W5BH1,Arachis_ipaensis_Araip.J80SY,Begonia_fuchsioides_Begfu1981S47656,Begonia_fuchsioides_Begfu255S10103,Begonia_fuchsioides_Begfu3847S33259,Cajanus_cajan_C.cajan_19885,Cajanus_cajan_C.cajan_36762,Casuarina_glauca_Casgl64S02453,Chamaecrista_fasciculata_Chafa1046S13677,Discaria_trinervis_Distr2169S18482,Dryas_drummondii_Drydr146S16094,Glyci…
OG0007929	Alnus_glutinosa_Alngl55731S32319,Arabidopsis_thaliana_AT4G35590.1,Arachis_duranensis_Aradu.0768L,Arachis_ipaensis_Araip.80XBW,Arachis_ipaensis_Araip.KR88K,Arachis_ipaensis_Araip.VC558,Cajanus_cajan_C.cajan_12486,Casuarina_glauca_Casgl328S15836,Cercis_canadensis_Cerca9S31548,Datisca_glomerata_Datgl973S36760,Discaria_trinervis_Distr968S29608,Dryas_drummondii_Drydr45S12448,Glycine_max_Glyma.01G15920…
OG0011020	Cicer_arietinum_Ca_01656
OG0011055	Alnus_glutinosa_Alngl10067S12813
OG0011055	Casuarina_glauca_Casgl329S15886
OG0011055	Datisca_glomerata_Datgl206S24145
OG0011570	Discaria_trinervis_Distr2562S20066
OG0017100	Trifolium_pratense_Tp57577_TGAC_v2_mRNA8649
No assigned orthogroups	AT4G38340, Aradu.I1BME, Aradu.TG0QF, Araip.377BK, Araip.6M6N8, Araip.YB35N, Araip.YWB61
