# Supplementary material for: Genome-Wide Identification, Characterization, and Regulation of RWP-RK Gene Family in the Nitrogen-Fixing Clade
Source: Plants (Basel). 2020 Sep 11;9(9):1178. doi: 10.3390/plants9091178 (PMC7569760; doi:10.3390/plants9091178)
Supplement: Supplementary file 1 [file plants-09-01178-s001.zip › Supplementary_data/TableS3.xlsx]

## Sheet: RWP-RKs
Accession	Theoretical pI	Molecular weight (average)	GOids	GOterms	Score
AT1G18790.1	8.94	30637.8	GO:0005634	C:nucleus	1
AT1G20640.1	5.45	94231.9	GO:0005634	C:nucleus	1
AT1G64530.1	5.95	93863.5	GO:0005634	C:nucleus	1
AT1G74480.1	6.23	33888	GO:0005634	C:nucleus	1
AT1G76350.1	5.8	90684.1	GO:0005634	C:nucleus	1
AT2G17150.1	5.09	100886	GO:0005634	C:nucleus	1
AT2G43500.1	5.47	104884	GO:0005634	C:nucleus	1
AT3G59580.1	5.43	98713	GO:0005634	C:nucleus	1
AT4G24020.1	5.55	105742	GO:0005634	C:nucleus	1
AT4G35270.1	5.65	107279	GO:0005634	C:nucleus	1
AT4G35590.1	9.2	43357.8	GO:0009507	C:chloroplast	0.98
AT4G38340.1	8.35	85066.7	GO:0005634	C:nucleus	1
AT5G53040.1	6.72	29896	GO:0005634	C:nucleus	1
AT5G66990.1	8.7	32393	GO:0005634	C:nucleus	1
Alngl10019S12742	6.41	30933.2	GO:0005634	C:nucleus	1
Alngl10067S12813	9.23	30132.8	GO:0005634	C:nucleus	1
Alngl26612S40027	5.25	88253.7	GO:0005634	C:nucleus	1
Alngl424567S27630	5.69	100816	GO:0005634	C:nucleus	1
Alngl4587S30137	4.93	36830.7	GO:0005634	C:nucleus	1
Alngl46270S10821	4.87	34951.5	GO:0005634	C:nucleus	1
Alngl55731S32319	9.47	23373.8	GO:0005634	C:nucleus	1
Alngl6212S05326	6.43	51739.2	GO:0005634	C:nucleus	1
Alngl7222S05734	5.28	107498	GO:0005634	C:nucleus	1
Alngl764S35691	5.77	96380.6	GO:0005634	C:nucleus	1
Aradu.0768L	6.24	38019.7	GO:0005634	C:nucleus	1
Aradu.1V6B6	5.27	23804.1	GO:0005634	C:nucleus	1
Aradu.46M2Y	5.89	89573.7	GO:0005634	C:nucleus	1
Aradu.7K2S3	5.96	108153	GO:0005634	C:nucleus	1
Aradu.BBG0S	5.09	96462.8	GO:0005634	C:nucleus	1
Aradu.G4SB3	5.78	156102	GO:0005634	C:nucleus	1
Aradu.H6JXR	6.51	96812.1	GO:0005634	C:nucleus	1
Aradu.I1BME	10.6	7137.65	GO:0009507	C:chloroplast	0.98
Aradu.N7C89	5.17	37811.5	GO:0005634	C:nucleus	1
Aradu.R5YE9	7.56	33081.6	GO:0005634	C:nucleus	1
Aradu.T4VLF	5.59	107546	GO:0005634	C:nucleus	1
Aradu.TED1R	5.34	79574.8	GO:0005634	C:nucleus	1
Aradu.TG0QF	10.42	44980.3	GO:0009507	C:chloroplast	0.75
Aradu.W5BH1	5.49	40985.9	GO:0005634	C:nucleus	1
Aradu.YRC2R	5.49	109466	GO:0005634	C:nucleus	1
Araip.377BK	8.72	50783.7	GO:0005634	C:nucleus	1
Araip.38X68	6.06	95607.2	GO:0005634	C:nucleus	1
Araip.5C6JK	5.61	94141.2	GO:0005634	C:nucleus	1
Araip.6M6N8	8.53	16104.4	GO:0005634	C:nucleus	1
Araip.73BCB	5.32	106754	GO:0005634	C:nucleus	1
Araip.80XBW	9.51	43893.4	GO:0009507	C:chloroplast	0.86
Araip.GND3E	5.67	102373	GO:0005634	C:nucleus	1
Araip.J80SY	5.78	40914	GO:0005634	C:nucleus	1
Araip.KR88K	5.12	11464.9	GO:0005634	C:nucleus	1
Araip.P1CBC	6.56	63372.6	GO:0009507	C:chloroplast	1
Araip.R44NW	5.42	109253	GO:0005634	C:nucleus	1
Araip.RLH2R	6.41	96849.3	GO:0005634	C:nucleus	1
Araip.VC558	6.24	37987.7	GO:0005634	C:nucleus	1
Araip.W1UKI	5.97	33835.3	GO:0005634	C:nucleus	1
Araip.Y4AFN	5.63	107839	GO:0005634	C:nucleus	1
Araip.YB35N	6.41	100977	GO:0005634	C:nucleus	1
Araip.YWB61	8.95	46784.5	GO:0005634	C:nucleus	1
Begfu1129S16439	8.05	93352.1	GO:0005634	C:nucleus	1
Begfu1351S18529	6.33	96682.3	GO:0005634	C:nucleus	1
Begfu1417S19338	5.93	96391.1	GO:0005634	C:nucleus	1
Begfu1777S22537	6.1	98874.3	GO:0005634	C:nucleus	1
Begfu1981S47656	6.33	45949.9	GO:0005634	C:nucleus	1
Begfu1S23960	5.9	99692.6	GO:0005634	C:nucleus	1
Begfu2183S02159	6	100290	GO:0005634	C:nucleus	1
Begfu2339S26247	5.79	103314	GO:0005634	C:nucleus	1
Begfu2529S27430	8.16	28880.1	GO:0005634	C:nucleus	1
Begfu2529S48380	5.56	34560.8	GO:0005634	C:nucleus	1
Begfu255S10103	9.5	56139	GO:0005634	C:nucleus	1
Begfu2948S03146	5.88	140792	GO:0005886	C:plasma membrane	0.87
Begfu3240S31174	5.33	101767	GO:0005634	C:nucleus	1
Begfu3390S11233	5.71	104844	GO:0005634	C:nucleus	1
Begfu3847S33259	7.58	39451.8	GO:0005634	C:nucleus	1
Begfu4799S04580	6.46	103455	GO:0005634	C:nucleus	1
Begfu58542S38394	5.58	101376	GO:0005634	C:nucleus	1
Begfu719S50618	5.82	104430	GO:0005634	C:nucleus	1
Begfu734S05472	5.22	32782.3	GO:0005634	C:nucleus	1
Begfu745S40752	6.37	98081.8	GO:0005634	C:nucleus	1
Begfu91817S44671	6.18	105235	GO:0005634	C:nucleus	1
Begfu91828S44750	5.13	34902.1	GO:0005634	C:nucleus	1
C.cajan_01716	5.25	32075.3	GO:0005634	C:nucleus	1
C.cajan_07275	5.67	89732.4	GO:0005634	C:nucleus	1
C.cajan_11912	6.08	103720	GO:0005634	C:nucleus	1
C.cajan_12486	5.69	37877.1	GO:0009507	C:chloroplast	1
C.cajan_13414	5.86	101368	GO:0005634	C:nucleus	1
C.cajan_16064	5.7	100185	GO:0005634	C:nucleus	1
C.cajan_19885	5.82	29908.2	GO:0005634	C:nucleus	1
C.cajan_27730	9.61	14942.4	GO:0009507	C:chloroplast	0.6
C.cajan_27731	9.66	14822.3	GO:0009507	C:chloroplast	0.64
C.cajan_27743	9.61	14843.3	GO:0009507	C:chloroplast	0.67
C.cajan_29749	5.82	95953.2	GO:0005634	C:nucleus	1
C.cajan_30678	9.33	26832.3	GO:0005634	C:nucleus	1
C.cajan_33924	6.31	76795.9	GO:0005634	C:nucleus	1
C.cajan_36762	5.02	39238.9	GO:0005615	C:extracellular space	0.66
C.cajan_37712	6.1	64601.6	GO:0005634	C:nucleus	1
Ca_01656	5.5	71441.1	GO:0005634	C:nucleus	1
Ca_02703	5.75	104233	GO:0005634	C:nucleus	1
Ca_03992	6.35	29442.8	GO:0005634	C:nucleus	1
Ca_04456	5.33	108253	GO:0005634	C:nucleus	1
Ca_04834	5.28	101784	GO:0005634	C:nucleus	1
Ca_09832	6.2	106275	GO:0005634	C:nucleus	1
Ca_13151	4.97	30515.5	GO:0005634	C:nucleus	1
Ca_13679	5.7	102215	GO:0005634	C:nucleus	1
Ca_27191	9.08	22687.1	GO:0005634	C:nucleus	1
Casgl103S06587	5.27	112469	GO:0005634	C:nucleus	1
Casgl109S07006	6.24	97053.4	GO:0005634	C:nucleus	1
Casgl177S10285	5.18	36133	GO:0005634	C:nucleus	1
Casgl328S15836	9.24	35521.8	GO:0005634	C:nucleus	1
Casgl329S15886	8.74	30355.3	GO:0005634	C:nucleus	1
Casgl618S20178	5.19	105990	GO:0005634	C:nucleus	1
Casgl64S02453	4.91	38515.5	GO:0005634	C:nucleus	1
Casgl94S06200	7.71	28439.5	GO:0005634	C:nucleus	1
Casgl993S23747	5.68	103584	GO:0005634	C:nucleus	1
Cerca189S06512	6.22	101150	GO:0005634	C:nucleus	1
Cerca20S17733	5.95	29991.1	GO:0005634	C:nucleus	1
Cerca306S07940	5.32	32350.9	GO:0005634	C:nucleus	1
Cerca58S27147	6.22	122319	GO:0005634	C:nucleus	1
Cerca90S30910	5.19	109683	GO:0005634	C:nucleus	1
Cerca93S11435	5.07	108907	GO:0005634	C:nucleus	1
Cerca9S31548	8.89	37674.2	GO:0005634	C:nucleus	1
Chafa10125S05853	5.07	32124.5	GO:0005634	C:nucleus	1
Chafa1046S13677	5.35	38691.7	GO:0005634	C:nucleus	1
Chafa2145S18426	6.3	85519.2	GO:0005634	C:nucleus	1
Chafa4076S22354	6.16	110603	GO:0005634	C:nucleus	1
Chafa5640S24365	6.12	98913.1	GO:0005634	C:nucleus	1
Chafa571S24484	5.23	110020	GO:0005634	C:nucleus	1
Chafa8161S27192	5.7	122040	GO:0005634	C:nucleus	1
Chafa93653S04837	9.27	27471.7	GO:0005634	C:nucleus	1
Chafa93653S28208	9.27	27471.7	GO:0005634	C:nucleus	1
Chafa95053S28562	5.94	96757.5	GO:0005634	C:nucleus	1
Chafa97S13327	5.76	99561.1	GO:0005634	C:nucleus	1
Datgl151S21250	5.53	102127	GO:0005634	C:nucleus	1
Datgl191S23501	7.05	32790.5	GO:0005634	C:nucleus	1
Datgl1955S23745	5.8	97266.2	GO:0005634	C:nucleus	1
Datgl206S24145	8.13	31889.6	GO:0005634	C:nucleus	1
Datgl229S25120	6.25	98124.8	GO:0005634	C:nucleus	1
Datgl3S29876	5.43	108255	GO:0005634	C:nucleus	1
Datgl488S31230	5.91	95120.1	GO:0005634	C:nucleus	1
Datgl928S36251	5.11	31368.6	GO:0005634	C:nucleus	1
Datgl973S36760	9.71	24052	GO:0009507	C:chloroplast	0.6
Distr1227S00421	5.21	110741	GO:0005634	C:nucleus	1
Distr1414S00757	5.86	102695	GO:0005634	C:nucleus	1
Distr2169S18482	5.12	42027.6	GO:0005634	C:nucleus	1
Distr2562S20066	6.37	104145	GO:0005886	C:plasma membrane	0.85
Distr562S25840	5.38	110701	GO:0005634	C:nucleus	1
Distr887S28955	5.97	101618	GO:0005634	C:nucleus	1
Distr929S29326	5.89	29610.8	GO:0005634	C:nucleus	1
Distr968S29608	8.92	37373.9	GO:0005634	C:nucleus	1
Drydr109S15134	5.35	108483	GO:0005634	C:nucleus	1
Drydr146S16094	4.73	44837.4	GO:0005634	C:nucleus	1
Drydr295S20004	8.74	19566.5	GO:0009507	C:chloroplast	0.58
Drydr2S08004	6.16	34119.6	GO:0005634	C:nucleus	1
Drydr380S11191	6.01	104154	GO:0005634	C:nucleus	1
Drydr394S11526	5.12	110195	GO:0005634	C:nucleus	1
Drydr45S12448	6.62	37594.5	GO:0005634	C:nucleus	1
Drydr83S05805	5.87	101266	GO:0005634	C:nucleus	1
Glyma.01G159200.1.p	6.53	37490.6	GO:0009507	C:chloroplast	1
Glyma.02G311000.1.p	5.87	79084.3	GO:0005634	C:nucleus	1
Glyma.04G000600.1.p	5.51	86862.9	GO:0005634	C:nucleus	1
Glyma.04G017400.1.p	5.71	100821	GO:0005634	C:nucleus	1
Glyma.04G054800.1.p	5.46	44611	GO:0005634	C:nucleus	1
Glyma.04G169000.1.p	5.52	32085	GO:0005634	C:nucleus	1
Glyma.04G234600.1.p	8.66	28558.8	GO:0005634	C:nucleus	1
Glyma.05G026500.1.p	5.01	34929.2	GO:0005634	C:nucleus	1
Glyma.06G000400.1.p	6.4	64477.5	GO:0005634	C:nucleus	1
Glyma.06G017800.1.p	5.6	101404	GO:0005634	C:nucleus	1
Glyma.06G054900.1.p	9.51	11911.1	GO:0009507	C:chloroplast	1
Glyma.06G129900.1.p	6.2	29106.6	GO:0005634	C:nucleus	1
Glyma.06G130000.1.p	7.14	35554.8	GO:0005634	C:nucleus	1
Glyma.06G194300.1.p	5.74	31469.4	GO:0005634	C:nucleus	1
Glyma.06G198300.1.p	4.79	46296.4	GO:0005634	C:nucleus	1
Glyma.09G137000.1.p	5.94	109527	GO:0005634	C:nucleus	1
Glyma.10G234100.1.p	5.53	109784	GO:0005634	C:nucleus	1
Glyma.11G085500.1.p	8.74	38388.8	GO:0009507	C:chloroplast	1
Glyma.11G125500.1.p	5.8	111208	GO:0009507	C:chloroplast	1
Glyma.12G050100.1.p	6	107667	GO:0005634	C:nucleus	1
Glyma.13G346300.1.p	5.81	107832	GO:0005634	C:nucleus	1
Glyma.14G001600.1.p	6.27	64871.4	GO:0005634	C:nucleus	1
Glyma.15G027900.1.p	5.85	107384	GO:0005634	C:nucleus	1
Glyma.16G182400.1.p	6.09	109306	GO:0005634	C:nucleus	1
Glyma.17G100400.1.p	5.22	32117.1	GO:0005634	C:nucleus	1
Glyma.20G016400.1.p	4.76	46407.6	GO:0005634	C:nucleus	1
Glyma.20G016500.1.p	5.69	36957.9	GO:0005615	C:extracellular space	0.78
Glyma.20G160200.1.p	5.64	109646	GO:0005634	C:nucleus	1
Lj0g3v0169309.1	5.31	35183.8	GO:0005634	C:nucleus	1
Lj2g3v0381780.2	5.96	76162.6	GO:0005634	C:nucleus	1
Lj2g3v1623180.1	5.81	37703.1	GO:0005634	C:nucleus	1
Lj3g3v0339060.1	5.75	107166	GO:0005634	C:nucleus	1
Lj4g3v1635310.1	5.31	35183.8	GO:0005634	C:nucleus	1
Lj5g3v1999250.2	5.35	107671	GO:0005634	C:nucleus	1
Medtr0022s0430.1	5.56	96207.1	GO:0005634	C:nucleus	1
Medtr1g069025.1	7.02	27178.2	GO:0005634	C:nucleus	1
Medtr1g100970.1	5.43	108733	GO:0005634	C:nucleus	1
Medtr2g099350.1	5.41	106553	GO:0005634	C:nucleus	1
Medtr3g091700.1	7.67	30601.1	GO:0005634	C:nucleus	1
Medtr3g104830.1	5.09	56342.7	GO:0005634	C:nucleus	1
Medtr3g115400.2	5.55	101558	GO:0005634	C:nucleus	1
Medtr3g435550.1	9.23	22483.8	GO:0005634	C:nucleus	1
Medtr3g465110.1	5.51	62292.2	GO:0005634	C:nucleus	1
Medtr4g068000.1	5.24	101635	GO:0005634	C:nucleus	1
Medtr5g024070.1	6.54	38233.8	GO:0005634	C:nucleus	1
Medtr5g099060.1	6.04	102683	GO:0005634	C:nucleus	1
Mimpu11703S14211	6	34557.4	GO:0005615	C:extracellular space	0.65
Mimpu12208S14529	8.8	40075	GO:0009507	C:chloroplast	1
Mimpu144438S15740	5.71	99006.5	GO:0005634	C:nucleus	1
Mimpu1764S07803	5.3	31898.5	GO:0005634	C:nucleus	1
Mimpu1984S19289	6.09	108997	GO:0005634	C:nucleus	1
Mimpu36607S22996	5.48	40205.3	GO:0005634	C:nucleus	1
Mimpu40297S10319	5.31	109940	GO:0005634	C:nucleus	1
Mimpu4886S10857	5.51	43484.5	GO:0005634	C:nucleus	1
Mimpu5007S24951	5.44	112101	GO:0005634	C:nucleus	1
Mimpu6940S04388	5.48	40263.4	GO:0005634	C:nucleus	1
Nissc1008S04822	6.27	97738.9	GO:0005634	C:nucleus	1
Nissc119281S13298	6.11	25087.8	GO:0005634	C:nucleus	1
Nissc12880S13849	6.49	40070.9	GO:0005615	C:extracellular space	0.93
Nissc17691S16468	5.38	111200	GO:0005634	C:nucleus	1
Nissc2388S07083	5.71	107221	GO:0005634	C:nucleus	1
Nissc337S21912	5.67	102268	GO:0005634	C:nucleus	1
Nissc3812S22614	5.5	105455	GO:0005634	C:nucleus	1
Nissc524265S09652	6.04	40474.8	GO:0005634	C:nucleus	1
Nissc524354S25958	8.17	21756.8	GO:0005634	C:nucleus	1
Nissc91520S32148	7.61	26916.9	GO:0005615	C:extracellular space	0.89
OIV93669	8.83	32920.9	GO:0009507	C:chloroplast	1
OIV98021	6.17	28592.9	GO:0005634	C:nucleus	1
OIW14789	5.5	96606.9	GO:0005634	C:nucleus	1
PanWU01x14_068870.1	5.75	29597.8	GO:0005634	C:nucleus	1
PanWU01x14_071980.1	4.75	47464.5	GO:0005634	C:nucleus	1
PanWU01x14_111140.1	5.85	110195	GO:0005634	C:nucleus	1
PanWU01x14_175040.1	5.48	36194	GO:0005634	C:nucleus	1
PanWU01x14_226510.1	9.03	38608.6	GO:0009507	C:chloroplast	1
PanWU01x14_262620.1	5.36	110616	GO:0005634	C:nucleus	1
PanWU01x14_340330.1	5.69	104132	GO:0005634	C:nucleus	1
PanWU01x14_370700.1	6.14	103779	GO:0005634	C:nucleus	1
Phvul.002G116000.1.p	6.43	38227.6	GO:0009507	C:chloroplast	1
Phvul.003G189900.1.p	5.44	31728.9	GO:0005634	C:nucleus	1
Phvul.004G114100.1.p	5.8	109317	GO:0005634	C:nucleus	1
Phvul.005G155100.1.p	6.12	107671	GO:0005634	C:nucleus	1
Phvul.007G071900.1.p	5.57	109857	GO:0005634	C:nucleus	1
Phvul.008G291800.1.p	6.12	80526.4	GO:0005634	C:nucleus	1
Phvul.009G011200.1.p	5.79	101503	GO:0005634	C:nucleus	1
Phvul.009G051600.1.p	8.13	30656.4	GO:0005634	C:nucleus	1
Phvul.009G080800.1.p	4.79	62792.2	GO:0005634	C:nucleus	1
Phvul.009G115800.1.p	5.75	90821.1	GO:0005634	C:nucleus	1
Phvul.009G186900.1.p	8.79	25154.7	GO:0005634	C:nucleus	1
Phvul.011G052100.1.p	5.6	106764	GO:0005634	C:nucleus	1
TorRG33x02_007750.1	5.54	107120	GO:0005634	C:nucleus	1
TorRG33x02_035230.1	6.08	103759	GO:0005634	C:nucleus	1
TorRG33x02_082070.1	4.78	47518.5	GO:0005634	C:nucleus	1
TorRG33x02_105690.1	5.68	36284	GO:0005634	C:nucleus	1
TorRG33x02_114670.1	5.27	102149	GO:0005634	C:nucleus	1
TorRG33x02_215090.1	9.48	38786.8	GO:0009507	C:chloroplast	1
TorRG33x02_229930.1	6.06	29708	GO:0005634	C:nucleus	1
TorRG33x02_237950.1	6.36	70825.6	GO:0005634	C:nucleus	1
Tp57577_TGAC_v2_mRNA12227	8.81	23630.1	GO:0005634	C:nucleus	1
Tp57577_TGAC_v2_mRNA19272	6.06	103581	GO:0005634	C:nucleus	1
Tp57577_TGAC_v2_mRNA19433	5.08	34407.9	GO:0005634	C:nucleus	1
Tp57577_TGAC_v2_mRNA27901	5.33	108822	GO:0005634	C:nucleus	1
Tp57577_TGAC_v2_mRNA35367	5.16	101743	GO:0005634	C:nucleus	1
Tp57577_TGAC_v2_mRNA3630	5.72	45310.1	GO:0005634	C:nucleus	1
Tp57577_TGAC_v2_mRNA39375	5.62	100760	GO:0005634	C:nucleus	1
Tp57577_TGAC_v2_mRNA6838	5.55	106980	GO:0005634	C:nucleus	1
Tp57577_TGAC_v2_mRNA8649	9.58	30809.9	GO:0005634	C:nucleus	1
Tp57577_TGAC_v2_mRNA8651	6	39671.4	GO:0005634	C:nucleus	1
Tp57577_TGAC_v2_mRNA9575	6.23	19577.8	GO:0005634	C:nucleus	1
Tsud_chr1.g44340.1.am.mkhc	5.33	106921	GO:0005634	C:nucleus	1
Tsud_chr2.g36860.1.am.mk	5.74	60761.1	GO:0005634	C:nucleus	1
Tsud_chr2.g58920.1.am.mkhc	5.45	106709	GO:0005634	C:nucleus	1
Tsud_chr5.g11950.1.am.mkhc	5.27	34480.2	GO:0005634	C:nucleus	1
Tsud_chr5.g12030.1.au	9.38	31257.9	GO:0005634	C:nucleus	1
Tsud_chr5.g12040.1.am.mk	9.77	31538.4	GO:0005634	C:nucleus	1
Tsud_chr5.g43000.1.am.mk	6.03	102159	GO:0005634	C:nucleus	1
Tsud_chr6.g32900.1.am.mkhc	5.46	95805.8	GO:0005634	C:nucleus	1
Tsud_chr6.g32910.1.au	5.82	82146.8	GO:0009507	C:chloroplast	1
Tsud_chr7.g11400.1.am.mkhc	5.73	100469	GO:0005634	C:nucleus	1
Tsud_chr7.g15020.1.am.mkhc	5.92	31841.3	GO:0005634	C:nucleus	1
Tsud_sc00745.00.g00050.1.au	6.98	29671	GO:0005634	C:nucleus	1
Tsud_sc01256.00.g00010.1.au	5.85	59207.6	GO:0005634	C:nucleus	1
Vradi01g14220.1	5.82	111677	GO:0005634	C:nucleus	1
Vradi02g03910.1	5.33	106856	GO:0005634	C:nucleus	1
Vradi03g09040.1	6.17	35882.6	GO:0005634	C:nucleus	1
Vradi0553s00010.1	5.84	108365	GO:0005634	C:nucleus	1
Vradi05g14430.1	5.57	97246.5	GO:0005634	C:nucleus	1
Vradi05g15890.1	7.36	56034.4	GO:0005634	C:nucleus	1
Vradi07g17040.1	4.81	33796.3	GO:0005634	C:nucleus	1
Vradi08g18730.1	5.61	115186	GO:0005634	C:nucleus	1
Vradi10g01040.1	6.21	31406.6	GO:0005634	C:nucleus	1
Vradi11g07090.1	6.21	39753.5	GO:0005634	C:nucleus	1
vigan.Vang0090s00160.1	5.63	34062.5	GO:0005634	C:nucleus	1
vigan.Vang02g05230.1	6.53	91417.3	GO:0005634	C:nucleus	1
vigan.Vang05g00050.1	7.01	64515.7	GO:0005634	C:nucleus	1
vigan.Vang05g03830.1	5.31	57239.4	GO:0005634	C:nucleus	1
vigan.Vang06g08410.1	5.83	93073.3	GO:0005634	C:nucleus	1
vigan.Vang09g02510.1	7.69	27702.2	GO:0009507	C:chloroplast	1
vigan.Vang11g11480.1	4.93	33888.3	GO:0005634	C:nucleus	1
