# Supplementary material for: Genome-Wide Identification, Characterization, and Regulation of RWP-RK Gene Family in the Nitrogen-Fixing Clade
Source: Plants (Basel). 2020 Sep 11;9(9):1178. doi: 10.3390/plants9091178 (PMC7569760; doi:10.3390/plants9091178)
Supplement: Supplementary file 1 [file plants-09-01178-s001.zip › Supplementary_data/TableS4.xlsx]

## Sheet: Sheet annotation
Sheet number	Sheet name	Description
1	Exon_intron_phase	Distribution of exon numbers and intron phases of the 279 RWP-RKs.
2	Pairwise t-test	Pairwise statistics of intron phases of the 279 RWP-RKs among the six subclades (NLP-1,NLP-2, NLP-3, RKD-1, RKD-2, RKD-3).

## Sheet: Exon_intron_phase
Clade	Gene identifier	Exon number	Phase0	Phase1	Phase2
NLP-1	Tp57577_TGAC_v2_mRNA39375	4	3	2	1
NLP-1	Medtr3g115400.2	4	3	1	1
NLP-1	Ca_04834	4	3	1	1
NLP-1	Chafa95053S28562	4	3	1	1
NLP-1	Cerca189S06512	4	3	1	1
NLP-1	Cerca58S27147	11	6	1	3
NLP-1	Chafa97S13327	4	3	0	1
NLP-1	Mimpu144438S15740	4	3	0	1
NLP-1	Nissc337S21912	4	3	0	1
NLP-1	OIW14789	4	3	0	1
NLP-1	Aradu.7K2S3	4	3	0	1
NLP-1	Araip.GND3E	4	3	0	1
NLP-1	Glyma.06G017800.1.p	4	3	0	1
NLP-1	Glyma.04G017400.1.p	4	3	0	1
NLP-1	Phvul.009G011200.1.p	4	3	0	1
NLP-1	C.cajan_29749	5	3	0	2
NLP-1	Vradi05g14430.1	5	3	0	1
NLP-1	Distr887S28955	4	3	0	1
NLP-1	Drydr83S05805	4	3	0	1
NLP-1	PanWU01x14_370700.1	4	3	0	1
NLP-1	TorRG33x02_035230.1	4	2	0	1
NLP-1	Begfu1129S16439	4	3	0	1
NLP-1	Begfu1351S18529	4	3	0	1
NLP-1	Datgl151S21250	4	3	0	1
NLP-1	Datgl488S31230	4	3	0	1
NLP-1	Begfu1417S19338	3	2	0	1
NLP-1	Begfu745S40752	3	2	0	1
NLP-1	Begfu1777S22537	4	3	0	1
NLP-1	Begfu4799S04580	6	4	0	2
NLP-1	Alngl764S35691	4	3	0	1
NLP-1	Casgl109S07006	4	3	0	1
NLP-1	AT4G38340.1	4	3	0	1
NLP-1	AT1G20640.1	4	3	0	1
NLP-1	AT1G76350.1	4	3	0	1
NLP-1	AT2G17150.1	4	3	0	1
NLP-1	AT4G35270.1	4	3	0	1
NLP-1	Datgl1955S23745	5	3	0	1
NLP-1	C.cajan_37712	2	1	0	1
NLP-1	Alngl424567S27630	4	3	0	1
NLP-1	Casgl993S23747	4	3	0	1
NLP-1	PanWU01x14_111140.1	4	3	0	1
NLP-1	TorRG33x02_237950.1	3	2	0	1
NLP-1	Distr1414S00757	4	3	0	1
NLP-1	Chafa4076S22354	5	3	0	2
NLP-1	Mimpu1984S19289	4	2	0	2
NLP-1	Chafa2145S18426	5	4	0	1
NLP-1	Drydr380S11191	4	3	0	1
NLP-1	Glyma.02G311000.1.p	2	1	0	1
NLP-1	Glyma.14G001600.1.p	3	1	0	1
NLP-1	Phvul.008G291800.1.p	3	2	0	1
NLP-1	C.cajan_33924	5	3	0	2
NLP-1	Vradi05g15890.1	4	1	0	2
NLP-1	vigan.Vang05g00050.1	5	2	0	3
NLP-1	Glyma.04G000600.1.p	4	3	0	1
NLP-1	Phvul.009G115800.1.p	4	3	0	1
NLP-1	Medtr5g099060.1	4	3	0	1
NLP-1	Aradu.46M2Y	5	3	0	2
NLP-1	Araip.38X68	4	3	0	1
NLP-1	Ca_09832	4	3	0	1
NLP-1	Tp57577_TGAC_v2_mRNA19272	4	3	0	1
NLP-1	Glyma.06G000400.1.p	4	3	0	1
NLP-2	vigan.Vang06g08410.1	6	3	1	3
NLP-2	Phvul.007G071900.1.p	5	3	1	2
NLP-2	Lj5g3v1999250.2	5	3	1	2
NLP-2	C.cajan_07275	8	3	1	5
NLP-2	Glyma.20G160200.1.p	5	3	0	2
NLP-2	Glyma.10G234100.1.p	5	3	0	2
NLP-2	Vradi08g18730.1	4	1	0	3
NLP-2	Mimpu5007S24951	5	2	0	2
NLP-2	TorRG33x02_114670.1	5	3	0	1
NLP-2	PanWU01x14_262620.1	5	2	0	3
NLP-2	Distr562S25840	5	3	0	2
NLP-2	Nissc17691S16468	5	3	0	2
NLP-2	Araip.Y4AFN	5	3	0	2
NLP-2	Araip.YWB61	6	4	0	2
NLP-2	Aradu.T4VLF	5	3	0	2
NLP-2	Cerca93S11435	5	3	0	2
NLP-2	Ca_04456	5	3	0	2
NLP-2	Tp57577_TGAC_v2_mRNA27901	5	3	0	2
NLP-2	Medtr1g100970.1	5	3	0	2
NLP-2	Chafa8161S27192	7	4	0	3
NLP-2	Alngl26612S40027	3	1	0	2
NLP-2	Casgl103S06587	5	3	0	2
NLP-2	Datgl229S25120	6	3	0	3
NLP-2	Datgl3S29876	5	3	0	2
NLP-2	Begfu2183S02159	6	3	0	3
NLP-2	Begfu3390S11233	5	3	0	2
NLP-2	Begfu91817S44671	5	3	0	2
NLP-2	Begfu2339S26247	5	3	0	2
NLP-2	Drydr394S11526	5	3	0	2
NLP-2	Araip.R44NW	5	3	0	2
NLP-2	Aradu.YRC2R	5	3	0	2
NLP-2	Nissc2388S07083	5	3	0	2
NLP-2	Medtr0022s0430.1	5	3	0	2
NLP-2	Lj2g3v0381780.2	5	3	0	2
NLP-2	Glyma.16G182400.1.p	5	3	0	2
NLP-2	C.cajan_16064	7	3	0	3
NLP-2	vigan.Vang02g05230.1	5	2	0	3
NLP-2	Glyma.09G137000.1.p	5	3	0	2
NLP-2	Vradi01g14220.1	7	3	0	3
NLP-2	Phvul.004G114100.1.p	5	3	0	2
NLP-2	AT4G24020.1	5	3	0	2
NLP-2	AT1G64530.1	6	3	0	3
NLP-3	Glyma.15G027900.1.p	5	4	2	2
NLP-3	Vradi0553s00010.1	5	4	1	1
NLP-3	Phvul.005G155100.1.p	5	4	1	1
NLP-3	C.cajan_13414	7	4	1	1
NLP-3	Ca_02703	5	4	1	1
NLP-3	Tp57577_TGAC_v2_mRNA6838	5	4	1	1
NLP-3	Medtr2g099350.1	5	4	1	1
NLP-3	Lj3g3v0339060.1	5	4	1	1
NLP-3	Nissc1008S04822	5	4	1	1
NLP-3	Aradu.H6JXR	5	4	0	0
NLP-3	Araip.RLH2R	5	4	0	0
NLP-3	Glyma.13G346300.1.p	5	4	0	0
NLP-3	AT2G43500.1	6	4	0	0
NLP-3	AT3G59580.1	5	3	0	0
NLP-3	Begfu58542S38394	6	5	0	0
NLP-3	Begfu719S50618	6	5	0	0
NLP-3	Begfu3240S31174	6	5	0	0
NLP-3	Begfu1S23960	6	5	0	0
NLP-3	Begfu2948S03146	13	8	0	0
NLP-3	Alngl7222S05734	5	4	0	0
NLP-3	Casgl618S20178	5	4	0	0
NLP-3	Distr1227S00421	5	4	0	0
NLP-3	PanWU01x14_340330.1	6	2	0	0
NLP-3	TorRG33x02_007750.1	5	1	0	0
NLP-3	Chafa571S24484	5	4	0	0
NLP-3	Mimpu40297S10319	5	4	0	0
NLP-3	Cerca90S30910	5	4	0	0
NLP-3	Drydr109S15134	5	4	0	0
NLP-3	Aradu.G4SB3	13	6	0	0
NLP-3	Araip.377BK	4	2	0	0
NLP-3	Araip.5C6JK	6	4	0	0
NLP-3	Araip.73BCB	7	5	0	0
NLP-3	Araip.P1CBC	5	3	0	0
NLP-3	Aradu.BBG0S	6	4	0	0
NLP-3	Aradu.TED1R	7	4	0	0
NLP-3	Tp57577_TGAC_v2_mRNA35367	5	4	0	0
NLP-3	Medtr4g068000.1	5	4	0	0
NLP-3	Ca_13679	5	4	0	0
NLP-3	Nissc3812S22614	5	4	0	0
NLP-3	C.cajan_11912	7	4	0	0
NLP-3	Phvul.011G052100.1.p	5	4	0	0
NLP-3	Glyma.12G050100.1.p	5	4	0	0
NLP-3	Glyma.11G125500.1.p	6	4	0	0
NLP-3	Vradi02g03910.1	5	4	0	0
NLP-3	Chafa5640S24365	5	4	0	0
NLP-3	Araip.YB35N	7	3	0	0
NLP-3	Datgl206S24145	4	2	0	0
NLP-3	Alngl10067S12813	4	2	0	0
NLP-3	Casgl329S15886	4	2	0	0
RKD-2	Glyma.20G016400.1.p	6	3	1	2
RKD-2	Glyma.20G016500.1.p	7	5	1	1
RKD-2	Glyma.06G198300.1.p	6	3	1	2
RKD-2	Phvul.009G080800.1.p	6	3	1	2
RKD-2	vigan.Vang05g03830.1	5	5	2	2
RKD-2	C.cajan_19885	6	2	1	2
RKD-2	Glyma.04G054800.1.p	6	3	1	3
RKD-2	Glyma.06G054900.1.p	2	2	1	1
RKD-2	C.cajan_36762	6	2	1	1
RKD-2	Mimpu36607S22996	4	2	1	1
RKD-2	Mimpu6940S04388	4	2	1	2
RKD-2	Drydr146S16094	5	3	1	2
RKD-2	PanWU01x14_071980.1	6	3	1	2
RKD-2	TorRG33x02_082070.1	6	3	2	3
RKD-2	Distr2169S18482	6	3	1	2
RKD-2	Alngl6212S05326	8	3	1	1
RKD-2	Casgl64S02453	5	2	2	1
RKD-2	Begfu1981S47656	5	3	1	3
RKD-2	Begfu3847S33259	5	2	1	2
RKD-2	Begfu255S10103	5	1	1	2
RKD-2	Aradu.W5BH1	5	2	1	1
RKD-2	Araip.J80SY	5	2	1	2
RKD-2	Nissc524354S25958	4	3	1	2
RKD-2	Chafa1046S13677	6	3	1	3
RKD-2	Mimpu4886S10857	6	3	1	2
RKD-2	Ca_01656	9	5	1	2
RKD-2	Medtr3g465110.1	6	3	0	2
RKD-2	Medtr3g104830.1	6	3	0	0
RKD-2	Tp57577_TGAC_v2_mRNA3630	5	2	0	0
RKD-3	Aradu.N7C89	4	2	1	1
RKD-3	Aradu.R5YE9	4	2	1	2
RKD-3	Araip.W1UKI	3	2	1	1
RKD-3	Nissc91520S32148	3	2	1	1
RKD-3	Cerca306S07940	3	2	1	1
RKD-3	Mimpu1764S07803	4	2	1	1
RKD-3	Chafa10125S05853	4	2	1	1
RKD-3	Glyma.05G026500.1.p	4	2	1	1
RKD-3	Glyma.17G100400.1.p	4	2	1	1
RKD-3	C.cajan_01716	3	2	1	1
RKD-3	Drydr295S20004	2	2	1	1
RKD-3	Begfu734S05472	4	2	1	1
RKD-3	Distr2562S20066	5	3	1	1
RKD-3	AT1G18790.1	4	2	1	1
RKD-3	Casgl177S10285	4	2	1	1
RKD-3	Alngl4587S30137	4	3	1	1
RKD-3	Alngl46270S10821	4	2	1	1
RKD-3	Tp57577_TGAC_v2_mRNA9575	2	2	1	2
RKD-3	Lj0g3v0169309.1	4	2	1	1
RKD-3	Lj4g3v1635310.1	4	2	1	1
RKD-3	Phvul.003G189900.1.p	5	2	1	1
RKD-3	vigan.Vang11g11480.1	4	2	1	1
RKD-3	Vradi07g17040.1	4	2	1	1
RKD-3	AT1G74480.1	4	2	1	1
RKD-3	TorRG33x02_105690.1	4	2	1	1
RKD-3	PanWU01x14_175040.1	4	2	1	1
RKD-3	Datgl928S36251	4	2	1	1
RKD-3	Begfu2529S48380	4	2	0	1
RKD-3	Tp57577_TGAC_v2_mRNA12227	2	2	0	1
RKD-3	Medtr3g435550.1	2	2	0	1
RKD-3	Ca_27191	3	2	0	1
RKD-3	C.cajan_27730	2	2	0	2
RKD-3	C.cajan_27743	2	2	0	1
RKD-3	C.cajan_27731	2	2	0	1
RKD-3	Glyma.04G169000.1.p	4	2	0	0
RKD-3	Glyma.06G194300.1.p	4	2	0	0
RKD-3	Phvul.009G186900.1.p	3	2	0	0
RKD-3	Vradi03g09040.1	3	2	0	0
RKD-3	Araip.6M6N8	1	1	0	0
RKD-3	Ca_13151	4	2	0	0
RKD-3	Begfu91828S44750	4	1	0	0
RKD-3	vigan.Vang09g02510.1	4	2	0	0
RKD-3	AT5G66990.1	4	2	0	0
RKD-1	Medtr3g091700.1	3	2	1	2
RKD-1	Medtr1g069025.1	1	1	1	1
RKD-1	Tp57577_TGAC_v2_mRNA19433	3	2	1	1
RKD-1	Ca_03992	3	2	1	2
RKD-1	OIV98021	2	2	1	2
RKD-1	Glyma.06G130000.1.p	3	2	1	2
RKD-1	Glyma.04G234600.1.p	3	2	1	2
RKD-1	Glyma.06G129900.1.p	3	2	1	2
RKD-1	Phvul.009G051600.1.p	3	2	1	2
RKD-1	C.cajan_30678	2	2	1	2
RKD-1	Nissc119281S13298	2	2	1	2
RKD-1	Begfu2529S27430	3	2	1	2
RKD-1	Drydr2S08004	3	2	1	2
RKD-1	Mimpu11703S14211	3	2	1	2
RKD-1	Chafa93653S28208	2	2	1	1
RKD-1	Chafa93653S04837	2	2	1	2
RKD-1	Cerca20S17733	3	2	1	2
RKD-1	Casgl94S06200	3	2	1	2
RKD-1	Alngl10019S12742	3	2	1	2
RKD-1	Distr929S29326	3	2	1	2
RKD-1	Datgl191S23501	3	2	1	1
RKD-1	Aradu.1V6B6	3	2	1	2
RKD-1	AT5G53040.1	3	2	1	2
RKD-1	TorRG33x02_229930.1	3	2	2	2
RKD-1	PanWU01x14_068870.1	3	2	2	2
RKD-1	Vradi10g01040.1	3	2	1	1
RKD-1	vigan.Vang0090s00160.1	3	2	1	0
RKD-1	Aradu.TG0QF	6	5	1	0
RKD-1	Aradu.I1BME	1	1	1	0
RKD-1	Nissc12880S13849	5	2	1	0
RKD-1	Mimpu12208S14529	5	2	1	0
RKD-1	Datgl973S36760	3	2	1	0
RKD-1	AT4G35590.1	6	2	1	0
RKD-1	Glyma.11G085500.1.p	5	2	1	0
RKD-1	Glyma.01G159200.1.p	5	2	1	0
RKD-1	C.cajan_12486	5	2	1	0
RKD-1	Phvul.002G116000.1.p	5	2	1	0
RKD-1	Tp57577_TGAC_v2_mRNA8651	5	2	1	0
RKD-1	Medtr5g024070.1	5	2	1	0
RKD-1	Araip.80XBW	5	2	1	0
RKD-1	Tp57577_TGAC_v2_mRNA8649	4	2	1	0
RKD-1	Araip.VC558	5	2	1	0
RKD-1	Aradu.0768L	5	2	1	0
RKD-1	Araip.KR88K	3	1	1	0
RKD-1	OIV93669	5	2	0	0
RKD-1	Cerca9S31548	5	2	0	0
RKD-1	Drydr45S12448	5	2	0	0
RKD-1	Distr968S29608	5	2	0	0
RKD-1	Casgl328S15836	5	3	0	0
RKD-1	Alngl55731S32319	3	2	0	0
RKD-1	TorRG33x02_215090.1	5	2	0	0
RKD-1	PanWU01x14_226510.1	5	2	0	0
RKD-1	Nissc524265S09652	5	2	0	0
RKD-1	Lj2g3v1623180.1	5	2	0	0
RKD-1	Vradi11g07090.1	5	3	0	0

## Sheet: Pairwise t-test
Compared clade	Phase0	Phase1	Phase2
NLP-1 vs. NLP-2	0.723814	0.7677	1.79437e-14
NLP-1 vs. NLP-3	9.64442e-08	0.269814	2.93952e-19
NLP-1 vs. RKD-1	4.30174e-10	3.83621e-15	0.0239533
NLP-1 vs. RKD-2	0.829483	1.04988e-11	0.000755477
NLP-1 vs. RKD-3	6.59388e-12	1.46364e-07	0.00170151
NLP-2 vs. NLP-3	1.87355e-07	0.175174	4.31691e-28
NLP-2 vs. RKD-1	1.89631e-11	1.63864e-15	4.95606e-14
NLP-2 vs. RKD-2	0.653297	6.52869e-12	0.0041849
NLP-2 vs. RKD-3	4.05221e-13	5.66046e-08	3.13958e-18
NLP-3 vs. RKD-1	1.40918e-16	2.63687e-10	2.10131e-05
NLP-3 vs. RKD-2	1.22217e-05	6.58172e-10	5.13783e-12
NLP-3 vs. RKD-3	8.86759e-17	4.7799e-05	7.19539e-09
RKD-1 vs. RKD-2	0.000264905	0.128759	1.59065e-05
RKD-1 vs. RKD-3	0.662688	0.0347108	0.968697
RKD-2 vs. RKD-3	0.000116627	0.00175501	2.3965e-06
