# Supplementary material for: Genome-Wide Identification, Characterization, and Regulation of RWP-RK Gene Family in the Nitrogen-Fixing Clade
Source: Plants (Basel). 2020 Sep 11;9(9):1178. doi: 10.3390/plants9091178 (PMC7569760; doi:10.3390/plants9091178)
Supplement: Supplementary file 1 [file plants-09-01178-s001.zip › Supplementary_data/TableS5.xlsx]

## Sheet: Sheet annotation
Fifty sheets named as meme1, meme2, meme3, …, meme50 represent the information of separate enriched motif for RWP-RKs in this study.

## Sheet: meme1
TorRG33x02_114670.1	534	1.41e-38	GKTEKSISLE	VLQQYFAGSLKDAAKSLGVCPTTMKRICRQH	GISRWPSRKI
PanWU01x14_262620.1	611	1.41e-38	GKTEKSISLE	VLQQYFAGSLKDAAKSLGVCPTTMKRICRQH	GISRWPSRKI
Distr562S25840	595	1.41e-38	GKTEKSISLE	VLQQYFAGSLKDAAKSLGVCPTTMKRICRQH	GISRWPSRKI
Datgl3S29876	602	1.41e-38	GKTEKSISLE	VLQQYFAGSLKDAAKSLGVCPTTMKRICRQH	GISRWPSRKI
Casgl103S06587	618	1.41e-38	GKTEKSISLE	VLQQYFAGSLKDAAKSLGVCPTTMKRICRQH	GISRWPSRKI
AT1G64530.1	561	1.41e-38	GKTEKTISLE	VLQQYFAGSLKDAAKSLGVCPTTMKRICRQH	GISRWPSRKI
Alngl26612S40027	404	1.41e-38	GKTEKSLSLE	VLQQYFAGSLKDAAKSLGVCPTTMKRICRQH	GISRWPSRKI
Vradi05g15890.1	303	1.99e-38	TKAEKTISLP	VLRQYFAGSLKDAAKSIGVCPTTLKRICRQH	GITRWPSRKI
vigan.Vang05g00050.1	364	1.99e-38	TKAEKTISLP	VLRQYFAGSLKDAAKSIGVCPTTLKRICRQH	GITRWPSRKI
Tsud_chr5.g43000.1.am.mk	619	1.99e-38	TKAEKTISLP	VLRQYFAGSLKDAAKSIGVCPTTLKRICRQH	GITRWPSRKI
Tp57577_TGAC_v2_mRNA19272	628	1.99e-38	TKAEKTISLP	VLRQYFAGSLKDAAKSIGVCPTTLKRICRQH	GITRWPSRKI
TorRG33x02_237950.1	355	1.99e-38	TKTEKTISLP	VLRQYFAGSLKDAAKSIGVCPTTLKRICRQH	GITRWPSRKI
Phvul.008G291800.1.p	516	1.99e-38	TKAEKTISLP	VLRQYFAGSLKDAAKSIGVCPTTLKRICRQH	GITRWPSRKI
Phvul.009G115800.1.p	519	1.99e-38	TKAEKTISLP	VLRQYFAGSLKDAAKSIGVCPTTLKRICRQH	GITRWPSRKI
PanWU01x14_111140.1	670	1.99e-38	TKTEKTISLP	VLRQYFAGSLKDAAKSIGVCPTTLKRICRQH	GITRWPSRKI
Mimpu1984S19289	695	1.99e-38	TKAEKTISLP	VLRQYFAGSLKDAAKSIGVCPTTLKRICRQH	GITRWPSRKI
Medtr5g099060.1	621	1.99e-38	TKAEKTISLP	VLRQYFAGSLKDAAKSIGVCPTTLKRICRQH	GITRWPSRKI
Glyma.06G000400.1.p	519	1.99e-38	TKAEKTISLP	VLRQYFAGSLKDAAKSIGVCPTTLKRICRQH	GITRWPSRKI
Glyma.14G001600.1.p	368	1.99e-38	TKAEKTISLP	VLRQYFAGSLKDAAKSIGVCPTTLKRICRQH	GITRWPSRKI
Glyma.02G311000.1.p	504	1.99e-38	TKAEKTISLP	VLRQYFAGSLKDAAKSIGVCPTTLKRICRQH	GITRWPSRKI
Glyma.04G000600.1.p	523	1.99e-38	TKAEKTISLP	VLRQYFAGSLKDAAKSIGVCPTTLKRICRQH	GITRWPSRKI
Drydr380S11191	625	1.99e-38	TKTEKTISLP	VLRQYFAGSLKDAAKSIGVCPTTLKRICRQH	GITRWPSRKI
Datgl1955S23745	597	1.99e-38	TKAEKTISLS	VLRQYFAGSLKDAAKSIGVCPTTLKRICRQH	GITRWPSRKI
Ca_09832	635	1.99e-38	TKAEKTISLP	VLRQYFAGSLKDAAKSIGVCPTTLKRICRQH	GITRWPSRKI
Chafa4076S22354	676	1.99e-38	TKAEKTISLP	VLRQYFAGSLKDAAKSIGVCPTTLKRICRQH	GITRWPSRKI
Casgl993S23747	623	1.99e-38	TKTEKTISLP	VLRQYFAGSLKDAAKSIGVCPTTLKRICRQH	GITRWPSRKI
C.cajan_37712	380	1.99e-38	TKAEKTISLP	VLRQYFAGSLKDAAKSIGVCPTTLKRICRQH	GITRWPSRKI
Begfu4799S04580	568	1.99e-38	TKAEKAITLQ	VLRQYFAGSLKDAAKSIGVCPTTLKRICRQH	GIKRWPSRKI
Araip.38X68	573	1.99e-38	TKAEKTISLP	VLRQYFAGSLKDAAKSIGVCPTTLKRICRQH	GITRWPSRKI
Aradu.46M2Y	571	1.99e-38	TKAEKTISLP	VLRQYFAGSLKDAAKSIGVCPTTLKRICRQH	GITRWPSRKI
AT1G76350.1	554	1.99e-38	TKAEKNITLD	VLRQYFAGSLKDAAKSIGVCPTTLKRICRQH	GIQRWPSRKI
AT4G35270.1	653	1.99e-38	TKTEKTIGLE	VLRQYFAGSLKDAAKSIGVCPTTLKRICRQH	GITRWPSRKI
AT2G17150.1	613	1.99e-38	AKTEKTIGLE	VLRQYFAGSLKDAAKSIGVCPTTLKRICRQH	GIMRWPSRKI
Alngl424567S27630	604	1.99e-38	TKTEKTISLP	VLRQYFAGSLKDAAKSIGVCPTTLKRICRQH	GITRWPSRKI
Begfu1777S22537	574	2.92e-38	TKAEKAITLQ	VLRQYFAGSLKDAAKSLGVCPTTLKRICRQH	GIKRWPSRKI
AT1G20640.1	563	2.92e-38	TKADKTITLD	VLRQYFAGSLKDAAKNIGVCPTTLKRICRQH	GIQRWPSRKI
Vradi02g03910.1	604	1.21e-37	STVEKNVSLS	VLQQYFSGSLKDAAKSIGVCPTTLKRICRQH	GISRWPSRKI
TorRG33x02_007750.1	608	1.21e-37	NTAEKNVSLN	VLQQYFSGSLKDAAKSIGVCPTTLKRICRQH	GISRWPSRKI
Phvul.011G052100.1.p	604	1.21e-37	STVEKNVSLS	VLQQYFSGSLKDAAKSIGVCPTTLKRICRQH	GISRWPSRKI
PanWU01x14_340330.1	581	1.21e-37	STAEKNVSLN	VLQQYFSGSLKDAAKSIGVCPTTLKRICRQH	GISRWPSRKI
Mimpu40297S10319	608	1.21e-37	STGEKNVSLR	VLQQYFSGSLKDAAKSIGVCPTTLKRICRQH	GISRWPSRKI
Glyma.12G050100.1.p	607	1.21e-37	STVEKNVSLS	VLQQYFSGSLKDAAKSIGVCPTTLKRICRQH	GISRWPSRKI
Glyma.11G125500.1.p	646	1.21e-37	STVENNVSLS	VLQQYFSGSLKDAAKSIGVCPTTLKRICRQH	GISRWPSRKI
Drydr109S15134	611	1.21e-37	TTAEKNVSLS	VLQQYFSGSLKDAAKSIGVCPTTLKRICRQH	GISRWPSRKI
Distr1227S00421	610	1.21e-37	NTAEKNVSLS	VLQQYFSGSLKDAAKSIGVCPTTLKRICRQH	GISRWPSRKI
Chafa571S24484	607	1.21e-37	STAEKNVSLS	VLQQYFSGSLKDAAKSIGVCPTTLKRICRQH	GISRWPSRKI
Cerca90S30910	605	1.21e-37	STAEKNVSLS	VLQQYFSGSLKDAAKSIGVCPTTLKRICRQH	GISRWPSRKI
Casgl618S20178	593	1.21e-37	STAEKNVSLN	VLQQYFSGSLKDAAKSIGVCPTTLKRICRQH	GISRWPSRKI
C.cajan_11912	628	1.21e-37	CTVEKNVSLS	VLQQYFSGSLKDAAKSIGVCPTTLKRICRQH	GISRWPSRKI
Alngl7222S05734	591	1.21e-37	STAEKNVSLS	VLQQYFSGSLKDAAKSIGVCPTTLKRICRQH	GISRWPSRKI
Vradi0553s00010.1	608	1.67e-37	STSEKNVSLS	VLQQYFSGSLKDAAKNIGVCPTTLKRICRQH	GISRWPSRKI
Phvul.005G155100.1.p	607	1.67e-37	STSEKSVSLS	VLQQYFSGSLKDAAKNIGVCPTTLKRICRQH	GISRWPSRKI
Glyma.13G346300.1.p	604	1.67e-37	STSEKNVSLS	VLQQYFSGSLKDAAKNIGVCPTTLKRICRQH	GIPRWPSRKI
Araip.73BCB	596	1.67e-37	SPVEKNVSLS	VLQQYFSGSLKDAAKSLGVCPTTLKRICRQH	GIARWPSRKI
Araip.YB35N	248	1.67e-37	STVEKNVSLS	VLQQYFSGSLKDAAKSLGVCPTTLKRICRQH	GIARWPSRKI
Araip.P1CBC	270	1.67e-37	STVEKNVSLS	VLQQYFSGSLKDAAKSLGVCPTTLKRICRQH	GIARWPSRKI
Aradu.BBG0S	586	1.67e-37	SSVEKNFSLS	VLQQYFSGSLKDAAKSLGVCPTTLKRICRQH	GISRWPSRKI
Aradu.G4SB3	543	1.67e-37	SSVEKNFSSS	VLQQYFSGSLKDAAKSLGVCPTTLKRICRQH	GISRWPSRKI
AT3G59580.1	540	1.67e-37	SSTEKNVSLN	VLQQYFSGSLKDAAKSLGVCPTTLKRICRQH	GIMRWPSRKI
Begfu3240S31174	594	7.41e-37	SIAEKNVSLS	VIQQYFSGSLKDAAKNIGVCPTTLKRICRQH	GISRWPSRKI
Casgl109S07006	567	9.86e-37	TKAEKTITLE	VLKQYFAGSLKDAAKSIGVCPTTLKRICRQH	GIKRWPSRKI
Nissc17691S16468	612	1.71e-36	GKTEKSISLE	VLQQHFAGSLKDAAKSLGVCPTTMKRICRQH	GISRWPSRKI
Begfu2339S26247	583	1.71e-36	GKTEKSISLD	VLQQYFTGSLKDAAKSLGVCPTTMKRICRQH	GISRWPSRKI
Aradu.TED1R	426	1.71e-36	SPAEKNISLS	VLQQYFSGSLKDAAKSLGVCPTTLKKICRQH	GISRWPSRKI
AT4G24020.1	596	1.71e-36	GKTEKTISLD	VLQQYFTGSLKDAAKSLGVCPTTMKRICRQH	GISRWPSRKI
Vradi05g14430.1	564	2.25e-36	AKGEKTITLQ	VLRQYFAGSLKDAAKNIGVCTTTLKRICRQH	GIKRWPSRKI
Vradi08g18730.1	640	2.25e-36	GKTEKSISLE	VLQRYFAGSLKDAAKSLGVCPTTMKRICRQH	GISRWPSRKI
vigan.Vang06g08410.1	589	2.25e-36	GKTEKSISLE	VLQRYFAGSLKDAAKSLGVCPTTMKRICRQH	GISRWPSRKI
Tsud_chr7.g11400.1.am.mkhc	590	2.25e-36	AKAEKTITLQ	VLRQYFAGSLKDAAKNIGVCTTTLKRICRQH	GIKRWPSRKI
Tsud_chr2.g36860.1.am.mk	219	2.25e-36	NAVEKNVSLS	VLQQYFSGSLKDAAKKIGVCPTTLKRICRQH	GISRWPSRKI
Tsud_chr1.g44340.1.am.mkhc	562	2.25e-36	GKTEKSISLE	VLQRYFAGSLKDAAKSLGVCPTTMKRICRQH	GISRWPSRKI
Tp57577_TGAC_v2_mRNA35367	583	2.25e-36	NAVEKNVSLS	VLQQYFSGSLKDAAKKIGVCPTTLKRICRQH	GISRWPSRKI
Tp57577_TGAC_v2_mRNA27901	578	2.25e-36	GKTEKSISLE	VLQRYFAGSLKDAAKSLGVCPTTMKRICRQH	GISRWPSRKI
Tp57577_TGAC_v2_mRNA39375	591	2.25e-36	AKAEKTITLQ	VLRQYFAGSLKDAAKNIGVCTTTLKRICRQH	GIKRWPSRKI
Phvul.007G071900.1.p	591	2.25e-36	GKTEKSISLE	VLQRYFAGSLKDAAKSLGVCPTTMKRICRQH	GISRWPSRKI
Phvul.009G011200.1.p	607	2.25e-36	AKAEKTITLQ	VLRQYFAGSLKDAAKNIGVCTTTLKRICRQH	GIKRWPSRKI
Nissc337S21912	616	2.25e-36	TKAETTITLQ	VLRQYFAGSLKDAAKNIGVCTTTLKRICRQH	GIKRWPSRKI
Nissc3812S22614	604	2.25e-36	STVEKNVSLS	VLQKYFSGSLKDAAKSIGVCPTTLKRICRQH	GILRWPSRKI
Mimpu144438S15740	594	2.25e-36	TKAEKTITLQ	VLRQYFAGSLKDAAKNIGVCTTTLKRICRQH	GIKRWPSRKI
Medtr4g068000.1	587	2.25e-36	SAVEKNVSLS	VLQQYFSGSLKDAAKKIGVCPTTLKRICRQH	GISRWPSRKI
Medtr1g100970.1	578	2.25e-36	GKTEKSISLE	VLQRYFAGSLKDAAKSLGVCPTTMKRICRQH	GISRWPSRKI
Medtr3g115400.2	598	2.25e-36	AKAEKTITLQ	VLRQYFAGSLKDAAKNIGVCTTTLKRICRQH	GIKRWPSRKI
Lj5g3v1999250.2	593	2.25e-36	GKTEKSISLE	VLQRYFAGSLKDAAKSLGVCPTTMKRICRQH	GISRWPSRKI
Glyma.06G017800.1.p	602	2.25e-36	VKAEKTITLQ	VLRQYFAGSLKDAAKNIGVCTTTLKRICRQH	GIKRWPSRKI
Glyma.20G160200.1.p	591	2.25e-36	GKTEKSISLE	VLQRYFAGSLKDAAKSLGVCPTTMKRICRQH	GISRWPSRKI
Glyma.15G027900.1.p	609	2.25e-36	STSEKNVSLS	VLQQYFSGSLKDAAKKIGVCPTTLKRICRQH	GIPRWPSRKI
Glyma.04G017400.1.p	600	2.25e-36	AKAEKTITLQ	VLRQYFAGSLKDAAKNIGVCTTTLKRICRQH	GIKRWPSRKI
Glyma.10G234100.1.p	592	2.25e-36	GKTEKSISLE	VLQRYFAGSLKDAAKSLGVCPTTMKRICRQH	GISRWPSRKI
Ca_13679	576	2.25e-36	SAVEKNVSLS	VLQQYFSGSLKDAAKRIGVCPTTLKRICRQH	GISRWPSRKI
Ca_04834	593	2.25e-36	PKADKTITLQ	VLRQYFAGSLKDAAKNIGVCTTTLKRICRQH	GIKRWPSRKI
Ca_04456	582	2.25e-36	GKTEKSISLE	VLQRYFAGSLKDAAKSLGVCPTTMKRICRQH	GISRWPSRKI
Chafa8161S27192	590	2.25e-36	GKTEKSISLE	VLQRYFAGSLKDAAKSLGVCPTTMKRICRQH	GISRWPSRKI
Chafa97S13327	576	2.25e-36	TKAEKTITLQ	VLRQYFAGSLKDAAKNIGVCTTTLKRICRQH	GIKRWPSRKI
Cerca189S06512	601	2.25e-36	TKAEKTITLQ	VLRQYFAGSLKDAAKNIGVCTTTLKRICRQH	GIKRWPSRKI
Cerca58S27147	590	2.25e-36	TKAEKTITLQ	VLRQYFAGSLKDAAKNIGVCTTTLKRICRQH	GIKRWPSRKI
C.cajan_07275	570	2.25e-36	GKTEKSISLE	VLQRYFAGSLKDAAKSLGVCPTTMKRICRQH	GISRWPSRKI
C.cajan_29749	573	2.25e-36	AKAEKTITLQ	VLRQYFAGSLKDAAKNIGVCTTTLKRICRQH	GIKRWPSRKI
Begfu1417S19338	568	2.25e-36	TKAEKAITLQ	VLRQHFAGSLKDAAKSIGVCPTTLKRICRQH	GIKRWPSRKI
Begfu745S40752	577	2.25e-36	IKAEKAITLQ	VLRQHFAGSLKDAAKSIGVCPTTLKRICRQH	GIKRWPSRKI
Araip.Y4AFN	589	2.25e-36	GKTEKSISLE	VLQRYFAGSLKDAAKSLGVCPTTMKRICRQH	GISRWPSRKI
Aradu.T4VLF	588	2.25e-36	GKTEKSISLE	VLQRYFAGSLKDAAKSLGVCPTTMKRICRQH	GISRWPSRKI
Datgl151S21250	610	2.93e-36	VKAEKTITLQ	VLRQHFAGSLKDAAKSLGVCPTTLKRICRQH	GITRWPSRKI
Begfu1351S18529	592	4.89e-36	VKGEKTISLQ	TLQKYFAGSLKDAAKSLGVCPTTLKRICRQH	GIKRWPSRKI
Begfu1129S16439	542	4.89e-36	TKGEKTISLQ	TLQKYFAGSLKDAAKSLGVCPTTLKRICRQH	GIKRWPSRKI
Mimpu5007S24951	627	1.3e-35	GKTEKSISLE	VLQNYFAGSLKDAAKSLGVCPTTMKRICRQH	GISRWPSRKI
C.cajan_13414	607	1.65e-35	STLEKNVSLS	VLQQYFSGSLKDAAKHIGVCPTTLKRICRQH	GISRWPSRKI
Araip.R44NW	589	2.09e-35	GKAEKMISLE	VLQRYFSGSLKDAAKSLGVCPTTMKRICRQH	GISRWPSRKI
Aradu.YRC2R	591	2.09e-35	GKAEKMISLE	VLQRYFSGSLKDAAKSLGVCPTTMKRICRQH	GISRWPSRKI
Tsud_chr2.g58920.1.am.mkhc	608	2.63e-35	SSSEKNVSLS	VLQQYFSGSLKDAAKSIGVCPTTLKRICRHH	GISRWPSRKI
Tp57577_TGAC_v2_mRNA6838	608	2.63e-35	SSSEKNVSLS	VLQQYFSGSLKDAAKSIGVCPTTLKRICRHH	GISRWPSRKI
Medtr2g099350.1	611	2.63e-35	NTSEKNVSLS	VLQQYFSGSLKDAAKSIGVCPTTLKRICRHH	GISRWPSRKI
Ca_02703	607	2.63e-35	STSEKNVSLS	VLQQYFSGSLKDAAKSIGVCPTTLKRICRHH	GILRWPSRKI
Begfu719S50618	589	6.45e-35	STAEKNVSLS	ILQQYFSGSLKDAAKNIGVCPTTLKRICRQH	GISRWPSRKI
Nissc2388S07083	585	8.01e-35	GKAEKTISLE	VLQRYFTGSLKDAAKSLGVCPTTMKRICRQH	GISRWPSRKI
Cerca93S11435	593	8.01e-35	GKTEKSISLE	VLQRHFAGSLKDAAKSLGVCPTTMKRICRQH	GISRWPSRKI
Araip.GND3E	591	8.01e-35	SKVDKTITLQ	VLRQHFAGSLKDAAKNIGVCTTTLKRICRQH	GIKRWPSRKI
Aradu.7K2S3	645	8.01e-35	SKVDKTITLQ	VLRQHFAGSLKDAAKNIGVCTTTLKRICRQH	GIKRWPSRKI
Tsud_chr6.g32910.1.au	464	9.93e-35	GKAEKSISLD	VLQNYFSGSLKDAAKSLGVCPTTMKRICRQH	GISRWPSRKI
Tsud_chr6.g32900.1.am.mkhc	582	9.93e-35	GKAEKSISLD	VLQNYFSGSLKDAAKSLGVCPTTMKRICRQH	GISRWPSRKI
TorRG33x02_035230.1	600	1.23e-34	TKAEKTITLQ	VLRQYFAGSLKDAAKSIGVCSTTLKRICRQH	GIKRWPSRKI
PanWU01x14_370700.1	600	1.23e-34	AKAEKTITLQ	VLRQYFAGSLKDAAKSIGVCSTTLKRICRQH	GIKRWPSRKI
Medtr0022s0430.1	578	1.23e-34	GKAEKSISLE	VLQDYFSGSLKDAAKSLGVCPTTMKRICRQH	GISRWPSRKI
Datgl488S31230	567	1.23e-34	NKAEKTITLQ	VLQQYFAGSLKDAAKSIGVCPTTLKRVCRQH	GIQRWPSRKI
Chafa2145S18426	492	1.51e-34	TKAEKTITLP	LLRQYFAGSLKDAAKSIGVCPTTLKRICRQH	GITRWPSRKI
C.cajan_33924	441	1.51e-34	TKAEKTISLP	LLRQYFAGSLKDAAKSIGVCPTTLKRICRQH	GITRWPSRKI
Vradi01g14220.1	600	2.29e-34	GKAEKSISLD	VLQHYFTGSLKDAAKSLGVCPTTMKRICRQH	GISRWPSRKI
vigan.Vang02g05230.1	512	2.29e-34	GKAEKSISLD	VLQHYFTGSLKDAAKSLGVCPTTMKRICRQH	GISRWPSRKI
Phvul.004G114100.1.p	582	2.29e-34	GKAEKSISLD	VLQHYFTGSLKDAAKSLGVCPTTMKRICRQH	GISRWPSRKI
Glyma.16G182400.1.p	582	2.29e-34	GKAEISISLN	VLQHYFTGSLKDAAKSLGVCPTTMKRICRQH	GISRWPSRKI
Glyma.09G137000.1.p	583	2.29e-34	GKAEKSISLD	VLQHYFTGSLKDAAKSLGVCPTTMKRICRQH	GISRWPSRKI
Chafa95053S28562	577	2.29e-34	AKAEKTITLQ	VLRQYFAGSLKDAAKNIGVCTTTLKRICRHH	GIKRWPSRKI
Distr887S28955	600	3.43e-34	TKAEKTITLQ	VLQQYFSGSLKDAAKSIGVCSTTLKRICRQH	GIKRWPSRKI
Begfu91817S44671	584	3.43e-34	GKTEKSISLE	ILQQYFTGSLKDAAKSLGVCPTTMKRICRQH	EISRWPSRKI
Aradu.G4SB3	1101	5.1e-34	SPVKKNVSLS	VLQQYFSCSLKDAAKSLGVCPTTLKRICRQH	GIARWPSRKI
Lj3g3v0339060.1	607	6.2e-34	GTAEKNVSLS	VLQQHFSGSLKDAAKSIGVCPTTLKRICRHH	GISRWPSRKI
Araip.YB35N	577	6.2e-34	SPVKKNFSLS	VLQQYFSGNLKDAAKSLGVCPTTLKRICRQH	GIARWPSRKI
Alngl764S35691	572	1.1e-33	TKAEKTITLE	VLKQYFAGSLKDAARSIGVCPTTLKRICRHH	GIKRWPSRKI
Begfu58542S38394	589	1.33e-33	SIAEKNVSYS	VLQQYFSGSLKDAAKHIGVCPTTLKRICRKH	GISRWPSRKI
Drydr394S11526	599	1.93e-33	GKAEKSISLE	VLQKYFAGSLKDAAKSLQVCPTTMKRICRQH	GISRWPSRKI
Begfu3390S11233	576	2.77e-33	GKTEKSISLD	VLQQYFTGSLKNAAKSLGVCPTTMKRICRQH	GISRWPSRKI
Begfu2183S02159	550	2.77e-33	GKTEKSISLE	VLQQYFTGSLKNAAKSLGVCPTTMKRICRQH	GISRWPSRKI
OIW14789	564	3.96e-33	TKADKTITLQ	VLQQHFAGSLKDAAKNIGVCTTTLKRICRRH	GIKRWPSRKI
Begfu2948S03146	682	3.96e-33	STGEKNVSLS	VLQQHFSGSLKDAAKSIGVCPTTLKRMCRQH	GILRWPSRKI
Begfu1S23960	587	3.96e-33	STGEKNVSLS	VLQQHFSGSLKDAAKSIGVCPTTLKRMCRQH	GILRWPSRKI
Drydr83S05805	599	4.73e-33	TKAEKAITLQ	VLRKYFSGSLKDAAKSIGVCSTTLKRICRQH	GIQRWPSRKI
AT4G38340.1	503	1.33e-32	TKAEKDITLD	TLRQHFAGSLKDAAKNIGVCPTTLKRICRQN	GISRWPSRKI
C.cajan_16064	558	1.57e-32	GKAEKSISLD	ILQHYFTGSLKDAAKSLGVCPTTMKRICRQH	GISRWPSRKI
Datgl229S25120	587	1.07e-31	GKAEKSISLE	VLRQYFSGSLKVAAKSLGVCPTTMKRICRQL	GISHWPSRKI
Lj2g3v0381780.2	578	6.39e-30	GKAEKSISLE	VLQRYFSGSLKDAAKSLGVCPTTMKRICRLN	GISRWPSRKI
Araip.RLH2R	602	1.38e-29	RPAEKKVSLS	VLQQHFSGTLKDAARSIGVCPTTLKRICRKQ	GISRWPSRKI
Aradu.H6JXR	602	1.38e-29	RPAEKKVSLS	VLQQHFSGTLKDAARSIGVCPTTLKRICRKQ	GISRWPSRKI
Casgl177S10285	159	3.75e-29	CSSSSTLSRT	VISQYFYMPITQAAKELNVGLTLLKKRCREL	GIRRWPHRKL
Datgl928S36251	111	8.72e-29	NNNSKSLSRK	VISQYFYMPITQAAKQLNVGLTLLKKRCREL	GIRRWPHRKL
Chafa5640S24365	605	1.4e-28	SKTKKNISFD	VLQQHFSGRLRDAAKNIGVCSTTLKRICRQH	GISRWPSRKI
Begfu91828S44750	145	1.4e-28	NGSSKTLSRT	TISQYFYMPITQAAKELNVGLTLLKKRCREL	GVFSLSLSLS
Begfu734S05472	134	1.4e-28	NSCSKMLSRS	TISQYFYMPITQAAKELNVGLTLLKKRCREL	GIRRWPHRKL
Mimpu1764S07803	133	3.94e-28	SGSTKLLSRK	TISQYFYMPITKAAKELNVGLTLLKKRCREL	GIRRWPHRKL
Drydr295S20004	6	4.41e-28	MLSRE	TISKYFYMPITQAAKELNVGLTLLKKRCREL	GIRRWPHRKL
Phvul.003G189900.1.p	141	4.93e-28	SSSSRMLSRK	TISQYFYMPITQAARELNVGLTLLKKRCREL	GIRRWPHRKL
Distr2562S20066	160	5.52e-28	SSCSKALSRQ	IISQYFYMPITQAAKELNVGLTLLKKRCREL	GIRRWPHRKL
TorRG33x02_105690.1	164	6.9e-28	TSASKTLSRQ	VLSQYYYMPITQAAKELNVGLTLLKKRCREL	GIRRWPHRKL
PanWU01x14_175040.1	164	6.9e-28	TSASKTLSRQ	VLSQYYYMPITQAAKELNVGLTLLKKRCREL	GIRRWPHRKL
Cerca306S07940	118	1.33e-27	MSSTRMLSRK	TISEYFYMPITQAAKELNVGLTLLKKRCREL	GIRRWPHRKL
Vradi03g09040.1	173	3.15e-27	SSSARNLSRE	TVSQYFYMPISQAAKELNVGLTHLKKRCREL	GIQRWPHRKL
vigan.Vang09g02510.1	161	3.15e-27	SSSARILSRK	TVSQYFYMPISQAAKELNVGLTHLKKRCREL	GIQRWPHRKL
Phvul.009G186900.1.p	87	3.15e-27	SNSARMLSRK	TVSQYFYMPISQAAKELNVGLTHLKKRCREL	GIQRWPHRKL
Vradi07g17040.1	144	4.32e-27	PRNSRKLSRE	TISEYFYMPITQAARELNVGLTLLKKRCREL	GIRRWPHRKL
Chafa10125S05853	130	4.8e-27	CSSIKLLSRK	TISQYFYMPITQAARELNVGLTLLKKRCREV	GIRRWPHRKL
Tp57577_TGAC_v2_mRNA9575	51	5.92e-27	GEDTKSLSRD	TISQYFYMPISQAAKELNIGLTLLKKRCREL	GIGRWPHRKL
vigan.Vang11g11480.1	144	6.56e-27	PRNSRKLSRK	TISEYFYMPITQAAREMNVGLTLLKKRCREL	GIRRWPHRKL
Begfu2529S48380	145	8.07e-27	SGSSKTLSRA	TICQYFYMPITQAAKELNVGSTLLKKRCREL	GIRRWPHRKL
Tp57577_TGAC_v2_mRNA8651	224	8.95e-27	SDIVAKITLP	DLVKYFDMPIVEASKSLNVGLTVLKKKCREF	GIPRWPHRKI
Glyma.04G169000.1.p	147	9.91e-27	SSSAKMLSRK	TVSQYFYMPISQAARELNVGLTHLKKRCREL	GIQRWPHRKL
Ca_13151	144	1.1e-26	CSNAKNLSRK	IISQYFYMPITQAARELNVGLTFLKKRCREL	GIRRWPHRKL
Lj4g3v1635310.1	147	1.35e-26	SSSTRMLSRT	TLSLYFYMPITEAARELNVGLTLLKKRCREL	GIRRWPHRKL
Lj0g3v0169309.1	147	1.35e-26	SSSTRMLSRT	TLSLYFYMPITEAARELNVGLTLLKKRCREL	GIRRWPHRKL
Datgl191S23501	173	1.49e-26	RKRSAVLELD	DIQKHFDVPITKAAKKLNVGLTLLKKRCREL	NIMRWPHRKL
Vradi11g07090.1	209	1.65e-26	SDLVAKISLS	DLVQYFGMPIVEASRNLNVGLTVLKRKCREF	GIPRWPHRKI
Distr929S29326	149	1.82e-26	RKKSAGLELN	DIQKHFGVPITKAAKELNVGLTVLKKRCREL	NIMRWPHRKI
Glyma.06G194300.1.p	141	2.46e-26	SSSAKMLSRT	TVSQYFYMPISKAARELNVGLTHLKKRCREL	GIQRWPHRKL
Nissc524265S09652	230	3.01e-26	SDHIAKLALS	DLVKYFDMPIVEASRNLNVGLTVLKKKCREF	GIPRWPHRKI
Cerca9S31548	207	3.32e-26	TAHIKKIDLP	ELVKYFDMPIVEASRNLNVGLTVLKRKCREF	GIPRWPHRKI
Tsud_chr5.g11950.1.am.mkhc	176	3.66e-26	SDIVAKITLP	DLVKYFDMPIVEASKNLNIGLTVLKRKCREF	GIPRWPHRKI
Chafa93653S28208	132	3.66e-26	KNKTTSLEFN	EIRKHFDVPITKAAKRMNVGLTLLKRRCREL	NITRWPHRKI
Chafa93653S04837	132	3.66e-26	KNKTTSLEFN	EIRKHFDVPITKAAKRMNVGLTLLKRRCREL	NITRWPHRKI
Araip.W1UKI	119	3.66e-26	SNSTKMLSRK	MISEYFYMPITQAAKELDVGLTLLKKRCREL	GIRRWPHRKL
Aradu.R5YE9	91	3.66e-26	SNSTKMLSRK	MISEYFYMPITQAAKELDVGLTLLKKRCREL	GIRRWPHRKL
Tp57577_TGAC_v2_mRNA8649	155	4.04e-26	RDHVAKITVS	DLVKYFDMPLLEASKKLNVGTTVLKRRCREL	GLPRWPHRKI
Glyma.05G026500.1.p	143	4.04e-26	SSSCRMLSRK	TISQYFYMPITQAARELNVGITLLKKRCREV	GIRRWPHRKL
C.cajan_01716	121	4.04e-26	SSSTRLLSRK	ILSQYFYMPITQAARELNVGLTLLKKRCRVL	GIRRWPHRKL
Glyma.01G159200.1.p	205	4.46e-26	SDLVAKISLS	DLVKYFGMPIVEASRNLNVGLTVLKRKCREF	GIPRWPHRKI
Glyma.11G085500.1.p	210	4.46e-26	SDLVAKISLS	DLVKYFGMPIVEASRNLNVGLTVLKRKCREF	GIPRWPHRKI
C.cajan_12486	205	4.46e-26	SDLVAKISLS	DLVKYFGMPIVEASRNLNVGLTVLKRKCREF	GIPRWPHRKI
Glyma.04G234600.1.p	145	5.43e-26	KKKTCVLKFD	EIRKHFGVPITEAAKRLNVGLTMLKRRCREL	NVKRWPHRKL
Aradu.N7C89	148	5.43e-26	SNSTKMLSRK	MISDYFYMPITQAAKELDVGLTLLKKRCREL	GIRRWPHRKL
Mimpu11703S14211	191	5.98e-26	KKRSANLELD	DIRNYFDVPITTAAKKLNVGLTLLKRRCREL	NITRWPHRKI
Phvul.002G116000.1.p	211	6.59e-26	SDLVAKISLS	DLVQYFGMPIVEASRNLKVGLTVLKRKCREF	GIPRWPHRKI
Mimpu12208S14529	210	7.27e-26	SKDVASIGLA	DLVKYFDVPIVEASKNLKVGLTVLKRKCREF	GIPRWPHRKI
Lj2g3v1623180.1	204	7.27e-26	SNHIANIAYS	DLVKYFDMPIVEASRRLNVGLTVLKKKCREF	GIPRWPHRKI
C.cajan_27743	6	7.27e-26	MLSRK	TVSEYFYMPISQAARELNVGLTHLKKRCREL	GIQRWPHRKL
C.cajan_27731	6	7.27e-26	MLSRK	TVSEYFYMPISQAARELNVGLTHLKKRCREL	GIQRWPHRKL
C.cajan_27730	6	7.27e-26	MLSRK	TVSEYFYMPISQAARELNVGLTHLKKRCREL	GIQRWPQRKL
Datgl973S36760	92	8.81e-26	SEHIAKIALA	DLVKYFDLPIVEASKNLKVGLTVLKRKCREF	GIPRWPHRKI
OIV98021	144	9.7e-26	KRKSCTLEFE	EIKKHFGVPITQAAKEMNVGLTLLKRRCREL	NIMRWPHRKL
Tp57577_TGAC_v2_mRNA12227	71	1.07e-25	ENSARMLTRK	TISEYFYMPISQAARELNVGLTHLKKRCRDL	GIQRWPHRKL
PanWU01x14_068870.1	149	1.07e-25	KKKVVELELD	DIQKYFDVPIKEAAKELRVGVTRLKKRCREL	NIMRWPHRKL
Medtr3g435550.1	63	1.07e-25	ENSARMLTKE	TISEYFYMPISQAARELNVGLTHLKKRCRDL	GIQRWPHRKL
Cerca20S17733	154	1.56e-25	RKRTCSLELD	EIRNHFDVPITKAAKQMNVGLTLLKRRCREL	NIMRWPHRKI
Alngl46270S10821	145	1.56e-25	SSTSSLLSKK	AISQYFYMPITQAAKELNVGLTLLKKRSREL	GIRRWPHRKL
Alngl4587S30137	161	1.56e-25	SSTSSLLSKK	AISQYFYMPITQAAKELNVGLTLLKKRSREL	GIRRWPHRKL
Glyma.06G130000.1.p	208	1.72e-25	KKRTCVLEFD	EIKKHFGVPITEAAKRLNVGLTMLKRRCREL	SITRWPHRKL
Casgl94S06200	141	1.72e-25	RKKSVVLELD	EIRKHFSLPIIKAAKEMNVGLTVLKRRCREL	NITRWPHRKI
AT5G66990.1	163	1.72e-25	DGVINNMSRE	MMKQYFYMPITKAAKELNIGVTLLKKRCREL	GIPRWPHRKL
AT1G18790.1	132	1.72e-25	CSVSKTLSKE	TISLYFYMPITQAARELNIGLTLLKKRCREL	GIKRWPHRKL
Nissc91520S32148	117	2.08e-25	SGSTKMLSRK	AISEYFYMPITKAAKELDVGLTLLKKRCREL	GIRRWPHRKL
OIV93669	164	2.08e-25	SDHIAKIALP	DLVKYFDVPIIEASRNLNVGLTVLKRKCREF	GIPRWPHRKI
Drydr2S08004	185	2.28e-25	IKKTAALELD	EIQKYFDLPISHAAKELKVGLTVLKKRCREL	NIMRWPHRKI
Alngl10019S12742	164	2.51e-25	RKKSAALELD	EIQRHFNVPITKAAKEMNVGLTVLKKRCREL	NIMRWPHRKI
Vradi10g01040.1	159	3.99e-25	KKKPCALEFE	EIKKHFDVPINEAAKQMNVGLTMLKRRCREL	NIMRWPHRKL
vigan.Vang0090s00160.1	180	3.99e-25	KKKPCALEFE	EIKKHFDVPINEAAKQMNVGLTMLKRRCREL	NIMRWPHRKL
TorRG33x02_082070.1	329	3.99e-25	RQRTGKLTLM	DLREYLHLTIEDAAKAMNVCPTVLKKICRRH	NLPRWPYRKI
Phvul.009G051600.1.p	164	3.99e-25	KKKPCALEFE	EIKKHFDVPINEAAKQMNVGLTMLKRRCREL	NIMRWPHRKL
PanWU01x14_071980.1	330	3.99e-25	RQRTGKLTLM	DLREYLHLTIEDAAKAMNVCPTVLKKICRRH	NLPRWPYRKI
Araip.VC558	211	3.99e-25	SDHIAKIALP	DLVKYFDVPIVEASRNLNIGLTVLKRKCREF	GIPRWPHRKI
Aradu.0768L	211	3.99e-25	SDHIAKIALP	DLVKYFDVPIVEASRNLNIGLTVLKRKCREF	GIPRWPHRKI
Nissc12880S13849	218	4.8e-25	SGRVAKIELS	DLAKHFDMPIVEAARQLNVGLTVLKKKCRDF	GIPRWPHRKI
Drydr45S12448	208	4.8e-25	SDHIANISLQ	DLAKHFDLPIVEASRNLNVGLTVLKRKCREF	GIPRWPHRKI
AT1G74480.1	139	4.8e-25	SSAPTTLSKE	TVSRYFYMPITQAAIALNVGLTLLKRRCREL	GIRRWPHRKL
TorRG33x02_215090.1	211	9.1e-25	SKDIARIALS	DLAKYFDLPIVEASRNLKVGLTVLKKKCREF	GIPRWPHRKI
Alngl55731S32319	84	9.1e-25	SEHIARIALP	DLAKYFDLPIVEASRNLKVGLTVLKKKCREF	GIARWPHRKI
Tsud_chr5.g12040.1.am.mk	156	9.96e-25	RDHVANITVS	DLVKYFDMPLLEASKNLKIGTTVLKRKCREL	GLPRWPHRKI
Tsud_chr5.g12030.1.au	154	9.96e-25	RDHVANITVS	DLVKYFDMPLLEASKNLKIGTTVLKRKCREL	GLPRWPHRKI
Glyma.17G100400.1.p	151	1.09e-24	NSSCRTLSRK	TISQYFYMPISQAATELNVGITLLKKRCREV	GIRRWPHRKL
TorRG33x02_229930.1	149	1.43e-24	KKKVVELELD	DIQKYFDVPIKEAAKGLRVGVTRLKKRCREL	NIMRWPHRKL
Medtr3g091700.1	158	1.43e-24	RKRSSSLQFD	DIKKHFDVPITMAAKKLNVGVTFLKKRCREL	NITRWPHRKL
Araip.80XBW	250	1.43e-24	SDRVAKITLS	ELVKYFDIPIVEASRRLNVGLTVLKRKCREF	GIPRWPHRKI
Medtr5g024070.1	205	1.56e-24	SDHVAKITLS	DLAKYFDMPIAEASNNLNVGLTVLKRKCREF	GIPRWPHRKI
Glyma.06G129900.1.p	151	1.56e-24	KKRPCALEFE	EISKYFGVPINEAAKQMNVGVTMLKKRCREL	NIMRWPRRKI
Ca_03992	148	2.23e-24	KKRSSLLEFD	DIKKHFNVPITLAAKRLNVGLTLLKRRCREL	KITRWPHRKL
C.cajan_30678	127	2.43e-24	NKKSCVLEFE	QIKKYFDVPINEAAKKMDVGLTLLKRRCREL	NIMRWPHRKL
Ca_27191	78	2.66e-24	STSARMLSRK	KISEYFYMPISQAARQLNVGLTHLKKRCRDL	GIQRWPHRKL
Tsud_sc00745.00.g00050.1.au	150	3.17e-24	KKRSCLLQFD	EIKKHFDVPITMAAKKMNVGVTILKRRCREL	KINRWPHRKL
PanWU01x14_226510.1	211	4.9e-24	SKDIARIALS	DLAKYFDLPIVEASRNLEVGLTVLKKKCREF	GIPRWPHRKI
Drydr146S16094	312	4.9e-24	RERTANMTLD	DLREYFHLTIEEAAKRLLVCPTVVKRICRKY	GLSRWPSRKI
Casgl328S15836	187	4.9e-24	SESVARIALS	DLVKHFDLPIVEASRNLKVGLTVLKKKCREY	GITRWPHRKL
AT4G35590.1	246	6.93e-24	SRHVAELSLE	ELSKYFDLTIVEASRNLKVGLTVLKKKCREF	GIPRWPHRKI
Tp57577_TGAC_v2_mRNA19433	190	7.55e-24	KKKSSLLQFD	EIKEHFDVPITMAAKKMNIGVTLLKRRCREL	NINRWPHRKL
Distr968S29608	198	8.96e-24	SDHIARIALS	DLAKYFDLPIIEASRSLKIGLTVLKRKCREF	GIPRWPHRKI
Aradu.1V6B6	98	1.16e-23	KNKKSELEYD	EIKKHFHLPITEAASKMNIGLTLLKRRCREL	SIKRWPHRKI
Distr2169S18482	287	1.26e-23	RQRTGRLTLF	DLREYLHLPIEEAARRMNVCPTVVKKICRRN	GLTRWPHRKI
Begfu2529S27430	139	1.77e-23	RRKSESLGLE	EIQKQFHLPITMAAKKLKVGVTLLKKKCREL	RIMRWPHRKL
Medtr1g069025.1	131	2.09e-23	RKRSSSLQYD	DIKKHFDVPITMAAEKMNVGVTLLKKRCREL	NITRWSHRKL
AT5G53040.1	152	2.09e-23	KKRQDKLEMS	EIKQFFDRPIMKAAKELNVGLTVLKKRCREL	GIYRWPHRKL
Casgl329S15886	24	2.92e-23	ASADQSLSFD	DISNYFSLPLNDAATNLGVCTSVLKKICRDN	GLDRWPYRKF
Nissc524354S25958	98	9.2e-23	RDRAGKMTLE	DLTDYFHLPIEEAAKQVNLCPTVLKKICRKA	QLGRWPYRKI
Alngl10067S12813	18	9.2e-23	ASPNHSLSFD	HISNYFALPLNDAASNLGVCTSVLKKICRDN	GLDRWPYRKF
Chafa1046S13677	254	2.4e-22	RERAGKMTLS	DFSDYFHLPIEEAAKEVNLCPTVVKKICRKA	KLARWPHRKI
Mimpu6940S04388	264	3.29e-22	RTPTSGMKLS	DMRNLFDLPIEKAAKKLKLCPTEMKKICRKH	GLERWPQRKV
Mimpu36607S22996	264	3.29e-22	RTPTSGMKLS	DMRNLFDLPIEKAAKKLKLCPTEMKKICRKH	GLERWPQRKV
Datgl206S24145	29	3.29e-22	SQPHRPLSFD	HISEYFSLSLSDAASKLGVCTSVLKKICRDN	GLDWWPYRKF
Alngl6212S05326	359	3.29e-22	RERAGKLTLN	EVGRYFHLPIEEAARRMKLCPTVLKKICRRY	GMNRWPHRKV
Casgl64S02453	242	5.26e-22	RERAGKLTLQ	DVACYFHLPIEEAARRMKLCPTVLKKICRRD	GMNRWPHRKV
Nissc119281S13298	106	7.18e-22	YKKASSLDFE	EIKKHFNFPIAEAAKRMKLGVTLLKRRCREL	NIVRWPHRKI
Begfu255S10103	311	7.18e-22	RQRTGKMTLG	DMRAYFHLPISEASRRLRLCPTVVKKICRQS	GLLRTLTPPL
Begfu1981S47656	327	3.53e-21	RQRTGRMTLD	DMRAYFHLPISEASRRLRLCPTVVKKICRKS	GLRRWPHRKL
Araip.J80SY	272	6.87e-21	RDRAGKMKLD	DFAPYFHFPIEEASRQMNICPTVVKKICRKE	GLSRWPYRKI
Aradu.W5BH1	272	6.87e-21	RDRAGKMKLD	DFAPYFHFPIEEASRQMNICPTVVKKICRKE	GLSRWPYRKI
Mimpu4886S10857	294	1.06e-20	RERAGKMKLC	DFSDVFHLPIEDAAKHVNLCPTVVKKICRKQ	GLPRWPHRKI
Begfu3847S33259	261	1.9e-20	PQRTGRMTVR	DMCEYFHLPIAEASRRLHLCPTVVKKICRKS	GLQRWPYRKI
C.cajan_19885	170	1.26e-17	AERVAKMTLG	DLSDYFHIPIKETAKLLEVSTSVVKKVCRKA	ELYRWPQRKV
Medtr3g465110.1	445	1.02e-16	RKRCAQFTLA	DFVDYFHLPMEEAAARMNIAASTLKKISRRT	KLRRWPHRKV
C.cajan_36762	302	1.41e-15	RKRIKAMKLE	DCSDYFHLTIGAAAQKLDVCISALKSLCRRN	NLENWPHRKV
Araip.5C6JK	604	2.91e-14	LSVLQQYFSG	SLKDAAKSLGGKTTTALSICPTTLKRICRQH	GIARWPSRKI
Nissc1008S04822	608	5.49e-14	RSEKNVSLSV	LQQYFSGSLKDAAKSIGAVCPTTLKRICRQH	GISRWPSRKI
Araip.377BK	221	6.42e-14	RSPVKKNVSL	SVLQQYFSGSLKDAAKSLVCPTTRKRICRQH	GIARWPSRKI

## Sheet: meme2
Cerca90S30910	424	4.1e-34	HACVEHHLEE	GQGIAGKALQSNHPFFYPDVKTYDISEYPLVHHAR	KYNLNAAVAI
Araip.YB35N	412	1.41e-33	RACVEHYLEE	GQGVAGKALQSNRPFFYPDVKAYNISEYPLVHHAR	KYKLNAAVAI
Vradi02g03910.1	426	2.35e-33	HACVEHHLEE	GQGIAGKALQSNHPFFYTDVKTYDISEYPLVHHAR	KYNLNAAVAI
Vradi01g14220.1	398	2.35e-33	EACVEHHLQQ	GQGVAGRAFLSHNMCFCGNITQFCKTEYPLVHYAL	MFGLTSSFAV
vigan.Vang02g05230.1	310	2.35e-33	EACVEHHLQQ	GQGVAGRAFLSHNMCFCGNITQFCKTEYPLVHYAL	MFGLTSSFAV
Phvul.004G114100.1.p	380	2.35e-33	EACVEHHLQQ	GQGVAGRAFLSHNMCFCGNITQFCKTEYPLVHYAL	MFGLTSSFAV
Chafa5640S24365	425	2.35e-33	HACVEHYLEE	GQGIAGKALRSNQPFFYPDVKAYDISEYPLVHHAR	KYNLNAAVAV
Ca_02703	426	3.3e-33	HACVEHHLEE	GKGVAGKALQSNHPFFYPDVKAYDISEYPLVHHAR	KYSLNASVAI
C.cajan_16064	356	3.3e-33	EACVEHHLQQ	GQGVAGRAFLSHKMCFCGNITQFCKTEYPLVHYAI	MFGLTSCFAV
PanWU01x14_111140.1	421	5.43e-33	EACSEHHLFR	GQGIVGTAFTTNKPCFATDITAFSKTEYPLSHHAR	MFGLRAAVAI
Aradu.BBG0S	421	7.54e-33	HACVEHYLEE	GQGVAGKALQSNRPFFCPDVKAYNISDYPLVHHAR	KYKLNAAVAV
Nissc2388S07083	380	8.88e-33	EACAEHHLQQ	GQGVAGRAFLSHNMCFCGNVTQFCKTDYPLVHYAL	MFGLTSCFAI
C.cajan_07275	398	8.88e-33	DACVEHHLQQ	GQGVAGRAFLSHNMCFCSNITQFCKTDYPLVHYAL	MFGLTSCFAI
C.cajan_13414	426	8.88e-33	RACMEHHLEE	GKGVAGKALQSNHPFFYPDVKTYDISEYPLVHHAR	KYNLNAAVAI
Phvul.011G052100.1.p	426	1.04e-32	HACVEHHLEE	GQGIAGKALQSNHPFFYTDVKTYDIGEYPLVHHAR	KYNLNAAVAI
Glyma.12G050100.1.p	426	1.04e-32	HACIEHHLEE	GQGIAGKALQSNHPFFYTDVKTYDIGEYPLVHHAR	KYNLNAAVAI
Glyma.11G125500.1.p	465	1.04e-32	HACVEHHLEE	GQGIAGKALQSNHPFFYTDVKTYDIGEYPLVHHAR	KYNLNAAVAI
Araip.P1CBC	95	1.04e-32	RACVEHYLEE	GQGVAGKALQSNRPFFYSDVKAYNISEYPLVHHAR	KYKLNAAVAV
Araip.5C6JK	421	1.04e-32	HACVEHYLEE	GQGVAGKALQSNRPFFYSDVKAYNISEYPLVHHAR	KYKLNAAVAV
Drydr380S11191	385	1.23e-32	DACSEHHLFR	GQGIVGTAFTTNKPCFATDIKAFSKTEYPLSHHAR	MFGLHAAVAI
Araip.RLH2R	422	1.23e-32	HACIEHHLQE	GKGIAGRAHQSNHPFFCPDVKAYNISEYPLVHHAR	KYNLNAAVAI
Aradu.H6JXR	422	1.23e-32	HACIEHHLQE	GKGIAGRAHQSNHPFFCPDVKAYNISEYPLVHHAR	KYNLNAAVAI
Glyma.13G346300.1.p	427	1.44e-32	RACMEHRLEE	GKGIAGKALQSNHPFFYPDVKTYDISEYPLVHHAR	KYNLNAAVAI
Glyma.15G027900.1.p	427	1.44e-32	RACMEHHLEE	GKGIAGKALQSNHPFFYPDVKTYDISEYPLVHHAR	KYNLNAAVAI
Alngl7222S05734	402	1.44e-32	RACLEHHLEE	GQGVAGKALQSNHPFFFPDVKSYDISEYPLVHHAR	KFGLNAAVSI
Nissc17691S16468	409	1.69e-32	EACVEHHLQQ	GQGVAGRAFLSHNMCFCGNITQFCKTDYPLVHYAL	MFGLTSCFSV
Casgl618S20178	409	1.98e-32	HACLEHHLEE	GQGIAGKALQSNHPFFSTDVKSYDISEYPLVHHAR	KFDLNAAVSI
Vradi0553s00010.1	427	2.31e-32	RACTEHHIEE	GKGIAGKALRSNHPFFCPDVKAYDISEYPLVHHAR	KYNLNAAVAI
C.cajan_11912	447	3.69e-32	HACVEHHLVE	GQGIAGKALQSNHPFFYTDVKTYDIVEYPLVHHAR	KYNLNAAVAI
TorRG33x02_007750.1	427	4.31e-32	HACVEHHLEE	GQGLAGKALQSNLPFFFPDVKTYDISEYPLVHHAR	KFGLNAAVAI
PanWU01x14_340330.1	400	4.31e-32	HVCVEHHLEE	GQGLAGKALQSNLPFFFPDVKTYDISEYPLVHHAR	KFGLNAAVAI
Nissc17691S16468	219	4.31e-32	VFSVDGENDG	SLGLPGRVFQQKLPEWTPDVQYYSSKEYPRRDHAQ	HYNVHGTLAL
Lj2g3v0381780.2	377	5.03e-32	EACVEHHLQQ	GQGVAGRAFLSQNMCFCGNITQFCKTDYPLVHYAL	MFGLTSSFAI
Glyma.10G234100.1.p	391	5.03e-32	EACVEHHLQQ	GQGVAGRAFLSHSMCFCSNITQFCKTDYPLVHYAL	MFGLTSCFTI
Distr1414S00757	359	5.03e-32	EACSEHHLFR	GQGIVGTAFSTNKPCFATDITAFSKTEYPLSHHAR	MFGLHAAVAI
Tsud_chr2.g58920.1.am.mkhc	427	5.86e-32	HACIENPLEE	GKGVAGKALQSNHPFFYSDVKTYDISEYPLVHHAR	KFNLNAAVAI
Tsud_chr2.g36860.1.am.mk	48	5.86e-32	SELMNFDNYA	GQGISGKALQSNHPFFYTDVKAYDISEYPLVHHAR	KYNLNAAVAT
Tp57577_TGAC_v2_mRNA35367	406	5.86e-32	HACSEHHLEE	GQGISGKALQSNHPFFYTDVKAYDISEYPLVHHAR	KYNLNAAVAT
Tp57577_TGAC_v2_mRNA6838	427	5.86e-32	HACIEHPLEE	GKGVAGKALQSNHPFFYSDVKTYDISEYPLVHHAR	KFNLNAAVAI
Datgl3S29876	398	5.86e-32	EACLEHHLQK	GQGVPGRAFLSHSSCFCRDITQFCKTEYPLVHYAR	MFGLKSCFAI
Lj5g3v1999250.2	390	6.82e-32	EACVEHHLQQ	GQGVAGRAFSSHSMCFCPNITQFCKTDYPLVHYAL	MFGLTSCFAI
Datgl1955S23745	369	6.82e-32	EACAEHHLFR	GQGIVGTAFTTKKPCFAVDVTAFSKTEYPLSHHAR	MFGLVAAVAI
Glyma.10G234100.1.p	201	7.93e-32	MFSVDGENDG	SLGLPGRVFQQKLPEWTPNVQYYSSKEYPRRDHAQ	HYNVRGTLAL
Aradu.G4SB3	936	1.07e-31	RACVEHYLEE	GQGAAGKALQSNRPFFCPDVKAYNISEYPLVHHAR	KYKLNAAVAI
Aradu.G4SB3	378	1.07e-31	HACVEHYLEE	GQGAAGKALQSNRPFFCPDVKAYNISEYPLVHHAR	KYKLNAAVAV
Medtr0022s0430.1	374	1.24e-31	DACVEHHLQQ	GQGVAGRAFLSQNMCFCRNITQFCKTDYPLVHYAL	MFDLTSSFSI
Glyma.09G137000.1.p	381	1.24e-31	EACVEHHLQQ	GQGVAGRAFLSHNMCFCGNIAQFCKTEYPLVHYAL	MFGLTSCFAV
Drydr394S11526	207	1.24e-31	MFSVDGESDG	ALGLPGRVFQQKLPEWTPNVQYYSIKEYPRLDHAQ	HYNVQGTLAL
Distr1227S00421	427	2.24e-31	RSCAEHHLEE	GQGLAGKALQSNLPFFFPDVKTYDICEYPLVHHAR	KFGLNAAVAI
Cerca93S11435	200	2.59e-31	LFSVDGENDG	ILGLPGRVFQQKLPEWTPNVQYYSSREYPRRNHAQ	HFNVRGTLAL
Lj3g3v0339060.1	427	3e-31	RACIEHPLEE	GKGIAGKALQSNHPFFYPDVKEYDISEYPLVHHAR	KCNLSAAVAI
TorRG33x02_114670.1	331	4e-31	EACLEHHLQK	GQGVAGRAFYSRNLCFCGDITQFCKTEYPLVHYAR	MFGLTSCFAV
PanWU01x14_262620.1	408	4e-31	EACLEHHLQK	GQGVAGRAFYSRNLCFCGDITQFCKTEYPLVHYAR	MFGLTSCFAV
Cerca58S27147	220	5.32e-31	FSAEDESKGL	VAGLPGRVFRGKVPEWTPDVRFFRSDEYPRVDHAQ	EYDVRGTLAL
Medtr2g099350.1	430	7.05e-31	HACIEHPLEE	GNGVAGKALQSNHPFFYSDVKTYDISEYPLVHHAR	KFNLGAAVAI
Glyma.16G182400.1.p	380	7.05e-31	EACAEHHLQQ	GQGVAGRAFLSHNMCFCGNNTQFCKTEYPLVHYAL	MFHLNSCFAV
Vradi08g18730.1	197	8.12e-31	TFAVDGENDG	SLGLPGRVFQQKLPEWTPNVLYYSSKEYPRRDHAQ	HYNVRGSLAL
vigan.Vang06g08410.1	197	8.12e-31	MFAVDGENDG	SLGLPGRVFQQKLPEWTPNVLYYSSKEYPRRDHAQ	HYNVRGSLAL
Phvul.007G071900.1.p	198	8.12e-31	MFDVDGENDG	SLGLPGRVFQQKLPEWTPNVLYYSSKEYPRRDHAQ	HYNVRGSLAL
Glyma.20G160200.1.p	199	8.12e-31	MFSVDGENDG	SLGLPGRVFQQKLPEWTPNVLYYSSKEYPRRDHAQ	HYNVRGTLAL
Datgl3S29876	208	8.12e-31	YFSVDGGADG	VLGLPGRVFQQKLPEWTPNVQFYSSKEYPRLNHAL	HYNVQGTLAL
Chafa97S13327	202	8.12e-31	FSAEEDCKVL	VAGLPGRVFIDKVPEWTPDVRFFRSDEYPRVDHAQ	EYDVRGTLAL
Araip.YB35N	73	8.12e-31	RACVKHYLEE	GQGVAGKALQSNRPFFYSDVKAYNISEYPIVHHAR	KYKLNAAVAV
TorRG33x02_114670.1	166	1.07e-30	MFSVDGETNE	VLGLPGRVFRQKLPEWTPNVQYYSIREYPRLDYAQ	HYNVRGSLAL
Phvul.005G155100.1.p	426	1.07e-30	RACTEHPLEE	GKGIAGKALRSNHPFFCPDVKTYDVSEYPLVHHAR	KYNLNAAVAI
PanWU01x14_262620.1	218	1.07e-30	MFSVDGETNE	VLGLPGRVFRQKLPEWTPNVQYYSIREYPRLDYAQ	HYNVRGSLAL
Nissc337S21912	417	1.07e-30	EACSEHHLLK	GQGVAGEAFMTNQPCFSTDITSLCKTDYPLSHHAR	MFGLRAAVAI
Medtr4g068000.1	407	1.07e-30	HACSEHHLEE	GQGISGKALQSNHPFFYTDVKAYDVSEYPLVHHAR	KYNLNAAVAI
Ca_13679	399	1.07e-30	HACADHHLEE	GQGISGKALQSNHPFFYTDVKAYDVSEYPLVHHAR	KYSLNAAVAI
Glyma.20G160200.1.p	389	1.23e-30	EACVEHHLQQ	GQGVAGRAFLSHGMCFCSNITQFYKTDYPLVHYAL	MFGLTSCFAI
Araip.R44NW	385	1.23e-30	DACAEHHLQQ	GQGVAGRAFLSHNMSFCGNITQFCKTDYPLVHYAL	MFGLTSCFAI
Aradu.YRC2R	387	1.23e-30	DACAEHHLQQ	GQGVAGRAFLSHNMSFCGNITQFCKTDYPLVHYAL	MFGLTSCFAI
Vradi05g14430.1	181	1.41e-30	PAEKGGSKEL	LLGLPGRVFRDKVPEWTPDVRFFRSDEYPRVDHAQ	EYDVRGSLAV
Ca_04456	392	1.41e-30	EACVEHHLQQ	GQGVAGRAFLSQNMSFCTNITQFCKTDYPLVHYAL	MFGLTSCFSI
TorRG33x02_237950.1	105	1.62e-30	EACSEHHLFR	GQGIVGIAFTTNKPCFANNITAFSKTEYPLSHHAR	MFGLRAAVAI
Medtr3g115400.2	395	1.62e-30	EACMEHHLLI	GQGVAGGAFMTNQPCFSTDITSLSKTDYPLSHHAR	LFGLRAAVAI
Chafa97S13327	382	1.62e-30	EACCEHHLLK	GQGVAGGAFMTNQPCFSTDITSLSKTDYPLSHHAR	ILGLGAAVAI
Tsud_chr1.g44340.1.am.mkhc	373	1.86e-30	EACVEHHLQH	GQGVAGRAFLSQNMSFCSNITQFCKTDYPLVHYAL	MFGLTGCFAI
Tp57577_TGAC_v2_mRNA27901	389	1.86e-30	EACVEHHLQH	GQGVAGRAFLSQNMSFCSNITQFCKTDYPLVHYAL	MFGLIGCFAI
Chafa8161S27192	198	1.86e-30	LFPVDGENDG	IQGLPGRVFQHKLPEWTPNVQYYSPREYPRLNHAQ	NYNVRGTLAL
Araip.73BCB	421	1.86e-30	HACVEHYLEE	GQGVAGKALQLNRPFFYSDVKAYNISEYPLVHHAR	KYKLNAAVAV
Araip.GND3E	391	1.86e-30	EACSEHHLLK	GQGVAGGAFMTNQPCFAPDITLLSKTDYPLSHHAR	MFGLRAAVAI
Aradu.7K2S3	444	1.86e-30	EACSEHHLLK	GQGVAGGAFMTNQPCFAPDITLLSKTDYPLSHHAR	MFGLRAAVAI
TorRG33x02_035230.1	396	2.13e-30	EACSEHHLFR	GQGVVGLAFMTNQPCFSADITSYTKTEYPLSHHAR	MFRLQAAVAI
PanWU01x14_370700.1	396	2.13e-30	EACSEHHLFR	GQGVVGLAFMTNQPCFSADITSYTKTEYPLSHHAR	MFRLQAAVAI
Drydr83S05805	216	2.13e-30	FSTGEDSEEL	VKGLPGRVFSGKVPEWTPDVRFFRSDEYPRVDHAQ	LYDVRGTLAL
Datgl488S31230	385	2.13e-30	EACSEHHLLK	GQGVAGEAFLTNKPCFSSDIKSFGNTEYPLSHHAR	MFELHAAVAI
Cerca189S06512	220	2.13e-30	FSAEGESKVL	VAGLPGRVFRGKVPEWTPDVRFFRRDEYPRVDHAQ	EYDVRGTLAL
Cerca58S27147	401	2.13e-30	EACSEHHLLK	GQGVAGGAFMTNQPCFSADITSMSKTEYPLSHHAR	MFRLRAAVAI
C.cajan_16064	166	2.44e-30	MFSVDGENDE	IQGLPGRVFQHKIPEWTPNVQYYSSKEYQRLNHAQ	HYNVRGTLAL
Phvul.009G011200.1.p	225	2.79e-30	PAEEGDSKEL	VLGLPGRVFRDKVPEWTPDVRFFRSDEYPRLDHAQ	EYDVSGSLAV
C.cajan_07275	200	2.79e-30	MFSVDGENDG	SLGLPGRVFQQKLPEWTPNVLYYSSKEYPRRDYAQ	HYNVRGTLAL
Chafa571S24484	426	3.2e-30	HACAEHHLEE	GQGIAGKAIQSNHPFFYPDVKAYDIVEYPLVQHAR	KYNLNAAVAI
C.cajan_29749	201	3.2e-30	STDEGESKEL	VPGLPGRVFRNKVPEWTPDVRFFKSDEYPRVDHAQ	EYDVSGTLAV
Aradu.TED1R	261	3.2e-30	HACVEHYLEE	GQGVAGKALQSNRPFFYSDVKAYNISAYPLVHHAR	KYKLNAAVAV
AT1G20640.1	179	3.2e-30	FSAEQDDSKA	LAGLPGRVFLGKLPEWTPDVRFFKSEEYPRVHHAQ	DCDVRGTLAI
Vradi01g14220.1	190	3.65e-30	MFSVDGENDE	ILGLPGRVFQQKIPEWTPNVQYYSSKEYQRLNHAQ	HYNVRGTLAL
vigan.Vang02g05230.1	143	3.65e-30	MFSVDGENDE	ILGLPGRVFQQKIPEWTPNVQYYSSKEYQRLNHAQ	HYNVRGTLAL
Mimpu144438S15740	216	3.65e-30	FPAEEYSRGL	VPGLPGRVFKEKVPEWTPDVRFFRSDEYPRVDHAQ	EYDVRGSLAI
Distr1227S00421	238	3.65e-30	IFSAERKEGS	FPGLPGRVFISKIPEWTSDVGYYSKTEYLRADHAR	NHQVRGSIAL
Casgl103S06587	414	3.65e-30	EACVEHHLQK	GQGVAGRAFSSHGLCFCGNITRFCKTEYPLVHYAR	MFGLASCFAI
Begfu745S40752	386	3.65e-30	EACSEYHLLK	GQGVVGEAFTTHKPCFSSDVKSYGNTEYPLSHHAR	MFNLWAAIAI
Alngl424567S27630	367	3.65e-30	EACSEHHLFR	GQGTVGTAFTTAKPCFASDITAFSKTEYPLSHHAR	MFGLRAAVAI
Araip.Y4AFN	214	4.18e-30	VFSADGEKEE	SLGLPGRVYQQKVPEWTPDVQYYSTKEYPRRDHAQ	HYNVRGTLAL
Aradu.T4VLF	213	4.18e-30	VFSADGEKEE	SLGLPGRVYQQKVPEWTPDVQYYSTKEYPRRDHAQ	HYNVRGTLAL
AT1G64530.1	367	4.18e-30	DACAEHHLQK	GQGVAGRAFQSGNLCFCRDVTRFCKTDYPLVHYAR	MFKLTSCFAV
Casgl109S07006	217	4.77e-30	VFSAEKDSKE	LVGLPGRVFLDKVPEWTPDVRFFRSDEYPRVNHAQ	EYAICGTLAL
Tp57577_TGAC_v2_mRNA39375	388	6.21e-30	EACMEHHLLK	GQGVAGGAFMTNQPCFSADITSLSKTDYPLSHHAR	LFGLRAAVAI
Ca_04834	213	6.21e-30	SAEEEDSKDL	VAGLPGRVYRDKVPEWTPDVRFFRSDEYPRVDHAQ	ECDIHGTLAV
Lj2g3v0381780.2	187	7.08e-30	MFSVDGENDE	ILGLPGRVFQQKLPEWTPNVQYYSSKEYSRLNHAQ	HYNVRGTLAL
Chafa571S24484	237	7.08e-30	TFSAEGRPGS	FPGLPGRVFISKVPEWTSNVGYYSKTEYLRVEHAI	NHEVRGSIAL
Tsud_chr1.g44340.1.am.mkhc	199	8.07e-30	KFSVDGENDG	TLGLPGRVFQQKLPEWSPNVLYYSSKEYPRRDHAQ	HYNVRGTLAL
Tp57577_TGAC_v2_mRNA27901	199	8.07e-30	KFSVDGENDG	TLGLPGRVFQQKLPEWSPNVLYYSSKEYPRRDHAQ	HYNVRGTLAL
Cerca189S06512	412	9.19e-30	EACSEHHLLK	GQGVAGGAFMTNQPCFSADITSMGKTEYPLSHHAR	LFRLRAAVAI
Nissc1008S04822	428	1.05e-29	HACIEHHLEE	EKGIAGKALQSNHPFFYPDVKAYNIGEYPLVHHAR	KYNLNAAVAI
Medtr3g115400.2	215	1.05e-29	SAEVEDSKEL	VAGLPGRVYRDKIPEWTPDVRFFRSDEYPRVDHAQ	ECDVHGTLAV
Datgl229S25120	390	1.05e-29	EACLEHHLQK	GQGVPGKAFLSHSSCFCTNITQFCKTVYPLVHYAR	MFGLKSSFSI
Chafa5640S24365	236	1.05e-29	KFSAEGKPGS	FPGLPGRVFISKVPEWTSNVGYYNKTEYLRVEHAI	NHKVRGSIAV
Cerca93S11435	390	1.05e-29	EACVEHHLQH	GQGVAGRAYLSHDMCFCGNVTHFCKTEYPLVHYAL	MFGITSCFAI
Casgl993S23747	382	1.05e-29	EACSEYHLFR	GQGTVGTAFTTSKPCFATDITAFSKTEYPLSHHAR	MFGLRAAVAI
Tsud_chr6.g32910.1.au	259	1.19e-29	DACVEHHLQQ	GQGVSGRAFLTQNMCFCENITQFCKTDYPLVHYAL	MFDLTSCFSI
Tsud_chr6.g32900.1.am.mkhc	377	1.19e-29	DACVEHHLQQ	GQGVSGRAFLTQNMCFCENITQFCKTDYPLVHYAL	MFDLTSCFSI
Nissc2388S07083	190	1.19e-29	MFSVDGGNDE	ILGLPGRVFLQKLPEWTPDVQYYSSKEYSRLNHAQ	HYNVHGTLAL
Datgl488S31230	205	1.19e-29	QFSAEENSKD	VMGLPGRVFLGKVPEWTPDVRYFRSDEYPRVRYAQ	QCDVRGTLAL
Begfu3390S11233	378	1.19e-29	DACLEHHLQK	GQGVAGRAFLSQSSCFSMDITQFCKAEYPLVHYAR	MFELKSCFAV
Mimpu144438S15740	396	1.35e-29	EACSEHHLLK	GQGVTGEAYMTNQPCFSTDVTSYSKTDYPLSHHAR	IFGLRSAVAL
Medtr1g100970.1	196	1.35e-29	MFSVDGENDG	TLGLPGRVFQQKLPEWSPNVLYYSNKEYPRRDHAQ	HYNVRGTLAL
Glyma.06G017800.1.p	219	1.54e-29	SAEESDSKEL	AWGLPGRVFRDKVPEWTPDVRFFKIDEYPRVDHAQ	EYDVRGTLAV
Drydr394S11526	399	1.54e-29	EACVEHHLQK	GQGVTGRAFLSRNACFCRDITQFCKTEYPLVHYAR	MFGLTSCFAI
Alngl764S35691	398	1.54e-29	EACSEHHLLR	GQGLVGRAFGTNQPCFSTDIRSFVKTEYPLAHHAR	VFGLRAAVAI
Medtr0022s0430.1	184	1.75e-29	MFSVDGENDE	VLGLPGRVFQQKLPEWTPNVQYYSSKEYSRLNHAL	HYNVRGTLAL
OIW14789	367	1.75e-29	DACSEHHLLK	GQGVAGGAYMTNQPCFSSDITSLSKTDYPLSHHAR	MFGLQGAVAI
Begfu1417S19338	385	1.75e-29	EACSEYHLLK	GQGVVGEAFTTNKPCFSGDVKLYGNTEYPLSHHAR	MFNLSAAIAV
Mimpu5007S24951	209	1.98e-29	MFSASGDNDG	ILGLPGRVFHQKLPEWSPNVQYYSSKEYPRRNHAQ	HYNVRGTVAL
Distr562S25840	203	1.98e-29	MFSMDGDSEG	VLGLPGRVFRQKLPEWTPNVQYYTIREYPRLGHAQ	HYNVQGTLAL
Tsud_sc01256.00.g00010.1.au	17	2.55e-29	HACSEHHLEE	GQGISVKALQSNHPFFYTDVKAYDISEYPLVHHAR	KYNLNAAVAT
Nissc337S21912	237	2.55e-29	FSTEEDSKGL	VAGLPGRVFKEKVPEWTPDVRFFRSCEYPRVDHAQ	EYDVRGSLAL
Medtr1g100970.1	386	2.55e-29	EACVEHHLQQ	GQGVAGRAFLSQTMSFCTNITQFCKTDYPLVHYAL	MFGLTSCFAI
Distr562S25840	393	2.55e-29	EACLEHHLQK	GQGVAGRAFLTHNLCFCADITQFCKIEYSLVHYAR	MFGLTSSFAI
Begfu2339S26247	382	2.55e-29	EACREHHLQK	GQGVAGRAFLSQSSCFSSDITQFCKTEYPLGHYAR	LFELKSCFAV
Tsud_chr6.g32910.1.au	69	2.9e-29	MFSVDGENDE	ILGLPGRVFQQKLPEWTPNVQYYSSKEYSRLNHAL	HYNVRGTLAL
Tsud_chr6.g32900.1.am.mkhc	187	2.9e-29	MFSVDGENDE	ILGLPGRVFQQKLPEWTPNVQYYSSKEYSRLNHAL	HYNVRGTLAL
OIW14789	187	3.28e-29	STEEDGSKGL	VPGLPGRVFKEKVPEWTPDVRLFRIDEYPRVDHAQ	EYEVRGTLAL
Begfu58542S38394	416	3.28e-29	SVCTNHYLEE	GQGIVGKALQSNQPFFNPDVQAYHISEYPLVHHVR	KFGLNAAVAI
Tsud_chr7.g11400.1.am.mkhc	207	3.72e-29	SAEEKDSKEL	VAGLPGRVYRDKIPEWTPDVRFFRSEEYPRVDHAQ	ECDIHGTLAV
Tp57577_TGAC_v2_mRNA39375	207	3.72e-29	SVEEEDSKEL	VAGLPGRVYRDKIPEWTPDVRFFRSEEYPRVDHAQ	ECDIHGTLAV
Glyma.04G000600.1.p	320	3.72e-29	EACSECHLLG	GQGVVGTAFTTTKPCFANDITAFSKAEYPLAHHAN	MFGLHAAVAI
Datgl229S25120	200	3.72e-29	MFSLDGKTDG	VLGLPGRVFLQKLPEWTPNVQYYSSREYPRLSHAL	HYNVQGTLAL
Alngl764S35691	217	3.72e-29	VFSAEKDSKY	LVGLPGRVYLDKVPEWTPDVRFFRSDEYPRVNHAQ	QYDICGTLAL
Mimpu5007S24951	425	4.21e-29	EACAEHHLQQ	GQGVAGRAYLSGNMSFCGNITQFCKTEYPLVHYAL	MFGVTSSFAV
Tsud_chr7.g11400.1.am.mkhc	387	4.76e-29	EACMEHHLLK	GQGVAGGAFVTNQPCFSADITSLSKTDYPLSHHAR	LFGLRAAVAI
Medtr5g099060.1	357	4.76e-29	EACSEYHLFN	GQGIVGTAFTTTKPCFAIDITAFSKSEYPLAHHAN	MFGLHAAVAI
Glyma.16G182400.1.p	190	4.76e-29	MFSVDGENDE	ILGLPGRVFQHKIPEWTPNVQFYSSKEYQRLNHAQ	HYNVRGTLAL
Araip.GND3E	209	4.76e-29	FSAEEDSKEL	VPGLPGRVYKEKVPEWTPDVRFFRSYEYPRVDHAQ	VYDVRGSLAL
Araip.R44NW	195	4.76e-29	MFPVDGENDE	ILGLPGRVFQQKLPEWTPNVQYYTSREYSRRNHAQ	HYNVRGTLAL
Aradu.7K2S3	249	4.76e-29	FSAEEDSKEL	VPGLPGRVYKEKVPEWTPDVRFFRSYEYPRVDHAQ	VYDVRGSLAL
Aradu.YRC2R	197	4.76e-29	MFPVDGENDE	ILGLPGRVFQQKLPEWTPNVQYYTSREYSRRNHAQ	HYNVRGTLAL
Glyma.09G137000.1.p	191	5.39e-29	MFSVDGENDE	IMGLPGRVFQQKIPEWTPNVQFYSSKEYQRLNHAQ	HYNVRGTLAL
Begfu2183S02159	358	5.39e-29	DACLEHHLLK	GQGVAGRAFLSQSSCFSVDITKFCKTEYPLVHYAR	MFELKSCFAV
Begfu91817S44671	382	6.09e-29	EACREHHLQK	GQGVAGRAFLSQSSCFSPDVTQFYKTEYPLGHYAR	LFELKSCFAV
Begfu4799S04580	373	6.09e-29	EACSEHHLLK	GQGVVGEAFTTNKPCFVSDIRSYGNTEYPLSHHAR	MFNLQAAIAI
Tsud_chr5.g43000.1.am.mk	358	7.77e-29	EVCSEYHLFN	GQGIVGTAFTTTKPCFAIDITAFSKAEYPLAHHAN	MFGLHAAVAI
Tp57577_TGAC_v2_mRNA19272	365	7.77e-29	EVCSEYHLFN	GQGIVGTAFTTTKPCFAIDITAFSKAEYPLAHHAN	MFGLHAAVAI
Ca_09832	345	7.77e-29	EACSEYHLYN	GQGIVGTAFTTTKPCFAIDITAFSKAEYPLAHHAN	MFGLHAAVAI
Casgl103S06587	224	7.77e-29	MFPVDEEKDG	VPGLPGRVFRQRLPEWTPNVQYYSNKEYPRRDHAE	HYNVQGSLAL
Nissc3812S22614	428	8.78e-29	HACVEHPLEE	GQGIAGKARQSNHPFFYPDVKEYDVTEYPLVQHAR	KYNLNAAVAV
Ca_04456	202	9.91e-29	MFSVDGENDG	TLGLPGRVFQQKLPEWSPNVQYYTSKEYPRRYYAQ	HYNVRGTLAL
Begfu3240S31174	415	9.91e-29	SVCTNHYLEE	GQGIVGKALQSNQPFFNPDVQAYHINEYPLVHHVR	KFGLNAAVAI
Glyma.06G000400.1.p	329	1.12e-28	EACSECHLLG	GQGVVGTAFTTTKPCFANDITSFSKAEYPLAHHAN	MFGLHAALGI
AT1G76350.1	184	1.12e-28	QEDSDSSSRD	LVGLPGRVFLGKVPEWTPDVRFFKNEEYPRVQHAQ	DCDVRGTLAI
Ca_04834	393	1.26e-28	EACMEHHLLK	GQGVAGGAFMTNQPCFSADITSLSKIDYPLSHHAR	LFGLRAAVAI
Casgl993S23747	202	1.26e-28	QFAVEEDMEE	SAGLPGRVFLGKLPEWTPDVRFFKKDEYPRINYAQ	QYDVRGSLAL
Araip.73BCB	232	1.26e-28	TFSAEDKPGS	FPGLPGRVFMSQIPEWTSNVGYYNKSEYLRVEHAI	NHEVRGSIAV
Tsud_chr2.g58920.1.am.mkhc	238	1.42e-28	TFSTEGKPGF	LPGLPGRVFISKVPEWTSNVGYYSPSEYLRVEHAR	NHDVRGSIAF
Tp57577_TGAC_v2_mRNA6838	238	1.42e-28	TFSTEGKPGF	LPGLPGRVFISKVPEWTSNVGYYSPSEYLRVEHAR	NHDVRGSIAF
Phvul.004G114100.1.p	190	1.42e-28	MFSVDGENDE	ILGLPGRVFQHRIPEWTPNVQYYSSKEYQRLNHAQ	HYNVRGTLAL
Glyma.02G311000.1.p	292	1.42e-28	EACSQHHLFR	GQGIVGTAFTTAKPCFAMDITAFTKAEYPLSHHAN	IFDLHSAVAI
Begfu58542S38394	227	1.42e-28	TFSTEEKPGA	VLGLPGRVFTSKIPEWTSNVSYYKKGEYLRVEHAL	GHDVRGSIAL
Begfu3240S31174	227	1.42e-28	TFSTEEKPGA	VLGLPGRVFTSKIPEWTSNVSYYKKGEYLRVEHAL	GHDVRGSIAF
Glyma.04G017400.1.p	217	1.6e-28	SAEESDSKEL	ARGLPGRVFRYKVPEWTPDVRFFRSDEYPRVDHAQ	EYDVRGTVAV
C.cajan_29749	381	1.6e-28	EACTEHHLLK	GEGVAGGAFMTNQPCFSTDITSLSKKDYPLSHHAR	LLGLRAAVAI
Aradu.BBG0S	232	1.8e-28	TFSAEDKPGS	FLGLPGRVFISQIPEWTSNVGYYNKSEYLRVEHAI	NHEVRGSIAV
Ca_02703	237	2.03e-28	TFSAEGKPGC	LPGLPGRVFISKVPEWTSNVGYYNPSEYLRVEHAR	NHEVRGSIAF
Phvul.009G115800.1.p	324	2.28e-28	DACSEYHLLG	GQGVVGTAFTTAKPCFANDITAFTKAEYPLAHYAN	MFGLHAAVAI
Lj5g3v1999250.2	200	2.28e-28	MFSADGENDG	TLGLPGRVFQHKLPEWTPNVLYYSNKEYPRRDHAE	HYNVRGTLAL
Vradi05g15890.1	112	2.57e-28	EACSEYHLLG	GQGVVGTAFTTSKPCFANDITAFTKAEYPLAHHAN	MFGLHAAVAI
vigan.Vang05g00050.1	257	2.57e-28	EACSEYHLLG	GQGVVGTAFTTSKPCFANDITAFTKAEYPLAHHAN	MFGLHAAKGK
TorRG33x02_035230.1	218	2.57e-28	FSAEEDSKEL	VLGLPGRVFSGKVPEWTPDVRFFRNDEYPRLIHAQ	QNDVRGTLAL
PanWU01x14_370700.1	218	2.57e-28	FSAEEDSKDL	VLGLPGRVFSGKVPEWTPDVRFFRNDEYPRLIHAQ	QIDVRGTLAL
Casgl618S20178	221	3.24e-28	TFPAERRSGC	VLGLPGRVFLSKVPEWTSNVSYYKKGEYLRVDHAA	NHEVRGSVAL
Cerca90S30910	235	3.64e-28	TFSAEEKPGS	LPGLPGRVFISKVPEWTSNVVYYNKTEYLRVEHAI	DHEVRGSIAV
Nissc1008S04822	239	4.09e-28	TFSAEGKSGS	SPGLPGRVFISKVPEWTSNVGYYNKTEYLRMDHAI	SHEVRGSIAF
Mimpu40297S10319	238	4.09e-28	TFSAEGRPGS	VLGLPGRVFISKVPEWTSNVGYYTKAEYLRIEHAI	DHKVRGSIAV
Distr887S28955	218	4.09e-28	FSVEEGSKEL	VMGLPGRVFSGKVPEWTPDVRFFRNEEYPRVSHAQ	RYDVCGTLAL
Medtr2g099350.1	241	4.59e-28	RFSTEGKPGC	IPGLPGRVFISKVPEWTSNVGYYNPKEYLRAEHAR	NHEVRGSIAF
Lj3g3v0339060.1	238	4.59e-28	KFPAEGKPGG	FSGLPGRVFVSKVPEWTSNVGYYSKNEYLRVEHAR	NYKVRGTIAF
Drydr380S11191	205	5.78e-28	QFITDEDSAE	SVGLPGRAFLEKLPEWTPDVRFFRSYEYPRIEYAQ	QYDVRGSLAL
Begfu2948S03146	218	7.26e-28	TFSIEGKPGA	GLGLPGRVFTSRIPEWTSNISYYKKGEYLRVEHAI	GHEIRGSIAL
Araip.5C6JK	232	7.26e-28	TFSAEDKPGS	FPGLPGRVFMSQIPEWTSNVGYYNKSEYMRVEHAI	NHEVRGSIAV
AT1G76350.1	364	1.28e-27	EACSEHHLLK	GQGVVGEAFLTNGPCFSSDVSSYKKSEYPLSHHAT	MFGLHGTVAI
Begfu719S50618	221	1.43e-27	TFSTEEKPGA	VLGLPGRVFASKIPEWTSNVSYYKKEEYLRVEHAL	GHDVRGSIAL
Begfu2183S02159	168	1.6e-27	MFSVDGETNG	VLGLPGRVFRQKSPEWTPNVQFYSSKEYPRKSHAL	HYNVQGTLAL
AT1G20640.1	359	1.6e-27	EACSEHHLLK	GQGVAGQAFLTNGPCFSSDVSNYKKSEYPLSHHAN	MYGLHGAVAI
Drydr109S15134	239	1.78e-27	TFSAEEKQGS	ILGLPGRVFVSKVPEWTSNVSYYNKAEYLRVEHAA	NHQVRGSIAL
TorRG33x02_007750.1	238	1.99e-27	TFATEGKPGC	FPGLPGRVFISKVPEWTSDVGYYKKNEYVRVEHAY	NHQVRGSLAL
Phvul.009G011200.1.p	405	1.99e-27	ESCTEHHLLK	GEGVAGGAFMTNQPCFSDDITSLSKKDYPLSHHAR	LFGLRAAVAI
Distr887S28955	398	1.99e-27	EACSEHHLLK	GQGVAGEAFMTNQPCFSADVASFPKTKYPLSHHAR	MFGLRAAVAI
Begfu1777S22537	373	1.99e-27	EACSEHHLLK	GQGVVGEAFTTNKPCFMSDIRSYGNTVYPLSHHAR	MFDLQAAVAI
C.cajan_37712	181	2.22e-27	EVCSDHHLLR	GQGIVGTAFTTAKPCFATDITAFTNDEYPLAHHAS	VLGLHAAVAI
AT3G59580.1	357	2.22e-27	NACLEHYLRE	GQGIVGKALISNKPSFSSDVKTFDICEYPLVQHAR	KFGLNAAVAT
Chafa95053S28562	378	2.48e-27	EACCEHHLFK	GEGIAGQAFLTNQPCLSTDVTSFGKTEYPLSHHAR	MFKLRAAVAI
Aradu.G4SB3	189	2.77e-27	TFSAEDKPGS	FPGLPGRVFNSQIPEWTSNVGYYNKSEYLRVEHAI	NHEVRGSIAV
PanWU01x14_340330.1	211	3.09e-27	TFAAEGKPGC	FPGLPGRVFISKIPEWTSDVGYYKKNEYVRVEHAY	NHQVRGSLAL
Alngl26612S40027	200	3.09e-27	EACVEHHLQK	DQGVAGRAFSSHSLCFCENITLFCKTEYPLVHYAR	MFGLASCFAI
Begfu1S23960	219	3.45e-27	TFSIEGKPGS	GLGLPGRVFASRIPEWTSNVSYYKKGEYLRVEHAI	GHEVRGSIAL
Vradi05g14430.1	361	3.84e-27	ESCTEHHLLK	GEGVAGGAFITNQPCFSDDITSLSKKDYPLSHHAR	LFGLRAAVAI
Chafa4076S22354	419	5.91e-27	EACSEYHLFR	GQGIVGTAFSTAKPCFATDITAFTKPEYPLSHHAT	MFGLHAAVAI
Casgl109S07006	397	6.58e-27	EACSEHHLLK	GQGIVGRAFRTNQPCFSEDITSSGKTDYPLSHHAK	VFGLRAAVAI
Drydr109S15134	428	7.32e-27	RACAEHHLEV	GDGIAGKALQSNHPFFINDIKVYDIYEYPLVHHAR	KFGLNAAVAI
C.cajan_13414	238	7.32e-27	TFSAEGKSGC	FLGLPGRVFTSKVPEWTSDVGYYSMSEYLRFEHAI	NHKVRGSIAF
Araip.Y4AFN	404	7.32e-27	EACVEHHLQQ	GQGVAGRAFSSHSMSFCRNITRFCKIDYPLVHYAL	MFGLTSSFSI
Aradu.T4VLF	403	7.32e-27	EACVEHHLQQ	GQGVAGRAFSSHSMSFCRNITRFCKIDYPLVHYAL	MFGLTSSFSI
Begfu1129S16439	365	8.14e-27	EACAEHHLLK	GQGIAGEAFETNGPCFSSDVKSFGNTKYPLSHHAR	MFGLQAAVAI
Alngl7222S05734	214	1.01e-26	TFPAEKRTGY	YLGLPGRVFTSKVPEWTSNVGYYKKVEYLRVEHAV	NHEVRGSIAL
Mimpu40297S10319	427	1.12e-26	HACVEHHLEE	GQGTAGKAIQSNQPFFYPDVKGYDVGEYPLVQHAR	KYNLNAAVAI
Begfu719S50618	410	1.38e-26	TVCTNHYLEE	GQGIVGKAVQSNQPFFNHDVQAYNINEYPLVHHVR	KFGLKAAVAI
Chafa95053S28562	194	1.7e-26	KYEFSGEQGM	ASGLPGRVYVGKVPEWTPDVRFFTSDEYPRVQYAQ	NYDVRGSLAL
Drydr83S05805	396	2.09e-26	EACSEHHLLK	GQGIVGSAFITNQPCFSNDITSSVKTEYPLSHHAR	MFGLHAAVAI
Araip.38X68	339	6.4e-26	EACSEYHLFK	GQGIVGTAFTSAKPCFAIDITAFSRAEYPLSHLAN	IFGLHAAVAI
Aradu.46M2Y	337	6.4e-26	EACSEYHLFK	GQGIVGTAFTSAKPCFAIDITAFSRAEYPLSHLAN	IFGLHAAVAI
AT4G24020.1	409	7.81e-26	DACLEHHLQK	GQGVAGRAFLNGGSCFCRDITKFCKTQYPLVHYAL	MFKLTTCFAI
AT2G43500.1	411	8.63e-26	HACLEHCLRE	KEGIVGKAFISNQPFFSSDVKAYDISEYPIVQHAR	KYGLNAAVAI
Begfu1351S18529	381	1.72e-25	EACSEHHLLK	GQGVAGEAFVTNGPRFSSDIRSFGNTKYPLSHHAR	MFGLQAAVAI
Datgl151S21250	400	2.3e-25	EVCSEHHLLK	GQGVAGEAFMANGPIFLNDITSFGNTEYPLSHHAR	MFELHAAVAI
AT4G38340.1	189	2.3e-25	SFAAEVGSEQ	LVGLPGRVFLRRMPEWTPDVRFFRKEEYPRIGYAR	RYQVRATLAL
Distr1414S00757	179	3.38e-25	HLLTEEDSGE	SVGLPGRTFLGKLPDWTPDVRFFRSYEYPRVSYAQ	QYDVRGSLAL
Begfu2948S03146	503	3.38e-25	SACANHNLQE	GQGVVGNALQTIRPIFNPDVKTYDINEYPLVHHVR	KFGLNAAVAI
AT2G17150.1	197	4.5e-25	NFPADEGMKD	FVGLPGRVFLQKFPEWTPDVRFFRRDEYPRIKEAQ	KCDVRGSLAL
Begfu745S40752	201	7.92e-25	QFSAEKDSED	VVGLPSRVFLRKVPEWTPDVTFFRRDEYPRVTFAQ	QCDVRGTLAL
Begfu1S23960	408	1.15e-24	SACANHNLQE	GQGVVGNALQSIHPVFNPDVKTYDMNEYPLVHHVR	KFGLNAAVAI
Phvul.008G291800.1.p	287	1.38e-24	EACSQHHLLR	GQGIVGTAFTTSKPCFAVDIAAFSRAQYPLAHHAN	IFGLHAAVAI
PanWU01x14_111140.1	219	1.82e-24	QFLCEEDSAE	SVGLPSQAFLGKLPEWTPDVRYFRSYEYPRINYAK	QYNVRGSLAL
Datgl1955S23745	189	4.51e-24	EFAAEEEGEE	SVGLAGRAYVGKLPEWTPDVRYFKRHEYPLIRYAE	EYNVRGSLAL
AT4G35270.1	226	1.09e-23	NFLADEDSKE	SVGLPGRVFLKKLPEWTPDVRFFRSEEYPRIKEAE	QCDVRGSLAL
AT4G38340.1	357	1.92e-22	AACSEHHLLG	GEGIAGRAFATKKQCFATDVAIFSKWSYPLSHYAK	MFDLHAALAV

## Sheet: meme3
Nissc1008S04822	639	8.73e-25	TTLKRICRQH	GISRWPSRKIKKVNHSLKKIQ	TVLDAVNGVK
Araip.RLH2R	633	1.9e-24	TTLKRICRKQ	GISRWPSRKIKKVNRSLKKIQ	TVLDTVEGLE
Aradu.H6JXR	633	1.9e-24	TTLKRICRKQ	GISRWPSRKIKKVNRSLKKIQ	TVLDTVEGLE
Tsud_chr5.g43000.1.am.mk	650	2.65e-24	TTLKRICRQH	GITRWPSRKIKKVGHSLKKLQ	LVIDSVQGAE
Tp57577_TGAC_v2_mRNA19272	659	2.65e-24	TTLKRICRQH	GITRWPSRKIKKVGHSLKKLQ	LVIDSVQGAE
Phvul.008G291800.1.p	547	2.65e-24	TTLKRICRQH	GITRWPSRKIKKVGHSLKKLQ	LVIDSVQGAE
Medtr5g099060.1	652	2.65e-24	TTLKRICRQH	GITRWPSRKIKKVGHSLKKLQ	LVIDSVQGAE
Glyma.14G001600.1.p	399	2.65e-24	TTLKRICRQH	GITRWPSRKIKKVGHSLKKLQ	LVIDSVQGAE
Glyma.02G311000.1.p	535	2.65e-24	TTLKRICRQH	GITRWPSRKIKKVGHSLKKLQ	LVIDSVQGAE
Drydr380S11191	656	2.65e-24	TTLKRICRQH	GITRWPSRKIKKVGHSLKKLQ	LVIDSVQGAE
Ca_09832	666	2.65e-24	TTLKRICRQH	GITRWPSRKIKKVGHSLKKLQ	LVIDSVQGAE
Chafa2145S18426	523	2.65e-24	TTLKRICRQH	GITRWPSRKIKKVGHSLKKLQ	LVMDSVEGVE
C.cajan_37712	411	2.65e-24	TTLKRICRQH	GITRWPSRKIKKVGHSLKKLQ	LVIDSVQGAE
Araip.38X68	604	2.65e-24	TTLKRICRQH	GITRWPSRKIKKVGHSLKKLQ	LVIDSVQGAE
Aradu.46M2Y	602	2.65e-24	TTLKRICRQH	GITRWPSRKIKKVGHSLKKLQ	LVIDSVQGAE
AT4G35270.1	684	2.65e-24	TTLKRICRQH	GITRWPSRKIKKVGHSLKKLQ	LVIDSVQGVQ
AT2G17150.1	644	3.84e-24	TTLKRICRQH	GIMRWPSRKIKKVGHSLKKLQ	LVMDSVQGAQ
AT4G38340.1	534	5.16e-24	TTLKRICRQN	GISRWPSRKIKKVGHSLRKLQ	VVMDSVEGVQ
Vradi05g15890.1	334	7.23e-24	TTLKRICRQH	GITRWPSRKIKKVGHSLRKLQ	LVIDSVQGAE
Vradi02g03910.1	635	7.23e-24	TTLKRICRQH	GISRWPSRKINKVNRSLKKIQ	TVLDSVQGVE
Vradi0553s00010.1	639	7.23e-24	TTLKRICRQH	GISRWPSRKINKVNRSLKKIQ	TVLDSVRGVE
vigan.Vang05g00050.1	395	7.23e-24	TTLKRICRQH	GITRWPSRKIKKVGHSLRKLQ	LVIDSVQGAE
Tsud_sc01256.00.g00010.1.au	228	7.23e-24	TTLKRICRQH	GISRWPSRKINKVNRSLKKIQ	TVLDSVQGVE
Tsud_chr2.g58920.1.am.mkhc	639	7.23e-24	TTLKRICRHH	GISRWPSRKINKVNRSLKKIQ	TVLDSVEGVE
Tsud_chr2.g36860.1.am.mk	250	7.23e-24	TTLKRICRQH	GISRWPSRKINKVNRSLKKIQ	TVLDSVQGVE
Tp57577_TGAC_v2_mRNA35367	614	7.23e-24	TTLKRICRQH	GISRWPSRKINKVNRSLKKIQ	TVLDSVQGVE
Tp57577_TGAC_v2_mRNA6838	639	7.23e-24	TTLKRICRHH	GISRWPSRKINKVNRSLKKIQ	TVLDSVEGVE
TorRG33x02_237950.1	386	7.23e-24	TTLKRICRQH	GITRWPSRKIKKVGHSLRKLQ	LVIDSVQGAE
Phvul.011G052100.1.p	635	7.23e-24	TTLKRICRQH	GISRWPSRKINKVNRSLKKIQ	TVLDSVQGVE
Phvul.005G155100.1.p	638	7.23e-24	TTLKRICRQH	GISRWPSRKINKVNRSLKKIQ	TVLDSVQGVE
Phvul.009G115800.1.p	550	7.23e-24	TTLKRICRQH	GITRWPSRKIKKVGHSLRKLQ	LVIDSVQGAE
PanWU01x14_111140.1	701	7.23e-24	TTLKRICRQH	GITRWPSRKIKKVGHSLRKLQ	LVIDSVQGAE
Mimpu40297S10319	639	7.23e-24	TTLKRICRQH	GISRWPSRKINKVNRSLKKIQ	TVLDSVQGVE
Mimpu1984S19289	726	7.23e-24	TTLKRICRQH	GITRWPSRKIKKVGHSLRKLQ	LVIDSVQGAE
Medtr4g068000.1	618	7.23e-24	TTLKRICRQH	GISRWPSRKINKVNRSLKKIQ	TVLDSVQGVE
Medtr2g099350.1	642	7.23e-24	TTLKRICRHH	GISRWPSRKINKVNRSLKKIQ	TVLDSVQGVE
Glyma.12G050100.1.p	638	7.23e-24	TTLKRICRQH	GISRWPSRKINKVNRSLKKIQ	TVLDSVQGVE
Glyma.11G125500.1.p	677	7.23e-24	TTLKRICRQH	GISRWPSRKINKVNRSLKKIQ	TVLDSVQGVE
Glyma.04G000600.1.p	554	7.23e-24	TTLKRICRQH	GITRWPSRKIKKVGHSLRKLQ	LVIDSVQGAE
Drydr109S15134	642	7.23e-24	TTLKRICRQH	GISRWPSRKINKVNRSLKKIQ	TVLDSVQGVE
Distr1414S00757	646	7.23e-24	TTLKRICRQH	GITRWPSRKIKKVGHSLRKLQ	LVIDSVQGAE
Datgl151S21250	641	7.23e-24	TTLKRICRQH	GITRWPSRKIKKVGHSLQKLQ	LVIDSVQGSS
Ca_13679	607	7.23e-24	TTLKRICRQH	GISRWPSRKINKVNRSLKKIQ	TVLDSVQGVE
Chafa571S24484	638	7.23e-24	TTLKRICRQH	GISRWPSRKINKVNRSLKKIQ	TVLDSVQGVE
Chafa4076S22354	707	7.23e-24	TTLKRICRQH	GITRWPSRKIKKVGHSLRKLQ	LVIDSVQGAE
Cerca90S30910	636	7.23e-24	TTLKRICRQH	GISRWPSRKINKVNRSLKKIQ	IVLDSVQGVE
Casgl993S23747	654	7.23e-24	TTLKRICRQH	GITRWPSRKIKKVGHSLRKLQ	LVIDSVQGAE
C.cajan_13414	638	7.23e-24	TTLKRICRQH	GISRWPSRKINKVNRSLKKIQ	TVLNSVQGVE
C.cajan_11912	659	7.23e-24	TTLKRICRQH	GISRWPSRKINKVNRSLKKIQ	TVLDSVQGVE
Aradu.TED1R	457	7.23e-24	TTLKKICRQH	GISRWPSRKINKVNRSLKKIQ	TVLDSVKGVE
Aradu.BBG0S	617	7.23e-24	TTLKRICRQH	GISRWPSRKINKVNRSLKKIQ	TVLDSVKGVE
Aradu.G4SB3	574	7.23e-24	TTLKRICRQH	GISRWPSRKINKVNRSLKKIQ	TVLDSVKGVE
Alngl424567S27630	635	7.23e-24	TTLKRICRQH	GITRWPSRKIKKVGHSLRKLQ	LVIDSVQGAE
Vradi05g14430.1	595	9.61e-24	TTLKRICRQH	GIKRWPSRKIKKVGHSLQKLQ	LVIDSVQGAS
Tsud_chr7.g11400.1.am.mkhc	621	9.61e-24	TTLKRICRQH	GIKRWPSRKIKKVGHSLQKLQ	LVIDSVQGAS
Tp57577_TGAC_v2_mRNA39375	622	9.61e-24	TTLKRICRQH	GIKRWPSRKIKKVGHSLQKLQ	LVIDSVQGAS
TorRG33x02_035230.1	631	9.61e-24	TTLKRICRQH	GIKRWPSRKIKKVGHSLQKLQ	LVIDSVQGAS
Phvul.009G011200.1.p	638	9.61e-24	TTLKRICRQH	GIKRWPSRKIKKVGHSLQKLQ	LVIDSVQGAS
PanWU01x14_370700.1	631	9.61e-24	TTLKRICRQH	GIKRWPSRKIKKVGHSLQKLQ	LVIDSVQGAS
Nissc337S21912	647	9.61e-24	TTLKRICRQH	GIKRWPSRKIKKVGHSLQKLQ	LVIDSVQGAS
Mimpu144438S15740	625	9.61e-24	TTLKRICRQH	GIKRWPSRKIKKVGHSLQKLQ	LVIDSVQGGS
Medtr3g115400.2	629	9.61e-24	TTLKRICRQH	GIKRWPSRKIKKVGHSLQKLQ	LVIDSVQGAS
OIW14789	595	9.61e-24	TTLKRICRRH	GIKRWPSRKIKKVGHSLQKLQ	LVIDSVQGAS
Glyma.06G017800.1.p	633	9.61e-24	TTLKRICRQH	GIKRWPSRKIKKVGHSLQKLQ	LVIDSVQGAS
Glyma.04G017400.1.p	631	9.61e-24	TTLKRICRQH	GIKRWPSRKIKKVGHSLQKLQ	LVINSVQGAS
Distr887S28955	631	9.61e-24	TTLKRICRQH	GIKRWPSRKIKKVGHSLQKLQ	LVIDSVHGAS
Ca_04834	624	9.61e-24	TTLKRICRQH	GIKRWPSRKIKKVGHSLQKLQ	LVIDSVQGAS
Chafa95053S28562	608	9.61e-24	TTLKRICRHH	GIKRWPSRKIKKVGHSLQKLQ	LVIDSVQGVS
Chafa97S13327	607	9.61e-24	TTLKRICRQH	GIKRWPSRKIKKVGHSLQKLQ	LVIDSVHQGA
Cerca189S06512	632	9.61e-24	TTLKRICRQH	GIKRWPSRKIKKVGHSLQKLQ	LVIDSVQGGS
Cerca58S27147	621	9.61e-24	TTLKRICRQH	GIKRWPSRKIKKVGHSLRKLQ	LVIDSVHGGS
Casgl109S07006	598	9.61e-24	TTLKRICRQH	GIKRWPSRKIKKVGHSLRKLQ	VVIDSVQGAS
C.cajan_29749	604	9.61e-24	TTLKRICRQH	GIKRWPSRKIKKVGHSLQKLQ	LVIDSVQGAS
Begfu1417S19338	599	9.61e-24	TTLKRICRQH	GIKRWPSRKIKKVGHSLQKLQ	RVIDSVEGAS
Begfu1351S18529	623	9.61e-24	TTLKRICRQH	GIKRWPSRKIKKVGHSLQKLQ	VVIDSVKDTS
Begfu1129S16439	573	9.61e-24	TTLKRICRQH	GIKRWPSRKIKKVGHSLQKLQ	VVIDSVKDTS
Araip.GND3E	622	9.61e-24	TTLKRICRQH	GIKRWPSRKIKKVGHSLQKLQ	LVIDSVQGAS
Aradu.7K2S3	676	9.61e-24	TTLKRICRQH	GIKRWPSRKIKKVGHSLQKLQ	LVIDSVQGAS
Glyma.13G346300.1.p	635	1.29e-23	TTLKRICRQH	GIPRWPSRKINKVNRSLKKIQ	TVLDSVQGVE
Glyma.15G027900.1.p	640	1.29e-23	TTLKRICRQH	GIPRWPSRKINKVNRSLKKIQ	TVLDSVQGME
TorRG33x02_007750.1	639	1.71e-23	TTLKRICRQH	GISRWPSRKINKVNRSLRKIQ	TVLDSVQGVE
PanWU01x14_340330.1	612	1.71e-23	TTLKRICRQH	GISRWPSRKINKVNRSLRKIQ	TVLDSVQGVE
Distr1227S00421	641	1.71e-23	TTLKRICRQH	GISRWPSRKINKVNRSLRKIQ	TVLDSVKGAE
Casgl618S20178	624	1.71e-23	TTLKRICRQH	GISRWPSRKINKVNRSLRKIQ	NVLDSVQGVD
Begfu58542S38394	620	1.71e-23	TTLKRICRKH	GISRWPSRKINKVNRSLRKIQ	TVLDSVQGVK
Begfu3240S31174	625	1.71e-23	TTLKRICRQH	GISRWPSRKINKVNRSLRKIQ	TVLDSVQGVE
Begfu719S50618	620	1.71e-23	TTLKRICRQH	GISRWPSRKINKVNRSLRKIQ	TVLDSVQGVE
Alngl7222S05734	622	1.71e-23	TTLKRICRQH	GISRWPSRKINKVNRSLRKIQ	TVLDSVEGVD
Drydr83S05805	630	2.22e-23	TTLKRICRQH	GIQRWPSRKIKKVGHSLQKLQ	LVIDSVQGAS
Drydr394S11526	630	2.22e-23	TTMKRICRQH	GISRWPSRKINKVNRSLSKLQ	RVIESVQGAE
Datgl488S31230	598	2.22e-23	TTLKRVCRQH	GIQRWPSRKIKKVGHSLQKLQ	HVINSVQGTS
Begfu745S40752	608	2.22e-23	TTLKRICRQH	GIKRWPSRKIKKVGHSLQKIQ	RVIDSVEGAS
Glyma.16G182400.1.p	613	2.91e-23	TTMKRICRQH	GISRWPSRKIKKVNHSLSKLK	CVIESVHGAE
AT3G59580.1	571	2.91e-23	TTLKRICRQH	GIMRWPSRKINKVNRSLRKIQ	TVLDSVQGVE
AT2G43500.1	639	2.91e-23	TTLKRICRQH	GIMRWPSRKINKVNRSLRKIQ	TVLDSVQGVE
Vradi01g14220.1	631	4.76e-23	TTMKRICRQH	GISRWPSRKIKKVNRSLSKLK	CVIESVHGAE
vigan.Vang02g05230.1	543	4.76e-23	TTMKRICRQH	GISRWPSRKIKKVNRSLSKLK	CVIESVHGAE
Tsud_chr6.g32910.1.au	495	4.76e-23	TTMKRICRQH	GISRWPSRKIKKVNRSLSKLK	CVIESVHGVE
Tsud_chr6.g32900.1.am.mkhc	613	4.76e-23	TTMKRICRQH	GISRWPSRKIKKVNRSLSKLK	CVIESVHGVE
Phvul.004G114100.1.p	613	4.76e-23	TTMKRICRQH	GISRWPSRKIKKVNRSLSKLK	CVIESVHGAE
Medtr0022s0430.1	609	4.76e-23	TTMKRICRQH	GISRWPSRKIKKVNRSLSKLK	CVIESVHGVE
Glyma.09G137000.1.p	614	4.76e-23	TTMKRICRQH	GISRWPSRKIKKVNRSLSKLK	CVIESVHGAE
Chafa8161S27192	621	4.76e-23	TTMKRICRQH	GISRWPSRKIKKVNRSLSKLK	RVIESVQGAE
C.cajan_16064	589	4.76e-23	TTMKRICRQH	GISRWPSRKIKKVNRSLSKLK	CVIESVHGAE
AT1G20640.1	594	4.76e-23	TTLKRICRQH	GIQRWPSRKIKKVGHSLQKIQ	RVIDSVQGVS
AT1G76350.1	585	4.76e-23	TTLKRICRQH	GIQRWPSRKIKKVGHSLQKIQ	RVIDSVEGVS
Araip.73BCB	627	9.41e-23	TTLKRICRQH	GIARWPSRKINKVNHSLKKIQ	TVLDSVQGVE
Vradi08g18730.1	671	1.17e-22	TTMKRICRQH	GISRWPSRKINKVNRSLSKLK	RVIESVQGAE
vigan.Vang06g08410.1	620	1.17e-22	TTMKRICRQH	GISRWPSRKINKVNRSLSKLK	RVIESVQGAE
Tsud_chr1.g44340.1.am.mkhc	593	1.17e-22	TTMKRICRQH	GISRWPSRKINKVNRSLSKLK	RVIESVQGAE
Tp57577_TGAC_v2_mRNA27901	609	1.17e-22	TTMKRICRQH	GISRWPSRKINKVNRSLSKLK	RVIESVQGAE
TorRG33x02_114670.1	565	1.17e-22	TTMKRICRQH	GISRWPSRKINKVNRSLSKLK	RVIESVQGAE
Phvul.007G071900.1.p	622	1.17e-22	TTMKRICRQH	GISRWPSRKINKVNRSLSKLK	RVIESVQGAE
PanWU01x14_262620.1	642	1.17e-22	TTMKRICRQH	GISRWPSRKINKVNRSLSKLK	RVIESVQGAE
Nissc2388S07083	616	1.17e-22	TTMKRICRQH	GISRWPSRKINKVNRSLSKLK	CVIESVQGAE
Nissc17691S16468	643	1.17e-22	TTMKRICRQH	GISRWPSRKINKVNRSLSKLK	RVIESVQGAE
Mimpu5007S24951	658	1.17e-22	TTMKRICRQH	GISRWPSRKINKVNRSLSKLK	RVIESVQGAE
Medtr1g100970.1	609	1.17e-22	TTMKRICRQH	GISRWPSRKINKVNRSLSKLK	RVIDSVQRAE
Lj5g3v1999250.2	624	1.17e-22	TTMKRICRQH	GISRWPSRKINKVNRSLSKLK	RVIESVQGAE
Glyma.20G160200.1.p	622	1.17e-22	TTMKRICRQH	GISRWPSRKINKVNRSLSKLK	RVIESVQGAE
Glyma.10G234100.1.p	623	1.17e-22	TTMKRICRQH	GISRWPSRKINKVNRSLSKLK	RVIESVQGAE
Distr562S25840	626	1.17e-22	TTMKRICRQH	GISRWPSRKINKVNRSLSKLK	RVIESVRGAE
Ca_04456	613	1.17e-22	TTMKRICRQH	GISRWPSRKINKVNRSLSKLK	RVIESVQGGE
Cerca93S11435	624	1.17e-22	TTMKRICRQH	GISRWPSRKINKVNRSLSKLK	QVIESVEGAE
Casgl103S06587	649	1.17e-22	TTMKRICRQH	GISRWPSRKINKVNRSLSKLK	RVIESVQGAE
C.cajan_07275	601	1.17e-22	TTMKRICRQH	GISRWPSRKINKVNRSLSKLK	RVIESVQGAE
Begfu3390S11233	607	1.17e-22	TTMKRICRQH	GISRWPSRKINKVNRSLSKLK	RVIESVQVAE
Begfu2339S26247	614	1.17e-22	TTMKRICRQH	GISRWPSRKINKVNRSLSKLK	RVIESVQVVE
Begfu2183S02159	581	1.17e-22	TTMKRICRQH	GISRWPSRKINKVNRSLSKLK	RVIESVQVAE
Araip.Y4AFN	620	1.17e-22	TTMKRICRQH	GISRWPSRKINKVNRSLSKLK	RVIESVQGAE
Araip.R44NW	620	1.17e-22	TTMKRICRQH	GISRWPSRKINKVNRSLSKLK	CVIESVQGAE
Aradu.T4VLF	619	1.17e-22	TTMKRICRQH	GISRWPSRKINKVNRSLSKLK	RVIESVQGAE
Aradu.YRC2R	622	1.17e-22	TTMKRICRQH	GISRWPSRKINKVNRSLSKLK	CVIESVRGAE
Araip.YB35N	608	1.44e-22	TTLKRICRQH	GIARWPSRKINKVNRSLKKIQ	TVLDSGVEGG
Araip.P1CBC	301	1.44e-22	TTLKRICRQH	GIARWPSRKINKVNRSLKKIQ	TVLDSVQGVE
Araip.5C6JK	635	1.44e-22	TTLKRICRQH	GIARWPSRKINKVNRSLKKIQ	TVLDSVQGVE
Lj3g3v0339060.1	638	2.63e-22	TTLKRICRHH	GISRWPSRKINKVNSSLKKIQ	TVLDSVQGVE
AT4G24020.1	627	3.19e-22	TTMKRICRQH	GISRWPSRKIKKVNRSITKLK	RVIESVQGTD
Begfu2948S03146	713	7.94e-22	TTLKRMCRQH	GILRWPSRKIKKVNRSLRKIQ	TVLDSVQGVD
Begfu1S23960	618	7.94e-22	TTLKRMCRQH	GILRWPSRKIKKVNRSLRKIQ	TVLDSVHGVD
Nissc3812S22614	635	9.45e-22	TTLKRICRQH	GILRWPSRKINKVNRSLKKIQ	TVLDSVQGVE
Lj2g3v0381780.2	609	9.45e-22	TTMKRICRLN	GISRWPSRKIKKVNSSLSKLK	CVMESVHGAE
Datgl3S29876	633	9.45e-22	TTMKRICRQH	GISRWPSRKINKVNRSLTKLK	RVIESVQGAE
Ca_02703	638	9.45e-22	TTLKRICRHH	GILRWPSRKINKVNRSLKKIQ	TVLDSVQGVE
Begfu4799S04580	599	1.33e-21	TTLKRICRQH	GIKRWPSRKIKKVGHSLEKLK	RVIDSVEGGS
Begfu1777S22537	605	1.33e-21	TTLKRICRQH	GIKRWPSRKIKKVGHSLEKLK	RVIDSVEGGS
Alngl26612S40027	435	3.51e-21	TTMKRICRQH	GISRWPSRKINKVNRSLCKLK	HVIESVQGAE
Datgl1955S23745	628	4.1e-21	TTLKRICRQH	GITRWPSRKIKKVSHSLRKLQ	LVIDSVQGAE
C.cajan_33924	472	4.1e-21	TTLKRICRQH	GITRWPSRKIKKVGHTLRKLQ	VVIDSVQGAQ
Alngl764S35691	603	4.77e-21	TTLKRICRHH	GIKRWPSRKIKKVGHSLLKLQ	GVIDSVQGAS
Aradu.G4SB3	1132	5.56e-21	TTLKRICRQH	GIARWPSRKINKVNRSLKKIR	TVLDSVQGVE
C.cajan_27731	37	7.48e-21	THLKKRCREL	GIQRWPHRKLMSLQTLIKKIQ	EQGEGNENDE
Glyma.06G194300.1.p	172	1.33e-20	THLKKRCREL	GIQRWPHRKLMSLQTLIKNIQ	EQGEAEGHEN
Chafa5640S24365	636	1.33e-20	TTLKRICRQH	GISRWPSRKISKVNRSIKNIQ	TMLDSVQGVK
C.cajan_27743	37	1.33e-20	THLKKRCREL	GIQRWPHRKLMSLQTLIKNIQ	EQGEGYENDE
TorRG33x02_105690.1	195	1.53e-20	TLLKKRCREL	GIRRWPHRKLMSLQTLIKNVQ	DLGKEEGDHQ
Lj4g3v1635310.1	178	1.53e-20	TLLKKRCREL	GIRRWPHRKLMSLQTLIKNVQ	ELGKEGNEGE
Lj0g3v0169309.1	178	1.53e-20	TLLKKRCREL	GIRRWPHRKLMSLQTLIKNVQ	ELGKEGNEGE
Distr2562S20066	191	1.53e-20	TLLKKRCREL	GIRRWPHRKLMSLQTLIKNVQ	ELGKEEGEES
Datgl229S25120	618	1.53e-20	TTMKRICRQL	GISHWPSRKINKVNRSLSKLK	NVIESAQGGE
Cerca306S07940	149	1.53e-20	TLLKKRCREL	GIRRWPHRKLMSLQTLIKNVQ	EIGKEEGQES
Tp57577_TGAC_v2_mRNA12227	102	2.02e-20	THLKKRCRDL	GIQRWPHRKLMSLQTLIKNVQ	EQGDESDEKI
Medtr3g435550.1	94	2.02e-20	THLKKRCRDL	GIQRWPHRKLMSLQTLIKNVQ	EQGNEYDEKI
Ca_27191	109	2.02e-20	THLKKRCRDL	GIQRWPHRKLMSLQTLIKNVQ	EQGNENDEKI
TorRG33x02_215090.1	242	2.32e-20	TVLKKKCREF	GIPRWPHRKIKSLDSLIRDLQ	EEREWQQQDN
Phvul.002G116000.1.p	242	2.32e-20	TVLKRKCREF	GIPRWPHRKIKSLDSLIQDLQ	EEAQNQELEN
PanWU01x14_226510.1	242	2.32e-20	TVLKKKCREF	GIPRWPHRKIKSLDSLIRDLQ	EEREWQQQDN
Nissc12880S13849	249	2.32e-20	TVLKKKCRDF	GIPRWPHRKIKSLDSLIQDLQ	TRTLQEEVEH
Araip.6M6N8	72	2.32e-20	IHLKRRWRDL	GIQRWPHRKLMSLQTLINNLQ	QQQQQQKGVD
Nissc91520S32148	148	2.65e-20	TLLKKRCREL	GIRRWPHRKLMSLQTLINNIQ	EIGGDSEDKL
C.cajan_01716	152	2.65e-20	TLLKKRCRVL	GIRRWPHRKLMSLQTLINNIQ	ELGKEEGKES
Vradi11g07090.1	240	3.03e-20	TVLKRKCREF	GIPRWPHRKIKSLDSLIHDLQ	VLLALPVEHM
Tsud_chr5.g11950.1.am.mkhc	207	3.03e-20	TVLKRKCREF	GIPRWPHRKIKSLDSLIHDLQ	EEAKHQEMED
Tp57577_TGAC_v2_mRNA8651	255	3.03e-20	TVLKKKCREF	GIPRWPHRKIKSLDSLIHDLQ	EEAKHQDMED
Nissc524265S09652	261	3.03e-20	TVLKKKCREF	GIPRWPHRKIKSLDSLIHDLQ	EEAKNQESKD
Medtr5g024070.1	236	3.03e-20	TVLKRKCREF	GIPRWPHRKIKSLDSLIHDLQ	EEAKHQEMED
Lj2g3v1623180.1	235	3.03e-20	TVLKKKCREF	GIPRWPHRKIKSLDSLIHDLQ	EMAKHQELED
Glyma.01G159200.1.p	236	3.03e-20	TVLKRKCREF	GIPRWPHRKIKSLDSLIHDLQ	EEVKSQELED
Glyma.11G085500.1.p	241	3.03e-20	TVLKRKCREF	GIPRWPHRKIKSLDSLIHDLQ	EEAKNQELED
Datgl973S36760	123	3.03e-20	TVLKRKCREF	GIPRWPHRKIKSLNGLIRDLQ	EEAKQWEQDN
C.cajan_12486	236	3.03e-20	TVLKRKCREF	GIPRWPHRKIKSLDSLIHDLQ	EEAKHQELED
Vradi07g17040.1	175	3.95e-20	TLLKKRCREL	GIRRWPHRKLMSLQTLINNVQ	ELLKEEGPES
vigan.Vang11g11480.1	175	3.95e-20	TLLKKRCREL	GIRRWPHRKLMSLQTLINNVQ	ELLKEEGPES
Phvul.003G189900.1.p	172	3.95e-20	TLLKKRCREL	GIRRWPHRKLMSLQTLINNVQ	ELLKEEGPES
Glyma.05G026500.1.p	174	3.95e-20	TLLKKRCREV	GIRRWPHRKLMSLQTLINNVQ	ELGKEEGRES
Glyma.17G100400.1.p	182	3.95e-20	TLLKKRCREV	GIRRWPHRKLMSLQTLINNVQ	ELGKEEGGES
Chafa10125S05853	161	3.95e-20	TLLKKRCREV	GIRRWPHRKLMSLQTLINNVQ	MLGKEGGEGS
Araip.W1UKI	150	3.95e-20	TLLKKRCREL	GIRRWPHRKLMSLQTLINNVQ	ELGKDEGTES
Aradu.R5YE9	122	3.95e-20	TLLKKRCREL	GIRRWPHRKLMSLQTLINNVQ	ELGKEEGRES
Aradu.N7C89	179	3.95e-20	TLLKKRCREL	GIRRWPHRKLMSLQTLINNVQ	ELGKEEGRES
Casgl177S10285	190	5.81e-20	TLLKKRCREL	GIRRWPHRKLMSLQTLIQNVK	ELVKEEGEES
AT1G74480.1	170	5.81e-20	TLLKRRCREL	GIRRWPHRKLMSLNTLISNVK	ELQKMEGEEN
Alngl46270S10821	176	5.81e-20	TLLKKRSREL	GIRRWPHRKLMSLQTLIRNVK	ELGREEGEES
Alngl4587S30137	192	5.81e-20	TLLKKRSREL	GIRRWPHRKLMSLQTLIRNVK	ELGREEGEES
PanWU01x14_175040.1	195	6.6e-20	TLLKKRCREL	GIRRWPHRKLMSLKTLIKNVQ	DLGKEEGGHQ
Vradi03g09040.1	204	7.49e-20	THLKKRCREL	GIQRWPHRKLMSLQTLIKNMQ	EQVESEGPEN
vigan.Vang09g02510.1	192	7.49e-20	THLKKRCREL	GIQRWPHRKLMSLQTLIKNMQ	IWNLKIKQEG
Mimpu12208S14529	241	7.49e-20	TVLKRKCREF	GIPRWPHRKIKSLDNLIHDLQ	KNIQEVAENE
Distr968S29608	229	8.49e-20	TVLKRKCREF	GIPRWPHRKIKSIDSLIRDLQ	EEKCQQQEDM
Alngl55731S32319	115	8.49e-20	TVLKKKCREF	GIARWPHRKIKSLDSLIQDLQ	EEAKRQQQEN
Mimpu1764S07803	164	9.61e-20	TLLKKRCREL	GIRRWPHRKLMSLQTLINNVK	ELGKEGGQES
Cerca9S31548	238	9.61e-20	TVLKRKCREF	GIPRWPHRKIKSLDNLINDLQ	EEAKQQEPEN
Phvul.009G186900.1.p	118	1.09e-19	THLKKRCREL	GIQRWPHRKLMSLQTLIRNMQ	EQGQGEGPQN
Drydr45S12448	239	1.09e-19	TVLKRKCREF	GIPRWPHRKIKSLDGLIRDLQ	EETEIQQKEN
AT1G64530.1	592	1.09e-19	TTMKRICRQH	GISRWPSRKINKVNRSLTRLK	HVIDSVQGAD
Begfu91817S44671	615	1.23e-19	TTMKRICRQH	EISRWPSRKINKVNRSLSKIK	RVIESVQVVE
OIV93669	195	1.39e-19	TVLKRKCREF	GIPRWPHRKIKSLDGLIHDLQ	EEARQQESEG
C.cajan_27730	37	1.56e-19	THLKKRCREL	GIQRWPQRKLMSLQTLIKKIQ	DQIEGYENDE
Araip.YWB61	268	1.76e-19	TTMKRICRQH	GISHWPSRKINKVNLSLSKLK	RIIESVQGVE
AT4G35590.1	277	1.76e-19	TVLKKKCREF	GIPRWPHRKIKSLDCLIHDLQ	REAEKQQEKN
Drydr295S20004	37	2.23e-19	TLLKKRCREL	GIRRWPHRKLTSLQTLIKNIQ	ELGKEGVESE
AT5G53040.1	183	2.5e-19	TVLKKRCREL	GIYRWPHRKLKSLNSLIKNLK	NVGMEEEVKN
Casgl328S15836	218	2.81e-19	TVLKKKCREY	GITRWPHRKLKSLDNLIQDLQ	EEAKRQERED
Datgl928S36251	142	3.16e-19	TLLKKRCREL	GIRRWPHRKLMSLQTLIKNVH	DMSKDEGEEN
AT1G18790.1	163	3.16e-19	TLLKKRCREL	GIKRWPHRKLMSLQKLISNVK	ELEKMEGEEN
Begfu2529S48380	176	3.96e-19	TLLKKRCREL	GIRRWPHRKLMSLETLIRNVQ	DLSKKDGDES
Begfu734S05472	165	6.19e-19	TLLKKRCREL	GIRRWPHRKLMSLQTLIKNVE	DLSKDDGVET
Araip.80XBW	281	6.19e-19	TVLKRKCREF	GIPRWPHRKIKSLDSLIHEIQ	EEANNQESDD
Ca_13151	175	7.7e-19	TFLKKRCREL	GIRRWPHRKLMSLQTLINNFQ	DQMKEGGLES
Casgl94S06200	172	7.7e-19	TVLKRRCREL	NITRWPHRKIKSLKSLINNVK	ELGLTKDVVM
Cerca20S17733	185	8.58e-19	TLLKRRCREL	NIMRWPHRKIKSLKSLINNVK	ELGLTEEVAM
Alngl10019S12742	195	8.58e-19	TVLKKRCREL	NIMRWPHRKIKSLKSLINNVK	ELGLTNEVVM
Glyma.04G169000.1.p	178	1.06e-18	THLKKRCREL	GIQRWPHRKLLSLQTLIKNIQ	EQRETGGHEN
Drydr2S08004	216	1.06e-18	TVLKKRCREL	NIMRWPHRKIKSLKTLIENVK	GMGMTNEIMM
Chafa93653S28208	163	1.06e-18	TLLKRRCREL	NITRWPHRKIKSLKTLIYNVK	EMGLTSEVEM
Chafa93653S04837	163	1.06e-18	TLLKRRCREL	NITRWPHRKIKSLKTLIYNVK	EMGLTSEVEM
Mimpu11703S14211	222	1.46e-18	TLLKRRCREL	NITRWPHRKIKSIKTLIDNVK	ELGLVEEVAM
Tp57577_TGAC_v2_mRNA8649	186	1.99e-18	TVLKRRCREL	GLPRWPHRKIKSLDTLIHDLH	QEEAAHKEMK
Araip.VC558	242	2.21e-18	TVLKRKCREF	GIPRWPHRKIKSLDNLIHDLE	EEAKHQEPKD
Aradu.0768L	242	2.21e-18	TVLKRKCREF	GIPRWPHRKIKSLDNLIHDLE	EEAKHQEPKD
Phvul.009G051600.1.p	195	3.31e-18	TMLKRRCREL	NIMRWPHRKLKSLQLLIDNVK	ELGLAEEVSM
Tsud_chr5.g12040.1.am.mk	187	4.91e-18	TVLKRKCREL	GLPRWPHRKIKSLDSLIDNLH	QEEAEHKEME
Tsud_chr5.g12030.1.au	185	4.91e-18	TVLKRKCREL	GLPRWPHRKIKSLDSLIDNLH	QEEAEHKEME
Vradi10g01040.1	190	5.97e-18	TMLKRRCREL	NIMRWPHRKLKSLQLLIENVK	VMYPDMLVMS
vigan.Vang0090s00160.1	211	5.97e-18	TMLKRRCREL	NIMRWPHRKLKSLQLLIENVK	VMYPDMLVMS
Tp57577_TGAC_v2_mRNA9575	82	5.97e-18	TLLKKRCREL	GIGRWPHRKLTSLQTLINNVQ	ELREEEEPLS
TorRG33x02_229930.1	180	9.61e-18	TRLKKRCREL	NIMRWPHRKLKSLKYLLNNVK	KMGLNSNEIM
PanWU01x14_068870.1	180	9.61e-18	TRLKKRCREL	NIMRWPHRKLKSLKYLLNNVK	KMGLNSNEIM
Datgl191S23501	204	1.06e-17	TLLKKRCREL	NIMRWPHRKLKSLKSLITNVK	EMGMTNEIIM
C.cajan_30678	158	1.06e-17	TLLKRRCREL	NIMRWPHRKLKSLQTVIDNVK	ELGLANEIAM
Glyma.06G130000.1.p	239	1.68e-17	TMLKRRCREL	SITRWPHRKLKSLQLLIDNVK	EMGLEDEVPR
Distr929S29326	180	1.84e-17	TVLKKRCREL	NIMRWPHRKIKSLKSLIDTVK	EMGLTNEIMM
Begfu2529S27430	170	2.01e-17	TLLKKKCREL	RIMRWPHRKLKSLDSLINNVK	EMGMAREMMM
Tp57577_TGAC_v2_mRNA19433	221	2.2e-17	TLLKRRCREL	NINRWPHRKLKSLMLLIDNLK	EMGLEDEVAM
AT5G66990.1	194	2.2e-17	TLLKKRCREL	GIPRWPHRKLTSLNALIANLK	DLLGNTKGRT
Ca_03992	179	3.15e-17	TLLKRRCREL	KITRWPHRKLKSLVLLIDNLK	KMGLADEVVK
Nissc119281S13298	137	3.44e-17	TLLKRRCREL	NIVRWPHRKIKSLHLLIENLK	EMGMENEVAM
Aradu.1V6B6	129	3.76e-17	TLLKRRCREL	SIKRWPHRKIKSLHLLIQTLK	ETGLDNEVEM
Medtr3g091700.1	189	5.33e-17	TFLKKRCREL	NITRWPHRKLRSLMLLIDNLK	DKGLTKEVAM
Araip.377BK	252	7.51e-17	TTRKRICRQH	GIARWPSRKINKVNRLKKIQT	VLNSVQGVEG
Glyma.04G234600.1.p	176	1.35e-16	TMLKRRCREL	NVKRWPHRKLKSLQLLIDNVK	EMGLEDEVAR
OIV98021	175	1.47e-16	TLLKRRCREL	NIMRWPHRKLKSLEFLIENVK	EMGLSNEVAM
Tsud_sc00745.00.g00050.1.au	181	1.87e-16	TILKRRCREL	KINRWPHRKLKSLMVLIDNLK	EMGLENEVAK
Aradu.I1BME	22	2.2e-16	TSLKRRCREL	SINRWPHRKIKSLHLLLQNLI	LIIIGLINDR
Mimpu4886S10857	325	2.59e-16	TVVKKICRKQ	GLPRWPHRKIKSIMRKVNILR	GSLNSAEAAS
Araip.J80SY	303	4.88e-16	TVVKKICRKE	GLSRWPYRKIKSTVRQISQLK	RTMESKDVRS
Aradu.W5BH1	303	4.88e-16	TVVKKICRKE	GLSRWPYRKIKSTVRQISQLK	RTMESKDERS
Distr2169S18482	318	5.27e-16	TVVKKICRRN	GLTRWPHRKIKSIRKQISNLL	PSLDSDDARI
Begfu3847S33259	292	5.7e-16	TVVKKICRKS	GLQRWPYRKIKSYQRKLSMLR	SNLNSNEQET
Drydr146S16094	343	6.65e-16	TVVKRICRKY	GLSRWPSRKIKSIERQKTNLR	PSLCSNDAEI
Aradu.TG0QF	18	7.18e-16	TLFKRRCKEL	SINHWPHRKIKSLHLLVQNLK	ETALDNKSWS
Glyma.06G000400.1.p	550	8.37e-16	TTLKRICRQH	GITRWPSRKIKKVKELLHSNP	QQLRLAVRPL
Araip.YB35N	279	9.75e-16	TTLKRICRQH	GIARWPSRKINKVNHSKPIGM	DDGGLRQEPF
Alngl6212S05326	390	1.42e-15	TVLKKICRRY	GMNRWPHRKVKSIQRQISSLT	ASLDSNNAEA
Mimpu6940S04388	295	2.39e-15	TEMKKICRKH	GLERWPQRKVKSIGRQISILR	RALESGDGAS
Mimpu36607S22996	295	2.39e-15	TEMKKICRKH	GLERWPQRKVKSIGRQISILR	RALESGDGAS
Glyma.06G129900.1.p	182	3.69e-15	TMLKKRCREL	NIMRWPRRKIKSLQMVIDSVK	EMGLEDEVAR
TorRG33x02_082070.1	360	4.92e-15	TVLKKICRRH	NLPRWPYRKIRSIKRQISSLR	PNLESNDAAV
PanWU01x14_071980.1	361	4.92e-15	TVLKKICRRH	NLPRWPYRKIRSIKRQISSLR	PNLESNDAAV
Medtr3g104830.1	432	5.29e-15	TVLKKTCRKA	GLPRWPHRKVKSLLKQIKLLA	KQWEGQDPEA
Chafa1046S13677	285	5.29e-15	TVVKKICRKA	KLARWPHRKIKSIVKKINILR	GTLNAEDAMA
Begfu1981S47656	358	5.29e-15	TVVKKICRKS	GLRRWPHRKLVSYHRKVSILQ	PNLNSSDPEV
Medtr3g465110.1	476	6.54e-15	STLKKISRRT	KLRRWPHRKVKCLLRQIAILQ	NQLDRQDPAT
Casgl64S02453	273	7.53e-15	TVLKKICRRD	GMNRWPHRKVRSIQRQISSLT	AGLDSNNPEV
Tp57577_TGAC_v2_mRNA3630	331	2.13e-14	TVLKKTCRKA	GLQRWPHRKVKSLLKQIAIMG	AQLDGQDSAT
Tsud_chr7.g15020.1.am.mkhc	208	1.98e-13	TVLKKTCRKA	GLQRWPYRKVKSLLKQIALMG	AQLDGQDSTA
vigan.Vang05g03830.1	440	2.4e-13	SVVKKISRLG	NLKRWPQRKLQSLAKDVRVLR	KALDSPYEGT
Phvul.009G080800.1.p	491	2.4e-13	SVVKKISRLG	NLKRWPQRKLQSLAKDVRVLR	KALNSPYEGT
Nissc524354S25958	129	3.09e-13	TVLKKICRKA	QLGRWPYRKIRSIAKKISALK	RTLESNNDER
Glyma.20G016500.1.p	262	7.35e-13	STVKSICRRG	KLKRWPQRKVQSLAKKVRVLE	RALNSPDPGV
Glyma.20G016400.1.p	347	7.35e-13	STVKSICRRG	KLKRWPQRKVQSLAKKVRVLE	RALNSPDPGV
Glyma.06G198300.1.p	347	1.35e-12	STVKSICRRG	KLKRWPQRKVQSLAKKVRVLV	RALNSPDPGV

## Sheet: meme4
Datgl229S25120	302	2.01e-35	DLPSTQICNE	GRQNALAEILEVLTVVCETHNLPLAQTWVPC	RHRSVLTHGG
Tp57577_TGAC_v2_mRNA35367	318	3.35e-35	PRLLPQCVSN	NKRAALAEIVDVLRAVCHAHRLPLALTWIPC	YYSEGKGEES
Vradi02g03910.1	339	4.29e-35	PRLLPQCLSS	NKRAALTEIVDVLRAVCHAHRLPLALTWIPC	CYSEGIGDEA
Phvul.011G052100.1.p	339	4.29e-35	PRLLPQSLSS	NKRAALTEILDVLRAVCHAHRLPLALTWIPC	SYSEGLGDES
Aradu.G4SB3	291	4.29e-35	PRLMSQCLSN	NKRAALAEIIDVLRAVCHAHRLPLALTWIPC	YYSEGIGDEA
Glyma.11G125500.1.p	378	5.45e-35	PRLHPQCLSS	NKRAALTEIIDVLRAVCHAHRLPLALTWIPC	CYSEGIRNET
Ca_13679	312	5.45e-35	PRLLPQCVSI	NKRAALTEIIDVLRAVCHAHRLPLALTWIPC	CYSEGKGEES
Cerca90S30910	337	5.45e-35	PRLLPQYVSN	NKRAALTEIIDVLRAVCHAHRLPLALTWIPC	CYIEGVGDEI
Aradu.BBG0S	334	5.45e-35	PRLMSQCLSN	NKRAALTEIIDVLRAVCHAHRLPLALTWIPC	YYSEGVGDEA
Tsud_chr2.g58920.1.am.mkhc	340	6.88e-35	FRLLPECLSN	NKRAALTEIVDVLRSVCHAHRLPLALTWIPC	FYTEGTRDET
Tp57577_TGAC_v2_mRNA6838	340	6.88e-35	FRLLPECLTN	NKRAALTEIVDVLRSVCHAHRLPLALTWIPC	FYNEGTRDET
Ca_02703	339	6.88e-35	FRLLPECLSS	NKRAALTEIVDVLRSVCHAHRLPLALTWIPC	FYTKGTRDET
Araip.Y4AFN	316	6.88e-35	GHQYTQICNE	GRQNALAEILEILTVVCETHNLPLAQTWVPC	RHRSVLAHGG
Araip.R44NW	297	6.88e-35	EHPFAQICNE	GRQNALAEILEILTVVCETHNLPLAQTWVPC	RHRSVLANGG
Aradu.T4VLF	315	6.88e-35	GHQYTQICNE	GRQNALAEILEILTVVCETHNLPLAQTWVPC	RHRSVLAHGG
Aradu.YRC2R	299	6.88e-35	EHPFAQICNE	GRQNALAEILEILTVVCETHNLPLAQTWVPC	RHRSVLANGG
AT4G24020.1	321	6.88e-35	DHQTTQICNE	SRQNALAEILEVLTVVCETHNLPLAQTWVPC	QHGSVLANGG
Nissc1008S04822	341	8.64e-35	PRLLPQCVSD	NKRAALTEIIDVLRSVCHAHRLPLALTWIPC	CYTEGTGGND
Nissc2388S07083	292	8.64e-35	EHPYAQICNE	GRQNALAEILEILTVVCETHKLPLAQTWVPC	KHRSVLAHGG
Drydr380S11191	307	8.64e-35	CPPCVKTCDE	LYQAALAEIVEVLTSVCKTHRLPLAQTWAPC	VQQGKGGCRH
Mimpu5007S24951	337	2.51e-34	EHQFTQICNE	SRQNALAEILEILTVVCETHKLPLAQTWVPC	RHRSVLANGG
Chafa8161S27192	300	2.51e-34	EHPYTQICNE	SRQNALAEILEILTVVCETHKLPLAQTWVPC	RHRSVLVQGG
Vradi08g18730.1	350	4.53e-34	AMLLNQICNE	GRQNALSEILEILTVVCETHNLPLAQTWIPC	KHRSVLAQGG
vigan.Vang06g08410.1	299	4.53e-34	DHPYTQICNE	GRQNALSEILEILTVVCETHNLPLAQTWIPC	KHRSVLAQGG
Phvul.007G071900.1.p	300	4.53e-34	DHPYTQICNE	GRQNALSEILEILTVVCETHNLPLAQTWIPC	KHRIVLAQGG
Glyma.20G160200.1.p	301	4.53e-34	DHPHTQICNE	GRQNALSEILEILTVVCETHNLPLAQTWIPC	KHRSVLAQGG
C.cajan_07275	310	4.53e-34	AMLLNQICNE	GRQNALSEILEILTVVCETHNLPLAQTWIPC	RHRSVLAQGG
Distr887S28955	320	6.61e-34	NTQNVKVSNM	YYQAALPEIHEVLRSACETHRLPLAQTWVPC	IQQAKEGSRH
Tsud_chr1.g44340.1.am.mkhc	285	7.95e-34	ICKALEICNE	GRQNALSEILEILTVVCETHNLPLAQTWVPC	RHRSVLAHGG
Tp57577_TGAC_v2_mRNA27901	301	7.95e-34	DHPFTQICNE	GRQNALSEILEILTVVCETHNLPLAQTWVPC	RHRSVLAHGG
Medtr1g100970.1	298	7.95e-34	DHPFTQICNE	GRQNALSEILEILTVVCETHNLPLAQTWVPC	RHRSVLAHGG
Lj5g3v1999250.2	302	7.95e-34	EPPYTQICNE	GRQNALSEILEILTVVCETHNLPLAQTWVPC	RHRSVLAHGG
Ca_04456	304	7.95e-34	DYPYTQICNE	GRQNALSEILEILTVVCETHNLPLAQTWVPC	RHRSILAHGG
Araip.73BCB	334	9.53e-34	PRLMSQCLSN	NKRAALTEIIDVLRAVCHAHSLPLALTWIPC	YYSEGIGDEA
Araip.377BK	20	9.53e-34	WLFSVQCLSN	NKRAALTEIIDVLRAVCHAHSLPLALTWIPC	YYSEGIGDEA
Alngl764S35691	320	1.36e-33	TEHVKQASDK	IYQAALPEILEVLRSACETHRLPLAQTWVPC	IQQGKEGCRH
Cerca58S27147	323	1.93e-33	IQNVKEACNE	SYEAALPEILEVLRCACEMHKLPLAQTWVPC	IQQSKEGCRH
Medtr2g099350.1	343	2.29e-33	SRLLPECLST	NKRAALTEIVDVLRSVCYAHRLPLALTWIPC	FYTDGTRDET
Nissc17691S16468	321	2.71e-33	DHQYNQICNE	GRQNALAEILEILTLVCETHNLPLAQTWVPC	RHRSVLAHGG
Distr1414S00757	281	2.71e-33	IPPNIKACDE	LYQAALSEIVEVLTSVCKTHRLPLALTWAPC	VQQGKGGCRH
Cerca189S06512	334	2.71e-33	IQNVKEACYE	SYEAALPEIQEVLRCACEMHKLPLAQTWVPC	IQQSKEGCRH
Tsud_chr6.g32910.1.au	171	3.79e-33	EYPYSQICNK	DRQNALSEILEILTVVCETHNLPLAQTWVPC	RHRSVLAHGG
Tsud_chr6.g32900.1.am.mkhc	289	3.79e-33	EYPYSQICNK	DRQNALSEILEILTVVCETHNLPLAQTWVPC	RHRSVLAHGG
Medtr0022s0430.1	286	3.79e-33	EHPYSQICNE	DRQNALSEILEILTVVCETHNLPLAQTWVPC	RHRSVLAHGG
C.cajan_11912	360	3.79e-33	PRLLPQCLSS	NKRSALTEIIDVLRAVCHAHRLPLALTWIPC	CYREGTGDET
Datgl3S29876	310	4.47e-33	DHPNTQICNE	GRHNALAEILEVLTVVCETHNLPLAQTWVPC	RHRSVLANGG
Nissc3812S22614	341	5.27e-33	PRLLSQCLSD	NKKAALTEINDVLRAVCHAHRLPLALTWIPC	FYSEGIGDEA
Medtr4g068000.1	319	5.27e-33	PRLLPQCVSS	NKRAALTEITDVLRAVCHAHSLPLALTWIPC	CYSEGKGEES
Begfu3390S11233	290	6.2e-33	DHPNTQICNE	GRQNALAEILEVLTFVCEIHKLPLAQTWVPC	KHGSVLANGG
Alngl26612S40027	112	6.2e-33	WQCFNQICNE	GRQNALAEILGILTVVCETHKLPLAQTWVPC	RHRSVLAQGG
Lj3g3v0339060.1	340	7.28e-33	LRIFPECYSN	NKRAALAEIVDVLKSVCHAHRLPLALTWIPC	CYTEGPKGEA
Glyma.06G017800.1.p	322	8.54e-33	IQNVKQACNR	SYEAALPEIHEVLRSACEMHKLPLAQTWVPC	VQQGKEGCRH
TorRG33x02_007750.1	340	1.17e-32	PRLVPQCLSK	NQKDALAEIIDVLRAVCHAHRLPLALTWIPC	CYNEGAASEL
Glyma.15G027900.1.p	340	1.17e-32	LRCLPQSLSN	NKKATLTEIVDVLRSVCHAHRLPLALTWIPC	GYTECSRGEA
Drydr394S11526	311	1.17e-32	TNKQIQICNE	GRQKALTEILEILTVVCETHKLPLAQTWVPC	MHRNVLAHGG
C.cajan_13414	340	1.17e-32	LRLLPECLSN	NKKATLTEIVDVLRSVCHAHRLPLALTWIPC	YTEGSRGEAT
AT1G64530.1	279	1.17e-32	NHETTQICNE	GRQNALAEILEILTVVCETYKLPLAQTWVPC	RHRSVLAFGG
Lj2g3v0381780.2	289	1.6e-32	EHPYSQNCNE	GRKNALAEILEILTLVCETHNLPLAQTWVPC	RYRSVLAHGG
Begfu2183S02159	270	2.17e-32	DYPNAQICNE	GRQNALAEILEVLTIVCEIHKLPLAQTWVPC	KHGSVLANGG
Phvul.004G114100.1.p	292	2.52e-32	EHPYNQICNE	DRQYALAEILEILTVVCETHSLPLAQTWVPC	EHRSVLAHGG
PanWU01x14_340330.1	313	2.52e-32	PRLVHQCLSK	NQKDALAEIIDILRAVCHAHRLPLALTWIPC	CYGEGAAGEL
Glyma.16G182400.1.p	292	2.52e-32	EHPYNQICNE	YRQYALAEILEILTAVCETHSLPLAQTWVPC	KHRSVLAHGG
Glyma.09G137000.1.p	293	2.52e-32	EHQYIQICNE	DRQYALAEILEILTVVCETHSLPLAQTWVPC	KHRSVLAHGG
Ca_04834	315	2.52e-32	SLQNVKARDR	SYETALPEIQEVLRSACEMHKLPLAQTWIPC	IQQGKDGCRH
C.cajan_29749	303	2.52e-32	NIQIVKACNR	SYDAALPEIQEVLRSACEMHNLPLAQTWIPC	VQQGKEGCRH
C.cajan_16064	268	2.52e-32	EHPYNQICNE	DRQYALAEILEILTVVCETHSLPLAQTWVPC	KHRSVLAHGG
Datgl1955S23745	291	2.93e-32	IPPIVKTCDE	LYQAALTEILEVVTSVCKTHRLPLALTWAPC	SQQGKGGCRH
Aradu.G4SB3	849	3.93e-32	WLFSVRCLSN	NKRAALTEIIDVLRAVCRAHSLPLALTWIPC	YYSEGIGDEA
Chafa97S13327	304	5.26e-32	SMQNLKACNN	SYEAALPEIQQILRSACEMHKLPLAQTWVPC	IQQGKEGCRH
PanWU01x14_262620.1	320	6.08e-32	RSYNHEICNE	GRKNALTEILEILTAACETHKLPMAQTWVPC	MHRNVLAYGG
Cerca93S11435	302	7.01e-32	DHPNTQICNE	GRQNALAEILEILTVVCETHKLPLAQIWVPC	RHRSVLAHGG
Begfu3240S31174	329	7.01e-32	PRLLPQNLTN	NQKSALAEITDVLRAVCHAHRLPLALTWIPC	FYNTRADGSM
Glyma.04G000600.1.p	244	9.31e-32	AAVTAKGFDE	LYQSALNEIVEVLTCVCKAHNLPLALTWAPC	IQQGKSGCGH
Casgl993S23747	304	9.31e-32	SPPGVKACDE	LYQAALAEIIEVLATVCKAHRLPLALTWAPC	YQQGKGGCRH
Drydr109S15134	341	1.41e-31	LRLLPQCLSM	NQRAALTEITDVLRAVCHAHILPLALTWIPC	YYHEGTGDEI
Casgl618S20178	322	1.41e-31	PRLQPQCLSK	NQRAVLAEIFDVLRAVCHAHRLPLALTWIPC	CYIEGVGYEI
Araip.GND3E	313	1.62e-31	QNVKRTSCEK	SYETALPEIQEVLRSACEIHKLPLAQTWIPC	IKQGKEGCRH
Aradu.7K2S3	366	1.62e-31	NHLRHTSCEK	SYETALPEIQEVLRSACEIHKLPLAQTWIPC	IKQGKEGCRH
Distr1227S00421	340	1.86e-31	PRLLPQCLSR	NQKDALAEIIDILRAVCHAHSLPLALTWIPC	CYTEGASEEN
Chafa5640S24365	338	1.86e-31	PRLLPQCLSN	DKRAILTEIMDVLRAVCHAHRLPLALTWIPC	CYIDGHRDET
Mimpu1984S19289	348	2.44e-31	ISPAVKVYDE	LYLAALNEIVEVLTSVCKTHNLPLALTWAPC	AQQGKAGLCP
Phvul.009G011200.1.p	327	2.8e-31	SIQNVKACNR	SYEAVLPEIQQVLRSACEMHKLPLAQTWIPC	VQQGKEGCRH
Glyma.04G017400.1.p	320	3.2e-31	IQNVKQACNR	TYEAALPEIYEVLRSACEMHRLPLAQTWVPC	VQQGKEGCRH
Glyma.12G050100.1.p	339	3.65e-31	PRLLPQCLSS	NKRVALTEIIDVLRAMCHAHRLPLALTWIPC	CYSEGIRDET
Mimpu144438S15740	318	4.17e-31	SIQNDKECNK	SYEAALPEIHEVLRSACEMHKLPLAQAWVPC	NKQGKEGCRH
Casgl103S06587	326	4.17e-31	DKPHIQICNE	GRQNALAEILGILTEVCETHKLPLAQTWVPC	MHRSVLAHGG
Begfu58542S38394	329	4.17e-31	PRPLLQNLTN	NQKSALAEITDVLRSVCHTHSLPLALTWIPC	CYTTRADAGS
Araip.5C6JK	334	4.17e-31	PRLMSQCLSN	NKRAALTGIIDVLRAVCHAHSLPLALTWIPC	YHSEGIGDEA
Vradi01g14220.1	310	4.76e-31	EHPYNQICNE	DRQHALAEILEILTIVCETHSLPLAQTWVPC	KHRSVLAHGG
TorRG33x02_114670.1	243	5.43e-31	DHTSTQICNE	GRQNALTEILEILTAACETYKLPMAQTWVPC	MHRNVLAYGG
Mimpu40297S10319	340	7.05e-31	PRLLPQSLSS	KKRAALMEIIDVLRAVCHAHSLPLALTWIPC	CYLKGIDNET
Glyma.10G234100.1.p	303	7.05e-31	DHPYTQICNE	GRQNALSEILEILTVVCETLNLPLAQTWIPC	KHRSVLAQGG
Datgl151S21250	322	7.05e-31	SSPNVKALNR	SYQAVLPEILEILRFACETHKLPLAQTWVSC	LQQGREGCRH
Chafa571S24484	339	7.05e-31	LRLLPQCLSN	NKRVALMEIIDVLRAVCHAHSLPLALTWIPC	CYTEGTSNGT
Tsud_chr7.g11400.1.am.mkhc	309	8.02e-31	SLQNVKACDK	SYETALPEIQEVLRSACEMHKLPLAQTWISC	IQQGKDGCRH
Tp57577_TGAC_v2_mRNA39375	310	8.02e-31	LQNVKQACDK	SYETALPEIQEVLRSACEMHKLPLAQTWISC	IQQGKDGCRH
Glyma.13G346300.1.p	340	8.02e-31	LRCLPQCLSN	NKKATLTEIVDVLRSVCHAHRLPLGLTWIPC	CFTECSRGEA
Vradi0553s00010.1	340	9.13e-31	LRCLPQCLSN	NKKATLTEIVDVLRSVCHAHRLPLALTWLPC	CYTEGSRGEV
Phvul.005G155100.1.p	340	9.13e-31	LRCLPQCLSN	NKKATLTEIVDVLRSVCHAHRLPLALTWLPC	CYTEGSRGEA
Medtr3g115400.2	317	1.18e-30	SPQNVKACVK	SYETALPEIQEVLRSACEMHKLPLAQTWVSC	IQQGKDGCRH
Casgl109S07006	319	1.34e-30	STDHVKAFNK	AYQTALPEILEVLKSACKTHRLPLAQTWVPC	IQQGKEGCRH
TorRG33x02_035230.1	318	1.52e-30	VLSTQNVFNK	YYQAAIPEIQQVLRSACDTHRLPLAQTWVPC	IYQGKEGCRH
PanWU01x14_370700.1	318	1.52e-30	VLSTQNVYNE	YYQAAIPEIQQVLRSACDTHRLPLAQTWVPC	IYQGKEGCRH
Tsud_chr5.g43000.1.am.mk	258	1.72e-30	IPSAVKVFEE	LYEAAVNEIVEVLASVCKTHNLPLALTWAPC	IQQQGGGVRG
Tp57577_TGAC_v2_mRNA19272	266	1.72e-30	IPSAVKVFEE	LYEAAVNEIVEVLASVCKTHNLPLALTWAPC	IQQQGGGVRG
Araip.RLH2R	335	1.72e-30	PRLLPQCLSN	SKRAALTAIVDVLRSVCHAHRLPMALTWIPC	CVAEDAEGKD
TorRG33x02_237950.1	27	2.51e-30	SPPAVKVCDE	LYQAALSEIVEVLVSVCKIHRLPLALTWAPC	HQQGKGGCRH
PanWU01x14_111140.1	343	2.51e-30	SPPAVKVCDE	LYQAALSEIVEVLVSVCKIHRLPLALTWAPC	HQQGKGGCRH
Phvul.009G115800.1.p	248	2.84e-30	PAMTVKGFDE	LYQGALNEIVEVLTCVCKAHELPLALTWAPC	IQQGKSGCGH
Vradi05g14430.1	283	3.21e-30	NIHNVKACNR	SYEAVLPEIQLVLRSACEMHRLPLAQTWIPC	VQQGKEGCRH
Nissc337S21912	339	3.21e-30	TIQNVKACEK	SYEAALPEIQEVLRSACEKHKLPLAQTWISC	IQQGKEGCRH
Drydr83S05805	318	3.63e-30	STHNVKECDK	PYQAALPEIQEVLRSACETHKLPLAQTWALC	TQQGKDGCRH
Begfu91817S44671	294	3.63e-30	DHPKTQICNE	GRQNALAKILEVLTVVCERHKLPLAQTWVPC	RHGRVLANGG
Begfu2339S26247	294	4.1e-30	DHPNTQICNE	GRRNALAKILEVLTVVCESHKLPLAQTWVPC	RHGSVLANGG
Araip.P1CBC	8	4.1e-30	MSQCLSN	NKRAALTEIIDVSRAVCRAHSLPLALTWIPC	YYSEGIGDEA
Alngl424567S27630	288	4.63e-30	PPGIKACHDE	LYPAALAEIIEVLATVCKTHRLPLALTWAPC	YQQGKGGCRQ
Medtr5g099060.1	272	5.23e-30	IPQAVKVFEE	LYEAAVNEIMEVLASVCKTHNLPLALTWAPC	LQQQQGGGKG
Chafa4076S22354	322	6.65e-30	IPPPMKVFDE	WYQAALNEIVDVLSTVCKTHNLPLALTWAPC	VQQNKTGCPH
OIW14789	289	7.5e-30	SIPDLKASHK	SYEAVLPEIREVFRSACEMHKLPLAQTWIPC	IQQGKEGCRH
Araip.38X68	264	7.5e-30	IPPAIKVYEE	LYQAALNEIVEVLTSVCKTQNLPLGLTWAPC	IQQGKCGCGH
Aradu.46M2Y	262	7.5e-30	MPPAIKVYEE	LYQAALNEIVEVLTSVCKTQNLPLGLTWAPC	IQQGKCGCGH
AT2G43500.1	333	8.45e-30	AIPRPQYLSS	SQRDALAEIQDVLRTVCHAHKLPLALAWIPC	RKDQSIRVSG
Ca_09832	250	9.52e-30	IPPAVKVFEE	LYEAAVNEIVQVLASVCKTHNLPLALTWAPC	IQQEGGGRGK
Aradu.TED1R	174	1.07e-29	PRLMSQCLSN	NKRAALTEIIDVLRALCHAYSLPLALTWIPC	CYTEGVGDEA
Aradu.H6JXR	335	1.07e-29	PRLLPQCLSN	SKRAALTAIVDVLRSVCHAHRLPIALTWIPC	CVAEDAEGKD
Alngl7222S05734	315	1.36e-29	PRLRTQYLSK	NQKAVLAEIIDVLRAVCHAHRLPLALTWIPS	CYTKGDGDEI
Begfu719S50618	323	2.16e-29	PRLLPHSLTN	NQKSALAEITNVLRAMCHAHRLPLALTWIPC	CYARGLDDAS
Distr562S25840	305	3.84e-29	DHTGTQICNE	GRQNALTEILKILTVVCETHKLLMAQTWVPC	MHRNILAYGG
AT3G59580.1	274	4.82e-29	TIPRRQYLSS	NQKEALAEIRDVLRAVCYAHRLPLALAWIPC	SYSKGANDEL
AT1G76350.1	286	4.82e-29	IPPSLKGPDF	SYQAALPEIRNLLRCACETHKLPLAQTWVSC	LKQSKTGCRH
Glyma.06G000400.1.p	251	7.55e-29	PAVTVKGFDE	LYQSALNGIVQVLTCVCKAHNLPLALTWAPC	IQQAGKSGCG
C.cajan_33924	207	8.45e-29	PGVTVKGFDE	LYEGALNEIVQVLTCVCKAHKLPLGLTWAPC	IQQGKSGCGH
AT1G20640.1	281	1.64e-28	IPPSLKGCDL	SYKAALPEIRNLLRCACETHKLPLAQTWVSC	QQQNKSGCRH
vigan.Vang02g05230.1	222	3.14e-28	YAPEVDKICK	ALEHALAEILEILTIVCETHSLPLAQTWVPC	KHRSVLAHGG
Begfu1S23960	321	3.89e-28	PRLLTQCLTN	DQKSALAEITDVLRAVCYAHRLPLALTWIPY	CSNTEADNGF
Begfu2948S03146	416	1.01e-27	PRLLPRCLTY	DQKSALAEINDVLRAVCYAHRLPLALTWIPY	CYNTGASNGF
Chafa95053S28562	300	3.82e-27	VKLQGLGCNK	SYEGVIPEIQEVLRSACDMHKLPLAQAWVPC	LQQGKEGCRH
Datgl488S31230	307	3.67e-26	SSPHVKVFYR	SYGAILLEIRKVLRFACKTHRLPLAQTWASC	IQQGREGCRH
C.cajan_37712	107	7.14e-26	VLHIEYEYEG	GVEGAVNEVVEVLTCVCKAQNLPLALTWAPC	TQAKCGYGHS
Begfu1417S19338	307	8.63e-26	KLSDSFSYGE	VEFFVLAEIHSVLRFACETHRLPLAQTWAPC	VQQRRQGCRH
Begfu745S40752	308	9.48e-26	KLSDCFSYGE	VELFVLAEIHSVLRFACETHRLPLAQTWAPC	VQQRRQGCRH
Begfu1129S16439	287	2e-25	ETPNSTVFKA	SYEALFQEIRQVLGFACETHKLPLAQTWISC	SEQGNVGCRH
Begfu1351S18529	303	3.17e-25	GTTKAKVYKA	SYEALFPEIREVLGLACQAHKLPLAQTWISC	SEQGNMGGCH
Glyma.02G311000.1.p	213	3.86e-24	GVVKVFDEDE	VYEASVNEMMEVVRCVCKTQNVPLALTWAPC	VQQLCVDCGH
Begfu4799S04580	295	1.97e-23	GSPNVKVFYR	SNQDLLLEIQGILRFACESHALPLAQTWASC	AQQGREGCRH
Begfu1777S22537	295	8.79e-23	GSPNAKVFYR	SNQDLLLEIQGISRFACESHSLPLAQTWASC	AQQGREGCRH
Phvul.008G291800.1.p	210	2.74e-22	CNSSFQVFEE	VYEAAVNEMAEVMKCVCRAQNVALALTWAPC	CIQQGGKCGY
AT4G35270.1	331	4.79e-22	SREFLQVYNE	FYYAALPEVSEFLTLVCRVYDLPLALTWAPC	ARQGKVGSRH
vigan.Vang05g00050.1	181	8.34e-22	LRPGSLALPV	FQRGTGICLVQVLTCVCKAHELPLALTWAPC	IQQGKSGCGH
Chafa2145S18426	261	1.82e-21	TNNKVTNWEV	ERGAIIEEIIEILRSVWKTHNLALVLTWGPC	IQQGKSGCSS
Glyma.14G001600.1.p	134	9.79e-21	GTCLGVLEIV	MEDEVVSEMMEVVRCVCKAQKVPLALAWAPC	VQQKQAKTSS

## Sheet: meme5
Vradi01g14220.1	940	1.06e-36	EIAKRLKLEE	GTFDIKYLDDDHEWVLIACDADLQECMDI	SRSSGSNIIR
Phvul.004G114100.1.p	919	1.06e-36	EIDKRLKLEE	GTFDIKYLDDDHEWVLIACDADLQECMDI	SRSSGSNMIR
Glyma.09G137000.1.p	928	1.06e-36	EIAKRLKLEA	GTFDIKYLDDDHEWVLIACDADLQECMDI	SRSSGSNVIR
Mimpu5007S24951	962	6.28e-36	EVSKRLKLEV	GTFDIKYLDDDQEWVLIVCDADLQECMDI	SRSSDSNIIR
Vradi08g18730.1	982	9.12e-36	EVAKRLKLEM	GTFDIKYLDDDHEWVLIACDADLQECMDV	SRSSGSNIIR
Phvul.007G071900.1.p	934	9.12e-36	EVAKRLKLEV	GTFDIKYLDDDHEWVLIACDADLQECMDV	SRSSGSNIIR
Glyma.10G234100.1.p	934	9.12e-36	EIAKRLKLEV	GTFDIKYLDDDHEWVLIACDADLQECMDV	SRSSGSNIIR
C.cajan_07275	745	9.12e-36	EVAKRLKLEV	GTFDIKYLDDDHEWVLIACDADLQECMDV	SRSSGSNIIR
Nissc17691S16468	953	1.85e-35	EVAKRLKLEV	GTFDIKYLDDDHEWVLIACDADLQECIDV	SRSSASNIIR
Chafa8161S27192	921	1.85e-35	EVAKRLKLEV	GTFDIKYLDDDQEWVLIACDADLQECMDV	SRSSGGSIIR
Araip.Y4AFN	912	1.85e-35	EVAKRLKLEV	GTFDIKYLDDDHEWVLIACDADLQECIDV	SRSSASNIIR
Aradu.T4VLF	911	1.85e-35	EVAKRLKLEV	GTFDIKYLDDDHEWVLIACDADLQECIDV	SRSSASNIIR
Lj5g3v1999250.2	919	3.61e-35	EVSKRLKLEV	GTFDIKYLDDDQEWVLIACDADLQECIDV	SRSSASHIIR
Datgl3S29876	929	6.68e-35	EVAKRLKLEV	GTFDIKYMDDDQEWVLIACDADLQECMDI	SKSSGCSIIR
TorRG33x02_114670.1	875	2.6e-34	EVAKRLKLEL	GTFDIKYMDDDQEWVLIACDADLQECMDV	CRSSGSNMIR
PanWU01x14_262620.1	951	2.6e-34	EVAKRLKLEL	GTFDIKYMDDDQEWVLIACDADLQECMDV	CRSSGSIMIR
Ca_04456	918	5.41e-34	EIAKRLKLEV	GTFDVKYLDDDHEWVLIACDADLQECIDV	TRSSGGSNII
Glyma.20G160200.1.p	934	1.33e-33	EVAKRLKLEV	GTFEIKYLDDDHEWVLIACDADLQECMDV	SRSSGSKIIR
Datgl151S21250	863	1.65e-33	IARRFSIQDI	GKFDIKYLDDDSEWVLLTCDADLEECIDV	YRSSLSQTIK
AT4G24020.1	901	3.06e-33	EVAKRLKVDA	GTFDIKYLDDDNEWVLIACDADLQECLEI	PRSSRTKIVR
Ca_04834	849	1.41e-32	IGRRFNVSDM	SKFDIKYLDDDCEWVLLTCDADLEECIDV	CQSSEISTIK
Begfu2339S26247	873	1.41e-32	EVAKRLKLEV	GTFDIKYIDDDQEWVLIACDADLQECVDI	PKSSGSNIIR
Tsud_chr7.g11400.1.am.mkhc	843	1.68e-32	IARRFNVSEM	SKFDIKYLDDDYEWVLLTCDADLEECIDV	SQSSETSTIK
Tp57577_TGAC_v2_mRNA39375	844	1.68e-32	IARRFNVSEM	SKFDIKYLDDDYEWVLLTCDADLEECIDV	CQSSETSTIK
Medtr3g115400.2	854	1.68e-32	IARRFNVSEM	SKFDIKYLDDDYEWVLLTCDADLEECIDV	SQSSETSTIK
Drydr83S05805	854	2.01e-32	IARRFSIEDM	SKFDIKYLDDDSEWVLLTCDADLEECIDV	SQSSQGHTIK
Begfu4799S04580	822	2.01e-32	ISSRFQIIDT	SKFDLKYLDDDSEWVLLTCDADLEECMDV	YRQSSSRGRT
Begfu1777S22537	828	2.01e-32	IGSRFQIIDT	SKFDLKYLDDDSEWVLLTCDADLEECMDV	YRQSSSRSST
Begfu1417S19338	804	2.86e-32	IGRRFHLSDT	SKFDLKYLDDDSEWVLLTCDADLEECIDV	YKQSESPNQT
Begfu745S40752	819	2.86e-32	ICRRFQLSDT	SKFDLKYLDDDSEWVLLTCDADLEECIDV	YKQSESLNQT
Casgl103S06587	962	3.4e-32	EVAKRLKLEI	GTFDIKYLDDDQEWVLIACDADMQECMDL	SRSSASNIIR
C.cajan_13414	856	3.4e-32	EVATRFKLQN	GSFQLKYLDDEEEWVMLVNDADLQECIEI	LDDIGTRSVR
Begfu3390S11233	890	3.4e-32	EVAKRLKLEV	GTFDIKYIDDDQEWVLIACDADLQECVEI	SKSSGSNIIR
Begfu2183S02159	854	3.4e-32	EVGKRLKLEV	GTFDIKYIDDDQEWVLIACDADLQECVEI	SKSSSGSNMI
Distr562S25840	951	4.03e-32	EVAKRLKLEV	GTFDIKYMDDDHEWVLIACAADLQECMDI	CISSGSNVIR
Chafa95053S28562	815	4.03e-32	IAKRFNINDI	GQFDIKYLDDDSEWVLLTCDADLEECIDV	AQSCGSSTIK
Casgl618S20178	906	4.03e-32	EVARRFKLQN	GTFQLKYLDDEEEWVMLVNDADLQECVEI	LEDIGSRSVK
Medtr0022s0430.1	800	6.66e-32	EIAKRLKLEV	GTFDIKYLDDDQEWILVACDADLQECMDI	LTLSGSNIIR
Drydr394S11526	943	6.66e-32	GVEKRLKLEV	GTFDIKYMDDDLEWVLIACDADLQECMEI	CISSGSNMFR
Cerca93S11435	932	6.66e-32	EVAKRLKLEL	GTFDIKYLDDDREWVLIACYADLQECMDI	SKASSSKIIR
Glyma.04G017400.1.p	853	1.09e-31	IARRFNVSDM	SKFDVKYLDDDCEWVLLTCDADLEECIDV	CQSSESGTIK
Nissc2388S07083	911	1.28e-31	EISKRLKLEV	GTFDIKYLDDDSEWVLISCDADLQECIYI	LRSSGSNMIR
Chafa4076S22354	924	1.28e-31	NNNINHDVMM	NNFDLKYLDDDGEWVLLTCDADLEECKDI	YRSSQSRTMR
Vradi05g14430.1	817	1.5e-31	IGRRFNVSEM	SKFDVKYLDDDSEWVLLTCDADLEECIDV	CRSSENATIK
Phvul.005G155100.1.p	916	1.75e-31	EVAARFKLQT	GSFQLKYLDDEEEWVMLVNDADLQECLEI	LDDIGTCNVR
Tsud_chr1.g44340.1.am.mkhc	906	2.39e-31	EVSKRLKLEV	GTFDIKYMDDDNEWVLIACDADLQECLYV	SRSSGGSNII
Tsud_chr6.g32910.1.au	676	2.79e-31	EISKRLKLEV	GTFDIKYMDDDQEWILVACDADLQECMDI	LTSSGSNIIR
Tsud_chr6.g32900.1.am.mkhc	794	2.79e-31	EISKRLKLEV	GTFDIKYMDDDQEWILVACDADLQECMDI	LTSSGSNIIR
Phvul.011G052100.1.p	906	3.25e-31	EVATRFKLQN	GSFQLKYLDDEEEWVMLVNDSDLQECIEI	LDDIGTRCVK
Medtr1g100970.1	921	3.25e-31	EVSKRLKLEV	GTFDIKYMDDDNEWVLIACDADLQECMYL	SRSSGGSNII
Alngl26612S40027	744	3.25e-31	EVAKRLKLEI	GTFGIKYLDDDNEWVLIACDSDLQECIDI	SRSSASNVLR
Tsud_chr2.g58920.1.am.mkhc	903	3.78e-31	EVASRFKLQN	GTFQLKYLDDEEEWVMLVNDSDLQECLEI	LNDMGTHNAR
Chafa571S24484	928	3.78e-31	EVATRFKLQN	GTFQLKYLDDEEEWVMLVNDSDLQECLEI	LDDVGARCVK
Araip.R44NW	927	3.78e-31	EISKRLKLEI	GAFDIKYLDDDNEWVLISCDADLQECMDV	LTSSGSNMIR
Aradu.YRC2R	929	3.78e-31	EISKRLKLEI	GAFDIKYLDDDNEWVLISCDADLQECMDV	LTSSGSNMIR
Tp57577_TGAC_v2_mRNA27901	922	4.39e-31	EVSKRLKLEV	GTFDIKYMDDDNEWVLIACDADLQECMFV	SRSSGGSNII
C.cajan_29749	807	4.39e-31	IARRFNVSDM	RKFDVKYLDDDCEWVLLTCDADLEECIDV	CQSSESSTIK
Vradi0553s00010.1	917	5.92e-31	EVAARFKLQT	GSFQLKYLDDEEEWVMLVSDADLQECLDI	LDDIGTCSVR
Nissc337S21912	866	5.92e-31	VSRRFNISDL	TKFDVKYLDDDSEWVLLTCDADLEECIDV	CQSSESSSTI
Glyma.15G027900.1.p	911	5.92e-31	EVAARFKLQN	GLFQLKYLDDEEEWVMLVNDADLQECIEI	LDDIGTRSVR
Glyma.16G182400.1.p	925	6.86e-31	EIAKRLKLEV	GTFHNKYLDDDHEWVLIACDADLQECMDI	SRSSGGNIIR
Cerca90S30910	940	6.86e-31	EVATRFKLQN	GSFQLKYLDDEEEWVMLVNDSDLQECLDI	LDDIGTHSVK
C.cajan_16064	847	9.18e-31	EIAKRLKLEV	VTFDIKYLDDDHEWVLIACDADLLECMDI	SSSSGSNIIR
Chafa97S13327	834	1.06e-30	IATRFNIDDM	SKYDLKYLDDDSEWVLLTCDADLEECIDV	CQSSQSSTIK
Lj3g3v0339060.1	912	1.22e-30	EVAARFKLQN	GTFQLKYLDDEEEWVMLVSDSDLQECVDI	LDDIGTRSVR
Tp57577_TGAC_v2_mRNA6838	903	1.41e-30	EVASRFKLRN	GTFQLKYLDDEKEWVMLVNDSDLQECLEI	LNDMGTRNAR
Mimpu40297S10319	938	1.41e-30	EVATRFKLHN	GSFQLKYLDDEEEWVMLVNDSDLQECVEI	LEDMSTSCAK
Begfu1351S18529	815	2.16e-30	IGRRFNIPDI	STFDIKYLDDDFEWVLLTCDADLEECLYV	YRLAQRATIK
Phvul.009G011200.1.p	859	2.85e-30	IGGRFNVSDM	KKFDVKYLDDDCEWVLLTCDADLEECIDV	CQSSESGTIK
Cerca189S06512	851	2.85e-30	ISRRFNINDM	SKFDIKYLDDDSEWVLLTCAADLEECIDV	CHSSQTRTIK
Glyma.06G017800.1.p	855	3.27e-30	IGRKFNVSDM	SKFDVKYLDDDCEWILLTCDADLEECIDV	CQSSESGTIK
Araip.GND3E	857	4.92e-30	VGRRFCISDM	NKFDLKYLDDDYEWVLLTCDDDLEECIEV	CQSSESTTIK
Glyma.12G050100.1.p	909	5.63e-30	EVATRFKLQN	GSFQLKYLDDEEEWVMLVNDSDLQECTEI	LGDIGTRFVK
Glyma.11G125500.1.p	942	5.63e-30	EVATRFKLQN	GSFQLKYLDDEEEWVMLVNDSDLQECTEI	LDDIGTRCVK
Distr887S28955	856	5.63e-30	IARRFNIEDV	DQFDIKYLDDDSEWVLLTCDADLEECIEI	CRSSSESNTI
C.cajan_11912	870	5.63e-30	EVATRFKLQN	GSFQLKYLDDEEEWVMLVNDSDLQECTEI	MDDIGTRCVK
OIW14789	805	8.4e-30	IGMRFHISNM	SKFNVKYLDDDCEWVLLTCDADLEECIDV	CQSSENRTIK
AT2G43500.1	885	8.4e-30	EVGKRFKLQD	GSFQLKYLDDEEEWVMLVTDSDLQECLEI	LHGMGKHSVK
Cerca58S27147	839	9.58e-30	ISRRFNINDM	RKFDIKYLDDDSEWVLLTCAADLEECIDV	CHSSQTRTIK
TorRG33x02_007750.1	916	1.09e-29	EVAKRFKLQT	GTFQLKYLDDEEEWVMLVSDMDLQECLEI	LDDIGTQSVK
PanWU01x14_340330.1	889	1.09e-29	EVAKRFKLQT	GTFQLKYLDDEEEWVMLVSDMDLQECLEI	LDDIGTQSVK
Mimpu144438S15740	839	1.09e-29	IAWRFNIDDM	RKFDIKYLDDDSDWVLLTCDADLEECIDV	CQHSQSSTIK
Begfu3240S31174	859	1.25e-29	EVAKRFKLPS	GSFELKYLDDEKEWVMLACDSDLQECIEL	MEDFGGRTVK
Aradu.7K2S3	911	1.25e-29	VGRRFCISDM	SKFDVKYLDDDYEWVLLTCDDDLEECIEV	CQSSESTTIK
Datgl488S31230	799	1.42e-29	IGRRFNINDM	SKYDLKYLDDDSEWVLLTCDADMEECIDV	YRASQSQTIK
Alngl7222S05734	915	1.62e-29	EVAKRFKMQN	GTFQLKYLDDEDEWVMLVSDSDLQECLEI	LDDAGARSVK
Glyma.13G346300.1.p	919	2.09e-29	EVAARFKLQN	GLFQLKYLDDEEEWVMLVNNADLQECIEI	LDDIGTRSVR
Datgl229S25120	830	2.09e-29	EVAKRLKLEV	GTFDMKYIDDDQEWVLIACDADMEECLDI	FKSSGSNVIR
Ca_02703	879	2.09e-29	EVAARFKLQN	GTFRLKYLDDEEEWVMLVNDSDLQECLEI	LNDMGTRNAR
Casgl109S07006	821	2.37e-29	IARRFDIDDI	NRFDLKYLDDDAEWILLTCDADLEECIDV	GRSSQGQTIK
Nissc3812S22614	895	3.06e-29	EVATRFKLHN	GSFQLKYLDDEDEWVMMVNDSDLQECVEI	LDDLGTRNVK
Drydr109S15134	923	3.47e-29	EVAKRLNLQN	GTFQLKYLDDEEEWVMLVSDADLLECLEI	LDDIGTRSVK
Distr1414S00757	867	3.47e-29	IARRFNLDDI	SNIDIKYLDDDREWVLLTCNADLEECMEI	YKSSQSRTLR
Alngl424567S27630	848	3.47e-29	IRRRFNLDDI	SRVDLKYLDDDREWVLLTCDADFQECIDI	YRASQSHTIR
Araip.P1CBC	518	3.94e-29	QVATRFKLQI	GSFQLKYLDDEEEWVRMVNDSDLEECIEI	LDDLGTRAVK
Medtr4g068000.1	862	4.46e-29	EVAKRFKLQN	GSFQLKYLDDEEEWVMLVNDSDLKECVEV	LSDIGTHCVK
Aradu.BBG0S	823	4.46e-29	EVATRFKLQI	GSFQLKYLDDDEEWVMMVTDSDLKECIEI	LDDLGTRAVK
Begfu91817S44671	889	5.05e-29	EVAKRLKLEV	GTFYIKYIDDDQEWVLIACDADLRECVDI	SKSSGCNIIR
Vradi05g15890.1	439	6.47e-29	IARRFNLKEM	SKIQVKYLDDAQEWVLLTCDADLEECKDI	NRSSQSRTVR
vigan.Vang05g00050.1	523	6.47e-29	IARRFNLKEM	SKIQVKYLDDAQEWVLLTCDADLEECKDI	NRSSQSRTVR
Tsud_chr2.g36860.1.am.mk	499	7.32e-29	EVATRFKLRN	GSFQLKYLDDEEEWVLLVNDSDLKECVEV	LSDSGTHCVK
Tp57577_TGAC_v2_mRNA35367	863	7.32e-29	EVATRFKLRN	GSFQLKYLDDEEEWVLLVNDSDLKECVEV	LSDSGTYCVK
Aradu.TED1R	663	9.34e-29	EVATRFKLQI	GSFQLKYLDDDEEWVRMVNDSDLKECMEI	LDDHGTRAVK
Araip.38X68	802	1.06e-28	FNLNDISISS	SNIDLKYLDEDGEWVLLACDADLEECKDI	HRSSQSRTIR
Aradu.46M2Y	750	1.06e-28	FNLNDISISS	SNIDLKYLDEDGEWVLLACDADLEECKDI	HRSSQSRTIR
Distr1227S00421	938	1.19e-28	EVARRFKLQN	GTFQLKYLDDEEEWVMLVSESDLQECLEI	LDDVGTHTVK
C.cajan_33924	630	1.19e-28	ARRFNLNENI	NNIQLKYLDDAREWVLLTCDADLEECKDI	NRSSHNRTIR
AT4G38340.1	714	1.19e-28	KRFGMDDVLR	SNFSLKYLDDDQEWVLLTCDADLEECIQV	YKSSSLKETI
TorRG33x02_035230.1	869	1.71e-28	VGRRFGIQDM	VKFTLKYLDDDSEWVLLTCDADLEECFEV	YRSSQNATIK
PanWU01x14_370700.1	869	1.71e-28	VGRRFGIQEM	VKFTLKYLDDDSEWVLLTCDADLEECFEV	YRSSQNATIK
AT4G35270.1	901	2.44e-28	IARRFNIDNI	APFDLKYLDDDKEWVLLTCEADLEECIDI	YRSSQSRTIK
Ca_13679	864	3.09e-28	EVTTRFKLQN	GSFTLKYLDDEEEWVMLVNDSDLKECVEI	LSDVGTHCVK
Medtr2g099350.1	902	3.9e-28	EVAARFKLQD	GSFQLKYLDDEEEWVMLVNDSDLQVCLEI	LNDMGTHNAR
Phvul.009G115800.1.p	762	4.38e-28	IARRFNLNEI	SNSQLKYLDDAQEWVLLTCDADLEECKDI	NRSSQSRTVR
AT2G17150.1	850	4.38e-28	IARRFNIDDI	SWFDLKYLDDDKEWVLLTCEADLVECIDI	YRLTQTHTIK
Alngl764S35691	821	4.38e-28	IARRFNIDDV	SRFDLKYLDDDAEWILLTCDDDLEECIDV	CRSLQNQTIK
Nissc1008S04822	824	5.52e-28	EVATRFKLQN	GSFQLKYLDDEKEWVMLFSDSDLQECLEI	MDEAGTRSVK
TorRG33x02_237950.1	610	7.78e-28	IMRRFALDDI	TMIDIKYLDDDREWVLLTCNADLQECLEI	HR
PanWU01x14_111140.1	927	7.78e-28	IMRRFALDDI	TMIDIKYLDDDREWVLLTCNADLQECLEI	HRQSQNRTMR
Drydr380S11191	877	8.72e-28	IARRFNLDDV	SRIEIKYLDDDREWVLLQCDADLEECMEI	YSSSPGRTVR
Aradu.G4SB3	773	1.22e-27	EVATRFKLQI	GSFQLKYLDDDEEWVMIVTNSDLRECIEI	FDDLGTRAVK
Begfu58542S38394	855	1.71e-27	EVAKRFKLPS	GSFELKYLDDEKEWLMLACDSDLQECIEL	MEEFGGRIVK
Chafa2145S18426	687	1.92e-27	RFNLNLNDVL	TNVDLKYLDDDGEWVLLTCDADFEECKDL	HLHTTPSSSH
Glyma.04G000600.1.p	726	2.14e-27	IARRFNLNEI	SNIQLKYLDDAREWVLLTCDADLDECKDI	NTSSQSRTIR
Begfu2948S03146	944	2.14e-27	DVAKRFKLTS	GSFEIKYLDDEKEWVMLASDLDLQECLEI	MDDFGSQTVK
AT3G59580.1	831	2.14e-27	EVAKRFKLQE	GAFQLKYLDDEEEWVMLVTDSDLHECFEI	LNGMRKHTVK
Begfu1S23960	842	2.98e-27	DIAKRFKLFG	GTFEIKFLDDEKEWVMLASDSDLQECLEI	MDDFGSQTVK
Casgl993S23747	877	7.91e-27	IARRFNLDDI	NRVDLKFMDDDGEWVLLTCDADFQECIDI	HRASESHTVR
Begfu1129S16439	780	7.91e-27	IERRFRIQDI	TGFDVKYLDDDFEWVLLTCDADFEECLYV	YRLAKRSTIK
Araip.73BCB	829	7.91e-27	EVATRFKLRI	GSFQLKYLDDEDEWMMMVNDSDVEECIEI	LDDLGTRAVK
Aradu.G4SB3	1348	1.35e-26	EVAARFKLQI	GSFQLKYLDDEEEWVRMANDSDLEDCIEM	LDDLDTRAVK
Vradi02g03910.1	905	1.5e-26	EVATRFKLQN	GLFKLKYLDDEEEWVMLENDSDLQECVEI	LHDIGTRCVK
C.cajan_37712	525	1.66e-26	IARRFNLNEM	RSVVLKYLDDEGEWVVLACDADLEECKDL	HTASHNRTIR
Phvul.008G291800.1.p	677	5.18e-26	IGRRFNVKDL	GKVVVKYLDDEGEWVVLACDGDLEECKDL	HTTYESRTIR
Glyma.02G311000.1.p	644	7.03e-26	RFNLSDVSNA	NNVVLKYLDDDGEWVVLACDGDLEECKDL	HTTSQSRTIR
Araip.73BCB	913	7.78e-26	QVATRFKLQI	GSFQLKYLDDEEKWVMMVNDSDLEEFIEI	SDDLRTRAVK
Glyma.14G001600.1.p	514	8.6e-26	RRFNLNDVSN	GYLVLKYLDDDGEWVVLACDGDLEECKDL	HTTSQSRTIR
Tsud_chr5.g43000.1.am.mk	871	1.05e-25	IARRFNLNDM	NNLVLKYLDDEGEWVVLSCDADLEECKDL	HTSSHTRTIR
Tp57577_TGAC_v2_mRNA19272	885	1.05e-25	IARRFNLNDM	NNLVLKYLDDEGEWVVLSCDADLEECKDL	HTSSHTRTIR
Medtr5g099060.1	870	1.05e-25	IARRFNLTDM	NNLVLKYLDDEGEWVVLSCDADLEECKDL	HTSSHTRTIR
Araip.RLH2R	808	1.73e-25	EVATRFKLQN	GSFQLKYLDDEQELVRLLDDSDLQECIEI	LDEAGKSCVR
Datgl1955S23745	809	2.33e-25	IGRRFNLEEM	RGVEIKYLDDDHELVLMTCDADLEECKEI	YSSSQNNTIV
AT1G20640.1	783	4.61e-25	IGKRFSIEDM	SRYDLKYLDEDNEWVLLTCDEDVEECVDV	CRTTPSHTIK
Ca_09832	902	5.08e-25	IARRFNLNDM	NNLVVKYLDDEGEWVVLACDGDLEECKDL	HTSSHTRTIR
Begfu719S50618	878	5.59e-25	EVAKRFKLPS	GSLELKYLDDEKEWVMLGCDSDLHECLEL	MEDLGARTVK
Tsud_sc01256.00.g00010.1.au	477	6.78e-25	EVATRFKLRN	GSFQLMYLDNEEEWVLLVNDSDLKECVQV	LSDSGTHCVK
Chafa5640S24365	822	9.94e-25	EVATRFKLQS	GSFQLKYLDDEEEWMMLVDDSDLQEFTEM	VDDARRRSVK
Aradu.H6JXR	808	2.55e-24	EVATRFKLQN	GSFQLKYLDNEQELVRLLDDSDLQECMEI	LDEVGKSCVR
AT1G76350.1	749	2.55e-24	IAKRFSIEDV	SRYDLKYLDEDNEWVLLRCDDDVEECVDV	CRSFPGQTIK
Araip.YB35N	865	3.37e-24	EVATRFKLQI	GSFQLEYLDDEDEWVRMVTDTDLEECIEM	FDDLGTAVKF
Mimpu1984S19289	927	1.73e-23	IARRFNLEDV	SNIGLKYLDEEGEWVLLTCDADLEESKDT	YRSSKSRTMR
AT1G64530.1	780	1.09e-22	QVAKRLKLET	AAFELKYLDDDREWVSVSCDADLSECLDT	SAAKANTLRL

## Sheet: meme6
Mimpu5007S24951	395	1.15e-34	SFDGSCMGQV	CMSTTDVAFYVIDAHMWGFHEACAEHHLQ	QGQGVAGRAY
Drydr394S11526	369	1.15e-34	SFDGSCMEQV	CMSTTDVACYIVDAHMWGFREACVEHHLQ	KGQGVTGRAF
Vradi01g14220.1	368	1.09e-33	SFDGCCMGQV	CMSITEVAFYVIDAHTWGFHEACVEHHLQ	QGQGVAGRAF
vigan.Vang02g05230.1	280	1.09e-33	SFDGCCMGQV	CMSITEVAFYVIDAHTWGFHEACVEHHLQ	QGQGVAGRAF
Glyma.09G137000.1.p	351	1.09e-33	SFDGCCMGQV	CMSITEVAFYVIDAHTWGFHEACVEHHLQ	QGQGVAGRAF
Vradi08g18730.1	408	1.59e-32	SFDGSCMGKV	CMSTTDVAFYIIDAHLWGFREACVEHHLQ	QSQGVAGRAF
vigan.Vang06g08410.1	357	1.59e-32	SFDGSCMGKV	CMSTTDVAFYIIDAHLWGFREACVEHHLQ	QSQGVAGRAF
Chafa8161S27192	358	3.64e-32	SFDGSCMGQV	CMSTTDVAFYVVDGHMWGFHEACAEHHLQ	QGQGVGGRAF
Nissc17691S16468	379	6.66e-32	SFDGSCMGKV	CMSTTDIAFYIIDAHLWGFREACVEHHLQ	QGQGVAGRAF
Glyma.20G160200.1.p	359	6.66e-32	SFDGRCMGKV	CMSTTDIAFYIIDAHLWGFREACVEHHLQ	QGQGVAGRAF
Glyma.10G234100.1.p	361	6.66e-32	SFDGSCMGKV	CMSTTDIAFYIIDAHLWGFREACVEHHLQ	QGQGVAGRAF
Araip.Y4AFN	374	6.66e-32	SFDGSCMGKV	CMSTTDIAFYIIDAHLWGFREACVEHHLQ	QGQGVAGRAF
Aradu.T4VLF	373	6.66e-32	SFDGSCMGKV	CMSTTDIAFYIIDAHLWGFREACVEHHLQ	QGQGVAGRAF
C.cajan_16064	326	1.46e-31	SFDGCCMGQV	CMSITEVAFYVIDARTWGFHEACVEHHLQ	QGQGVAGRAF
Tsud_chr1.g44340.1.am.mkhc	343	2.58e-31	SFDGSCMGQV	CMSTTEVASYIIDAHLWGFREACVEHHLQ	HGQGVAGRAF
Tp57577_TGAC_v2_mRNA27901	359	2.58e-31	SFDGSCMGQV	CMSTTEVASYIIDAHLWGFREACVEHHLQ	HGQGVAGRAF
TorRG33x02_114670.1	301	2.58e-31	SIDGSCMGQV	CMSTTELAFYIIDAHMWGFREACLEHHLQ	KGQGVAGRAF
Glyma.16G182400.1.p	350	2.58e-31	SFNGCCMGQV	CMSITEVAFYVIDAHKWGFHEACAEHHLQ	QGQGVAGRAF
Tsud_chr6.g32910.1.au	229	3.74e-31	SFDGYCMGQV	CMSITEVAFYVIDSHTWGFHDACVEHHLQ	QGQGVSGRAF
Tsud_chr6.g32900.1.am.mkhc	347	3.74e-31	SFDGYCMGQV	CMSITEVAFYVIDSHTWGFHDACVEHHLQ	QGQGVSGRAF
Lj5g3v1999250.2	360	3.74e-31	SFDGSCMGQV	CMSITDVASYIIDPHLWGFREACVEHHLQ	QGQGVAGRAF
Cerca93S11435	360	3.74e-31	SFDGSCMGQV	CMSTSDVAFYIIDAHIWGFREACVEHHLQ	HGQGVAGRAY
Nissc2388S07083	350	5.41e-31	SFDGSCMGQV	CMSTSDVAFYIIDAHTWGFHEACAEHHLQ	QGQGVAGRAF
Medtr0022s0430.1	344	6.48e-31	SFDGYCMGQV	CMSITEVAFYIIDSHTWGFHDACVEHHLQ	QGQGVAGRAF
Phvul.004G114100.1.p	350	9.29e-31	SFDGCCMGQV	CMSITDVAFYVIEAHTWGFHEACVEHHLQ	QGQGVAGRAF
C.cajan_07275	368	9.29e-31	SFDGSCMGKV	CMSTTDIAFYIIDAHLWGFRDACVEHHLQ	QGQGVAGRAF
Phvul.007G071900.1.p	358	1.11e-30	SFDGSCMGKV	CMSTTDIAFYIIDAHLWGFREACLEHHLQ	QSQGVAGRAF
Lj2g3v0381780.2	347	3.14e-30	SFDGYCMGQV	CMSITEVAYYIIDSHTWGFHEACVEHHLQ	QGQGVAGRAF
Ca_04456	362	3.72e-30	SFDGSCMGQV	CMSTTEVALYIIDPHLWGFREACVEHHLQ	QGQGVAGRAF
AT4G24020.1	379	4.4e-30	SFDGSCMGQI	CMSTTDMACYVVDAHVWGFRDACLEHHLQ	KGQGVAGRAF
PanWU01x14_262620.1	378	5.2e-30	SIDGSCMGQV	CMSATELAFYIIDAHMWGFREACLEHHLQ	KGQGVAGRAF
Datgl3S29876	368	1.38e-29	SFDGSCMGQV	CMSATDVAFYIVDAHIWGFREACLEHHLQ	KGQGVPGRAF
Araip.R44NW	355	5.6e-29	SFDGHCMGRV	CMSASDVAFYVIDAHTWGFHDACAEHHLQ	QGQGVAGRAF
Aradu.YRC2R	357	5.6e-29	SFDGHCMGRV	CMSASDVAFYVIDAHTWGFHDACAEHHLQ	QGQGVAGRAF
Ca_02703	396	8.77e-29	EGNSSSREKN	ILCIEESACYITDRVMEGFVHACVEHHLE	EGKGVAGKAL
Drydr83S05805	366	1.02e-28	CRHSDDNYVH	CVSTVDHACHVTDRHIQGFHEACSEHHLL	KGQGIVGSAF
Mimpu40297S10319	397	1.36e-28	EDHSSSSDKL	VLCIEESACYINDRKMEGFVHACVEHHLE	EGQGTAGKAI
Glyma.11G125500.1.p	435	2.1e-28	EGHTSPNEKC	VLCIEESACYVNDGAVEGFVHACVEHHLE	EGQGIAGKAL
Medtr1g100970.1	356	2.8e-28	SFDGSCMGQV	CMSTTEAAAYIVDAHLWGFREACVEHHLQ	QGQGVAGRAF
Cerca189S06512	382	2.8e-28	CRHSNDNYLH	CISPVDHACYVGDPSVQAFHEACSEHHLL	KGQGVAGGAF
Cerca90S30910	394	2.8e-28	EDDSNSSEKG	VLCIEESACYINDRLMEGFVHACVEHHLE	EGQGIAGKAL
Cerca58S27147	371	2.8e-28	CRHSNDNYLH	CISPVDHACYVGDPSVQAFHEACSEHHLL	KGQGVAGGAF
Drydr109S15134	398	3.71e-28	EGVTSSDEKC	ILCIEETACYVNDRTMQGFVRACAEHHLE	VGDGIAGKAL
Alngl26612S40027	170	3.71e-28	SFDGGCMGQV	CLSTTDVALYVVDAHMCGFREACVEHHLQ	KDQGVAGRAF
Casgl109S07006	367	4.9e-28	CRHSDENYLD	CVSTVDHACIVADPNMQGFHEACSEHHLL	KGQGIVGRAF
Vradi02g03910.1	396	6.46e-28	EGHTSSNEKC	VLCIEESACYINDGAIGGFVHACVEHHLE	EGQGIAGKAL
Chafa97S13327	352	6.46e-28	CRHSDDNYLH	CISPVEHACYVGDPCVRGFHEACCEHHLL	KGQGVAGGAF
Medtr4g068000.1	377	7.41e-28	GHITSSNEKC	VLCIEESACYINDKMVGGFVHACSEHHLE	EGQGISGKAL
Tp57577_TGAC_v2_mRNA35367	376	8.49e-28	GRTTNSDEKC	VLCIEESACYINDKMVEGFVHACSEHHLE	EGQGISGKAL
Casgl618S20178	379	9.72e-28	GARTNSGEKH	ILCIEETACYVNDRKMEGFVHACLEHHLE	EGQGIAGKAL
Phvul.011G052100.1.p	396	1.11e-27	EGHTSSNEKC	VLCIEESACYINDGALGGFVHACVEHHLE	EGQGIAGKAL
Nissc337S21912	387	1.11e-27	CRHSEDNYFH	CISPVEHACYVGDPSIRFFHEACSEHHLL	KGQGVAGEAF
Chafa571S24484	396	1.11e-27	EGHLSFHEKF	ILCIEESACYVNDRPMEGFVHACAEHHLE	EGQGIAGKAI
Aradu.BBG0S	391	1.27e-27	DGGKIPGEKT	VLCIEESACYVNDIVVGGFVHACVEHYLE	EGQGVAGKAL
Distr562S25840	363	1.45e-27	SFDGSCMGQV	CMSITDVAFYIIDSTMWRFREACLEHHLQ	KGQGVAGRAF
Datgl229S25120	360	1.45e-27	SFDGSCMGQV	CMSATDLAFYVVDAHKWGFREACLEHHLQ	KGQGVPGKAF
Mimpu144438S15740	366	1.66e-27	CRHTDDNYIH	CIFPVEHACYVGDPRVQGFHEACSEHHLL	KGQGVTGEAY
Alngl424567S27630	337	1.66e-27	RQYSDENYAQ	CLSIVDTACFVADVDVLGFHEACSEHHLF	RGQGTVGTAF
Distr887S28955	368	1.89e-27	SRHSDDNYTQ	CVSTVDHACHVADPHIRAFHEACSEHHLL	KGQGVAGEAF
Araip.73BCB	391	1.89e-27	DGGKIPGEKT	VLCIEESACYINDIVVGGFVHACVEHYLE	EGQGVAGKAL
Aradu.TED1R	231	1.89e-27	DGGRIPGEKT	VLCIEESACYINDIVVGGFVHACVEHYLE	EGQGVAGKAL
Aradu.G4SB3	348	1.89e-27	DGGRIPGEKT	VLCIEESACYINDIVVGGFVHACVEHYLE	EGQGAAGKAL
Casgl103S06587	384	2.16e-27	SFDGVCMEQV	CMSTTDVALYVVDARMCGFREACVEHHLQ	KGQGVAGRAF
Alngl764S35691	368	2.81e-27	CRHSDDNYLD	CVSTVDHACIVADHNMQGFHEACSEHHLL	RGQGLVGRAF
Araip.GND3E	361	3.19e-27	CRHSEDNYPH	CISPVEHACYVGDPSIQVFHEACSEHHLL	KGQGVAGGAF
Aradu.7K2S3	414	3.19e-27	CRHSEDNYPH	CISPVEHACYVGDPSIQVFHEACSEHHLL	KGQGVAGGAF
OIW14789	337	3.63e-27	CRHSEDNYLH	CISPVEHACYVNDPSIRAFHDACSEHHLL	KGQGVAGGAY
Nissc3812S22614	398	4.7e-27	EGHTGFNEKS	VLCTEESACYINDRAVGGFVHACVEHPLE	EGQGIAGKAR
Glyma.06G017800.1.p	370	4.7e-27	CRHSEDNYLL	CISPVEHACYVGDPSIRSFHEACTEHHLL	KGEGVAGGAF
Glyma.04G017400.1.p	368	4.7e-27	CRHSEDNYLL	CISPVEHACYVGDPSIRSFHEACTEHHLL	KGEGVAGGAF
Medtr5g099060.1	327	5.33e-27	SGCGVSTMSC	CISTVDSACYVGDMDVLGFQEACSEYHLF	NGQGIVGTAF
C.cajan_13414	396	6.05e-27	EGHSTSSEKG	ILCIEESACYITDRAMTGFVRACMEHHLE	EGKGVAGKAL
Alngl7222S05734	372	6.05e-27	ESNANSGEKY	ILCIEETACYVNDRTMKGFVRACLEHHLE	EGQGVAGKAL
Glyma.12G050100.1.p	396	7.79e-27	EGHTSSNEKC	VLCIEESACYVNDGGVGGFVHACIEHHLE	EGQGIAGKAL
C.cajan_11912	417	7.79e-27	EGRTSSNEKC	VLCIEESACYVNDGAVRGFVHACVEHHLV	EGQGIAGKAL
Araip.38X68	309	7.79e-27	KCGCGHSSAM	CVSTVDTACYVGDLEMLGFQEACSEYHLF	KGQGIVGTAF
Aradu.46M2Y	307	7.79e-27	KCGCGHSSAM	CVSTVDTACYVGDLEMLGFQEACSEYHLF	KGQGIVGTAF
Araip.RLH2R	392	8.82e-27	EGHSSPREKN	ILCVEESACYVTDKAMEGFVHACIEHHLQ	EGKGIAGRAH
Aradu.H6JXR	392	8.82e-27	EGHSSPREKN	ILCVEESACYVTDKAMEGFVHACIEHHLQ	EGKGIAGRAH
Araip.P1CBC	65	9.99e-27	DGCKIPGEKT	VLCIEESACYINDIVVGGFVRACVEHYLE	EGQGVAGKAL
Begfu4799S04580	343	1.13e-26	CRHSDENYIL	CVSTVDQACFVADPTVEAFHEACSEHHLL	KGQGVVGEAF
AT1G64530.1	337	1.13e-26	SFDGSCMGKV	CMSTSDLAVYVVDAHVWGFRDACAEHHLQ	KGQGVAGRAF
Drydr380S11191	355	1.45e-26	CRHSDENYAH	CVSTVDVACFVADLDILGFHDACSEHHLF	RGQGIVGTAF
Begfu3390S11233	348	1.45e-26	SFDGSCRGQV	CMSATDIASYIVDAHAWGFRDACLEHHLQ	KGQGVAGRAF
Tsud_chr7.g11400.1.am.mkhc	357	1.64e-26	CRHSDDNYAN	CISPVDYACYVGDSSVRFFHEACMEHHLL	KGQGVAGGAF
Tp57577_TGAC_v2_mRNA39375	358	1.85e-26	CRHSDDNYAN	CISPVEYACYVGDSSVRFFHEACMEHHLL	KGQGVAGGAF
Medtr3g115400.2	365	1.85e-26	CRHSDDNYTH	CISPVEYACYVGDSSVRFFHEACMEHHLL	IGQGVAGGAF
Ca_04834	363	2.65e-26	CRHSDDNYVH	CISPVEYACYIGDSSVRFFHEACMEHHLL	KGQGVAGGAF
Tp57577_TGAC_v2_mRNA6838	397	2.99e-26	EGNSSSREKN	ILCIEESACYITDRAMEGFVHACIEHPLE	EGKGVAGKAL
Begfu2183S02159	328	2.99e-26	SFDGSCRGQV	CMSATDIASYIVDAHAWGFRDACLEHHLL	KGQGVAGRAF
Datgl151S21250	370	3.37e-26	CRHSEENYIN	CISTVDQACYVADPHFQSFHEVCSEHHLL	KGQGVAGEAF
Medtr2g099350.1	400	3.8e-26	EGNSSSREKN	ILCIEESACYITDRVMEGFVHACIEHPLE	EGNGVAGKAL
Chafa4076S22354	389	3.8e-26	IHQNNNNYMW	CVSTVDSACYIGDLDLLGFQEACSEYHLF	RGQGIVGTAF
Distr1414S00757	329	4.27e-26	CRHSDENYAR	CVSTVDSACLVIDLDIMGFHEACSEHHLF	RGQGIVGTAF
AT1G20640.1	329	4.81e-26	CRHNDENYIH	CVSTIDDACYVGDPTVREFHEACSEHHLL	KGQGVAGQAF
AT1G76350.1	334	4.81e-26	CRHNDENYIH	CVSTIDDACYVGDPTVREFHEACSEHHLL	KGQGVVGEAF
Araip.5C6JK	391	5.41e-26	DGVKIPGEKT	VLCIEESASYINDIVVGGFVHACVEHYLE	EGQGVAGKAL
Ca_09832	315	6.83e-26	NGSNNNMMMS	CVSTVDSACYIGDVDVLGFQEACSEYHLY	NGQGIVGTAF
Nissc1008S04822	398	7.67e-26	EGHSSSSEKS	ILCIEESSCYITDRAMEGFVHACIEHHLE	EEKGIAGKAL
Ca_13679	369	7.67e-26	EGHTSSDEKC	VLCIEESACYINDKMVGGFVHACADHHLE	EGQGISGKAL
Casgl993S23747	352	9.67e-26	CRHSDENYAL	CVSTVDAACFVADLDVLGFHEACSEYHLF	RGQGTVGTAF
Tsud_chr5.g43000.1.am.mk	328	1.08e-25	MNNNNQMMMN	CVSTVDSACYVGDMEVLGFQEVCSEYHLF	NGQGIVGTAF
Tp57577_TGAC_v2_mRNA19272	335	1.08e-25	QMNNNQMMMN	CVSTVDSACYVGDMEVLGFQEVCSEYHLF	NGQGIVGTAF
TorRG33x02_035230.1	366	1.22e-25	CRHSDENYGQ	CVSTVDHACYALDPQVQSFHEACSEHHLF	RGQGVVGLAF
PanWU01x14_370700.1	366	1.22e-25	CRHSDENYGQ	CVSTVDHACYALDPQVQSFHEACSEHHLF	RGQGVVGLAF
Chafa95053S28562	348	1.22e-25	CRHSDDNYLH	CISPVEHACCVGDSSVQGFHEACCEHHLF	KGEGIAGQAF
C.cajan_29749	351	1.91e-25	CRHSDDNYLL	CISPVEQACYVRDPSIRPFHEACTEHHLL	KGEGVAGGAF
Begfu2339S26247	352	1.91e-25	SFDGSCKGRV	CMSASDLASYVVDARVWGFREACREHHLQ	KGQGVAGRAF
Begfu1777S22537	343	2.14e-25	CRHSDENYIL	CVSTVDQACFVADSSVKPFHEACSEHHLL	KGQGVVGEAF
Datgl1955S23745	339	2.39e-25	CRHSDQTYTR	CVSTVDSACFVSDLETTGFHEACAEHHLF	RGQGIVGTAF
Begfu91817S44671	352	2.68e-25	SFDGSCKGRV	CMSASDLASYIVDARVWGFREACREHHLQ	KGQGVAGRAF
Aradu.G4SB3	906	2.68e-25	EGRKLPGEKT	VLCIEESACYMNDIVVGGFVRACVEHYLE	EGQGAAGKAL
TorRG33x02_237950.1	75	3.73e-25	CRHSDENYAR	CVSTVDSACLVSDLEILGFHEACSEHHLF	RGQGIVGIAF
Begfu1417S19338	355	4.16e-25	CRHSDENYVF	CVSTVDRACFVADPNVGPFHEACSEYHLL	KGQGVVGEAF
Vradi05g14430.1	331	4.65e-25	CRHSEDNYLL	CISPVEHACYVGDPKIRPFHESCTEHHLL	KGEGVAGGAF
Chafa5640S24365	395	5.18e-25	EGYFNSGDKC	VLCIEESACYIKDKVMDGFVHACVEHYLE	EGQGIAGKAL
Araip.YB35N	382	5.18e-25	DGRKIPGEKT	VLCIEESACYTNDIVVGGFVRACVEHYLE	EGQGVAGKAL
Begfu745S40752	356	5.78e-25	CRHSDENYVR	CVSTVDRACFVADPSLGPFHEACSEYHLL	KGQGVVGEAF
Distr1227S00421	397	6.44e-25	KGNKSSNEKS	ILCIEETACYVNDRAMQDFVRSCAEHHLE	EGQGLAGKAL
Phvul.005G155100.1.p	396	7.18e-25	GGHSTNSGKS	ILCIEESACYITDRALEGFVRACTEHPLE	EGKGIAGKAL
Araip.YB35N	43	7.18e-25	KNLKIPGEKT	VLCIEESACYINDIVVGGFVRACVKHYLE	EGQGVAGKAL
Begfu1129S16439	335	8.9e-25	CRHSDENYID	CVSTVEEACYVADPFFTAFHEACAEHHLL	KGQGIAGEAF
Mimpu1984S19289	395	1.23e-24	GLCPNDNFVG	CLSTVDSACYVADLDLLGFQEACSQYHLL	RGQGNIVGTA
AT2G43500.1	381	1.87e-24	VSGQKSGENC	ILCIEETACYVNDMEMEGFVHACLEHCLR	EKEGIVGKAF
TorRG33x02_007750.1	397	3.15e-24	EGKTSSSEKY	ILCVEKSACYVNDSLMQGFAHACVEHHLE	EGQGLAGKAL
PanWU01x14_340330.1	370	3.15e-24	EGKTSSSEKC	ILCIEKSACYVNDSLMQGFAHVCVEHHLE	EGQGLAGKAL
Araip.377BK	77	3.15e-24	DGRKIPGEKT	VLCIEESASYINDIVVGGFVHACVKHYLE	EGQGVAGKAL
Begfu1351S18529	351	3.87e-24	GCHSEESYID	CVSTVEEACYVSDPFFKAFHEACSEHHLL	KGQGVAGEAF
Glyma.13G346300.1.p	397	5.81e-24	GGHSTSRGKN	ILCLEESACYITDRAMGGFVRACMEHRLE	EGKGIAGKAL
PanWU01x14_111140.1	391	7.87e-24	CRHSDENYTR	CVSTVDLACFVSNLEILGFHEACSEHHLF	RGQGIVGTAF
Lj3g3v0339060.1	397	7.87e-24	EGHSSSGEKV	LLCIEESACYVTDRLMEGFVRACIEHPLE	EGKGIAGKAL
Glyma.15G027900.1.p	397	7.87e-24	GGHSTSSEKS	VLCLEESACYITDRAMAGFIRACMEHHLE	EGKGIAGKAL
Datgl488S31230	355	7.87e-24	CRHSDENYNR	CVSTVDQACYVREPGIQNFHEACSEHHLL	KGQGVAGEAF
vigan.Vang05g00050.1	227	1.43e-23	SGCGHSNDEN	YVSTVDPACFVADVDVLGFLEACSEYHLL	GGQGVVGTAF
Phvul.009G011200.1.p	375	1.92e-23	CRHSEDNYLF	CISPAEHACYVGDPKIRSFHESCTEHHLL	KGEGVAGGAF
Tsud_chr2.g58920.1.am.mkhc	397	4.6e-23	EGNSSSREKN	ILCIEESACYITDTAMEGFVHACIENPLE	EGKGVAGKAL
C.cajan_37712	151	5.06e-23	KCGYGHSHSN	YVSTVDRACFVGDAHLLPFHEVCSDHHLL	RGQGIVGTAF
Vradi0553s00010.1	397	8.13e-23	GCHSTISGKN	ILCLEESACYITDRALAGFVRACTEHHIE	EGKGIAGKAL
Chafa2145S18426	304	2.97e-22	QGKSGCSSEE	CVSTVDCACLVGDVDIVGFQEACSEWHLL	GRQGIVGTAL
Phvul.009G115800.1.p	294	6.68e-22	SGCGHSNEEN	YVSTVDPASFVADVDVLGFLDACSEYHLL	GGQGVVGTAF
Glyma.04G000600.1.p	290	1.14e-21	SGCGHSNDEN	YVSIVDPASFVADVEVLGFLEACSECHLL	GGQGVVGTAF
Begfu58542S38394	386	1.24e-21	DITTGPHEKC	IICIEETACYVNDKTMQDFLSVCTNHYLE	EGQGIVGKAL
Begfu3240S31174	385	1.24e-21	DTSIGPHEKC	IICIEETACYVNDKTMQDFLSVCTNHYLE	EGQGIVGKAL
Begfu719S50618	380	1.92e-21	DSTIGPHEKL	IICIEETACYVNDKTMQDFLTVCTNHYLE	EGQGIVGKAV
AT4G35270.1	379	2.09e-21	SRHSDENFSE	CVSTVDDACIVPDHQSRHFLEACSEHHLL	QGEGIVGKAF
AT3G59580.1	327	2.28e-21	VYGKNSKECS	LLCIEETSCYVNDMEMEGFVNACLEHYLR	EGQGIVGKAL
Begfu1S23960	378	7.49e-21	DSIIGPKEKR	ILCIKETASYVNDRTMQDFVSACANHNLQ	EGQGVVGNAL
Begfu2948S03146	473	9.62e-21	DCILGPKEKH	ILCMEETASYVNDKTMQDFVSACANHNLQ	EGQGVVGNAL
Glyma.06G000400.1.p	299	4.54e-20	GCGHSNDEMN	YVSTVYAASFVADVELMGFLEACSECHLL	GGQGVVGTAF
AT2G17150.1	350	6.76e-20	SRHSDENFSE	CVSTIDSACSVPDEQSKSFWEACSEHHLL	QGEGIVGKAF
Phvul.008G291800.1.p	257	1.24e-18	KCGYGHSTET	HFSTVERACFVGEAQALPFKEACSQHHLL	RGQGIVGTAF
AT4G38340.1	327	9.42e-18	VTWGHQDSSS	CLSALISASYAADHGSRCFLAACSEHHLL	GGEGIAGRAF
Vradi05g15890.1	82	7.98e-17	PGSLAIPVFQ	RGTGICLASFVADVDVLGFLEACSEYHLL	GGQGVVGTAF

## Sheet: meme7
Drydr109S15134	463	7.95e-29	YEYPLVHHAR	KFGLNAAVAIRLRSTYTGDDDYIL	EFFLPVNMKG
Begfu2948S03146	538	7.95e-29	NEYPLVHHVR	KFGLNAAVAIRLRSTYTGDDDYIL	ELFLPVNMTG
Begfu1S23960	443	7.95e-29	NEYPLVHHVR	KFGLNAAVAIRLRSTYTGDDDYIL	ELFLPVNMTG
Medtr4g068000.1	442	2.52e-27	SEYPLVHHAR	KYNLNAAVAIRLRSTYTNDDDYVL	EFFLPINMIG
Vradi02g03910.1	461	3.59e-27	SEYPLVHHAR	KYNLNAAVAIRLRSTYTNDDDYIL	EFFLPVNMTG
Phvul.011G052100.1.p	461	3.59e-27	GEYPLVHHAR	KYNLNAAVAIRLRSTYTNDDDYIL	EFFLPVTMTG
Glyma.11G125500.1.p	500	3.59e-27	GEYPLVHHAR	KYNLNAAVAIRLRSTYTNDDDYIL	EFFLPVNMTG
Glyma.13G346300.1.p	462	3.59e-27	SEYPLVHHAR	KYNLNAAVAIRLRSTYTNDDDYIL	EFFLPVNMKG
Glyma.15G027900.1.p	462	3.59e-27	SEYPLVHHAR	KYNLNAAVAIRLRSTYTNDDDYIL	EFFLPVNMRG
C.cajan_13414	461	3.59e-27	SEYPLVHHAR	KYNLNAAVAIRLRSTYTNDDDYIL	EFFLPANMRG
C.cajan_11912	482	3.59e-27	VEYPLVHHAR	KYNLNAAVAIRLRSTYTNDDDYIL	EFFLPVNMTG
Araip.RLH2R	457	3.59e-27	SEYPLVHHAR	KYNLNAAVAIRLRSTYTNDDDYIL	EFFLPVNMKG
Aradu.H6JXR	457	3.59e-27	SEYPLVHHAR	KYNLNAAVAIRLRSTYTNDDDYIL	EFFLPVNMKG
Tsud_chr2.g58920.1.am.mkhc	462	4.28e-27	SEYPLVHHAR	KFNLNAAVAIRLRSTYTNNDDYIL	EFFLPINMKG
Tp57577_TGAC_v2_mRNA6838	462	4.28e-27	SEYPLVHHAR	KFNLNAAVAIRLRSTYTNNDDYIL	EFFLPINMKG
Lj5g3v1999250.2	425	4.28e-27	TDYPLVHYAL	MFGLTSCFAICLRSSHTGDDDYVL	EFFLPPRITH
Phvul.005G155100.1.p	461	9.83e-27	SEYPLVHHAR	KYNLNAAVAIRLRSTYTNNDDYIL	EFFLPVNMKG
Glyma.20G160200.1.p	424	1.15e-26	TDYPLVHYAL	MFGLTSCFAICLRSSHTGNDDYVL	EFFLPPRITH
C.cajan_07275	433	1.15e-26	TDYPLVHYAL	MFGLTSCFAICLRSSHTGNDDYVL	EFFLPPRVTD
Alngl7222S05734	437	1.58e-26	SEYPLVHHAR	KFGLNAAVSIRLRSTYTGDDDYIL	EFFLPVNMSG
TorRG33x02_007750.1	462	1.84e-26	SEYPLVHHAR	KFGLNAAVAIRLRSTYTGDCDYIL	EFFLPVNMKG
PanWU01x14_340330.1	435	1.84e-26	SEYPLVHHAR	KFGLNAAVAIRLRSTYTGDCDYIL	EFFLPVNMKG
Vradi08g18730.1	473	3.4e-26	TDYPLVHYAL	MFGLTSCFAICLRSSHTGTDDYVL	EFFLPPRITD
vigan.Vang06g08410.1	422	3.4e-26	TDYPLVHYAL	MFGLTSCFAICLRSSHTGTDDYVL	EFFLPPRVTD
Phvul.007G071900.1.p	423	3.4e-26	TDYPLVHYAL	MFGLTSCFAICLRSSHTGTDDYVL	EFFLPPRVTD
Drydr394S11526	434	3.95e-26	TEYPLVHYAR	MFGLTSCFAICLQSIHTGNDDYIL	EFFLPPSADS
Distr562S25840	428	3.95e-26	IEYSLVHYAR	MFGLTSSFAICLRSTHTGDDDYIL	EFFLPPSISD
Nissc3812S22614	463	4.59e-26	TEYPLVQHAR	KYNLNAAVAVRLRSTYTNDDDYIL	EFFLPVNMRG
Medtr1g100970.1	421	5.32e-26	TDYPLVHYAL	MFGLTSCFAICLRSFHTGNDDYVL	EFFLPPGITE
Distr1227S00421	462	8.22e-26	CEYPLVHHAR	KFGLNAAVAIRLRSTCTGDDDYIL	EFFLPVNMKG
Mimpu40297S10319	462	9.47e-26	GEYPLVQHAR	KYNLNAAVAIRLRSTFTNDDDYIL	EFFLPVNMRG
Chafa571S24484	461	9.47e-26	VEYPLVQHAR	KYNLNAAVAIRLRSTFTNDDDYIL	EFFLPINMRG
Nissc2388S07083	415	1.25e-25	TDYPLVHYAL	MFGLTSCFAICLQSSHTGNDDYVL	EFFLPPMITD
Nissc1008S04822	463	1.9e-25	GEYPLVHHAR	KYNLNAAVAIRLRSTYTKDDDYIL	EFFLPVNMKG
Aradu.G4SB3	971	2.18e-25	SEYPLVHHAR	KYKLNAAVAIRLRSTHTNDDDYII	EFFLPLNMNR
Ca_13679	434	2.49e-25	SEYPLVHHAR	KYSLNAAVAIRLRSTYTNDDDYVL	EFFLPINMTG
Begfu58542S38394	451	2.49e-25	SEYPLVHHVR	KFGLNAAVAIRLRSTYTGFDDFIL	ELFLPVDMKG
Araip.YB35N	447	2.49e-25	SEYPLVHHAR	KYKLNAAVAIRLRSIHTNDDDYII	EFFLPVNMNG
Vradi0553s00010.1	462	2.85e-25	SEYPLVHHAR	KYNLNAAVAIRLRSTYTNHDDYIL	EFFLPVNMRG
Tsud_sc01256.00.g00010.1.au	52	2.85e-25	SEYPLVHHAR	KYNLNAAVATRLRSTYTNDDDYVL	EFFLPINMIG
Tsud_chr2.g36860.1.am.mk	83	2.85e-25	SEYPLVHHAR	KYNLNAAVATRLRSTYTNDDDYVL	EFFLPINMIG
Tp57577_TGAC_v2_mRNA35367	441	2.85e-25	SEYPLVHHAR	KYNLNAAVATRLRSTYTNDDDYVL	EFFLPIDMIG
Glyma.12G050100.1.p	461	3.73e-25	GEYPLVHHAR	KYNLNAAVAIRLRSTYTNGDDYIL	EFFLPVNMTG
Araip.R44NW	420	3.73e-25	TDYPLVHYAL	MFGLTSCFAICLQSSHTGSDDYVL	EFFLPPSITN
Aradu.YRC2R	422	3.73e-25	TDYPLVHYAL	MFGLTSCFAICLQSSHTGSDDYVL	EFFLPPSITN
Medtr2g099350.1	465	4.85e-25	SEYPLVHHAR	KFNLGAAVAIRLRSIYTNNDDYIL	EFFLPINMKG
Casgl618S20178	444	4.85e-25	SEYPLVHHAR	KFDLNAAVSIRLRSTYTGDDDYIL	EFFLPVNMSG
Tsud_chr1.g44340.1.am.mkhc	408	5.52e-25	TDYPLVHYAL	MFGLTGCFAICLRSLYTGDDDYVL	EFFLPPGITE
Alngl424567S27630	402	5.52e-25	TEYPLSHHAR	MFGLRAAVAIPLRSIYTGSADFVL	EFFLPKDCQD
Begfu719S50618	445	6.28e-25	NEYPLVHHVR	KFGLKAAVAIRLRSTYTGIDDYIL	ELFLPVDITG
Glyma.09G137000.1.p	416	1.04e-24	TEYPLVHYAL	MFGLTSCFAVCLQSSHTGNDDYVL	EFFLPPGITD
Alngl26612S40027	235	1.34e-24	TEYPLVHYAR	MFGLASCFAICLRSTHTGDDDYIV	EFFLPPSITD
Araip.5C6JK	456	1.72e-24	SEYPLVHHAR	KYKLNAAVAVRLRSTHTNDDDYII	EFFLPVNMNG
Araip.YB35N	108	1.94e-24	SEYPIVHHAR	KYKLNAAVAVRLRSIHTNDDDYII	EFFLPVIMNG
Araip.P1CBC	130	1.94e-24	SEYPLVHHAR	KYKLNAAVAVRLRSIHTNDDDYII	EFFLPVIMNG
Aradu.TED1R	296	1.94e-24	SAYPLVHHAR	KYKLNAAVAVRLRSIHTNDDDYII	EFFLPVNMNG
Aradu.BBG0S	456	1.94e-24	SDYPLVHHAR	KYKLNAAVAVRLRSIHTNDDDYII	EFFLPVNMNG
Aradu.G4SB3	413	1.94e-24	SEYPLVHHAR	KYKLNAAVAVRLRSIHTNDDDYII	EFFLPVNMNG
Lj2g3v0381780.2	412	2.48e-24	TDYPLVHYAL	MFGLTSSFAICLQSSHTGNDDYVL	EFFLPPRITE
Cerca90S30910	459	2.8e-24	SEYPLVHHAR	KYNLNAAVAIRLRSTFTKDDDYIL	EFFLPVNMRG
Begfu3240S31174	450	2.8e-24	NEYPLVHHVR	KFGLNAAVAIRLRSTNTGVDDYIL	ELFLPVDMTG
Araip.GND3E	426	2.8e-24	TDYPLSHHAR	MFGLRAAVAIRLRSIYNSSDDFVL	EFFLPLECID
Aradu.7K2S3	479	2.8e-24	TDYPLSHHAR	MFGLRAAVAIRLRSIYNSSDDFVL	EFFLPLECID
Glyma.10G234100.1.p	426	4e-24	TDYPLVHYAL	MFGLTSCFTICLRSSHTGNDDYVL	EFFLPPRITD
Chafa95053S28562	413	4e-24	TEYPLSHHAR	MFKLRAAVAIRLRSIHTTKDDFVL	EFFLPLSCTD
Datgl3S29876	433	5.06e-24	TEYPLVHYAR	MFGLKSCFAICLRSTFTGDDEYVL	EFFLPPSITE
Araip.Y4AFN	439	5.06e-24	IDYPLVHYAL	MFGLTSSFSICLRSSHTGDDDYVL	EFFLPPRITD
Aradu.T4VLF	438	5.06e-24	IDYPLVHYAL	MFGLTSSFSICLRSSHTGDDDYVL	EFFLPPRITD
AT2G43500.1	446	5.06e-24	SEYPIVQHAR	KYGLNAAVAIKLRSTYTGEDDYIL	ELFLPVSMKG
Tp57577_TGAC_v2_mRNA27901	424	9.03e-24	TDYPLVHYAL	MFGLIGCFAICLRSFYTGDDDYVL	EFFLPPGITE
Nissc337S21912	452	1.27e-23	TDYPLSHHAR	MFGLRAAVAIRLRSIYCSTDDFVL	EFFLPVNCID
Distr887S28955	433	1.27e-23	TKYPLSHHAR	MFGLRAAVAIRLRSIHAGVADFVL	ELFLPVDCTD
Distr1414S00757	394	2.21e-23	TEYPLSHHAR	MFGLHAAVAIPLRSVYTGSSDFVL	EFFLPKDCHD
Datgl151S21250	435	2.21e-23	TEYPLSHHAR	MFELHAAVAIRLRSIHTSKADFVL	EFFLPVDCID
C.cajan_16064	391	2.21e-23	TEYPLVHYAI	MFGLTSCFAVCLQSSHTGNDEYVL	EFFLPPMITD
TorRG33x02_114670.1	366	3.07e-23	TEYPLVHYAR	MFGLTSCFAVCLQSSHTGNDNYVL	EFFLPPSITN
TorRG33x02_035230.1	431	3.07e-23	TEYPLSHHAR	MFRLQAAVAIRLRSIHTGAADFVL	EFFLPVDCKD
PanWU01x14_262620.1	443	3.07e-23	TEYPLVHYAR	MFGLTSCFAVCLQSSHTGNDNYVL	EFFLPPSIAN
Ca_04456	427	3.07e-23	TDYPLVHYAL	MFGLTSCFSICLRSSHTGNDYYVL	EFFLPPNITE
Lj3g3v0339060.1	462	3.42e-23	SEYPLVHHAR	KCNLSAAVAIRLRSTHTNDDDYIL	EFFLPVNMRG
Glyma.16G182400.1.p	415	3.42e-23	TEYPLVHYAL	MFHLNSCFAVCLQSSHTGNDDYVL	EFFLPPGITD
Glyma.04G017400.1.p	433	4.73e-23	KDYPLSHYAR	LFGLHAAVAIRLRSIYNSTDDFVL	EFFLPVDCND
Tsud_chr7.g11400.1.am.mkhc	422	5.26e-23	TDYPLSHHAR	LFGLRAAVAIRLRSIYSTSDDYVL	EFFLPVDCND
Tp57577_TGAC_v2_mRNA39375	423	5.26e-23	TDYPLSHHAR	LFGLRAAVAIRLRSIYSTSDDYVL	EFFLPVDCND
Ca_04834	428	5.26e-23	IDYPLSHHAR	LFGLRAAVAIRLRSIYSTSDDYVL	EFFLPVDCND
Araip.73BCB	456	5.85e-23	SEYPLVHHAR	KYKLNAAVAVRLRSIHTNDDDYMI	EFFLPVNMNG
Phvul.009G011200.1.p	440	6.5e-23	KDYPLSHHAR	LFGLRAAVAIRLRSIYNSTDDFVL	EFFLPVDCND
Glyma.06G017800.1.p	435	6.5e-23	KDYPMSHHAR	LFGLRAAVAIRLRSIYNSTDDFVL	EFFLPVDCND
Drydr83S05805	431	6.5e-23	TEYPLSHHAR	MFGLHAAVAIRLRSILTGSTDFVL	EFFLPVECRD
AT1G20640.1	394	6.5e-23	SEYPLSHHAN	MYGLHGAVAIRLRCIHTGSADFVL	EFFLPKDCDD
Nissc17691S16468	444	8.02e-23	TDYPLVHYAL	MFGLTSCFSVCLRSSHTGNDEYVL	EFFLPSRITD
Casgl993S23747	417	8.9e-23	TEYPLSHHAR	MFGLRAAVAIPLRSIYTGSSEFVL	EFFLPKDCQD
OIW14789	402	1.65e-22	TDYPLSHHAR	MFGLQGAVAICLRSIYNSMDDYVL	EFFLPVNCID
Medtr3g115400.2	430	2.02e-22	TDYPLSHHAR	LFGLRAAVAIRLRSIYSISDDYVL	EFFLPVDCND
Cerca93S11435	425	2.02e-22	TEYPLVHYAL	MFGITSCFAICLRSSHTENDDYIL	EFFLPPKITD
Ca_02703	461	2.23e-22	SEYPLVHHAR	KYSLNASVAIRLRSTYTYNDDYIL	EFFLPINMKG
Casgl103S06587	449	2.23e-22	TEYPLVHYAR	MFGLASCFAICLSSTFTGDDDYIL	ELFLPPSITD
Casgl109S07006	432	2.23e-22	TDYPLSHHAK	VFGLRAAVAIHLRSIHTGTADFVL	EFFLPVDCTD
Alngl764S35691	433	2.23e-22	TEYPLAHHAR	VFGLRAAVAIHLRSIHTGTADFVL	EFFLPVDCTD
Phvul.004G114100.1.p	415	2.47e-22	TEYPLVHYAL	MFGLTSSFAVCLQSSHTGNDEYVL	EFFLPPRITD
PanWU01x14_111140.1	456	2.47e-22	TEYPLSHHAR	MFGLRAAVAIPLRSVYTSSSDFVL	EFFLPKDCQD
AT1G64530.1	402	2.73e-22	TDYPLVHYAR	MFKLTSCFAVCLKSTYTGDDEYVL	EFFLPPAITD
Cerca58S27147	436	3.02e-22	TEYPLSHHAR	MFRLRAAVAIRLRSIHSSRDDFVL	EFFLPLDCID
Araip.38X68	374	4.06e-22	AEYPLSHLAN	IFGLHAAVAIPLRSLYTGSADFVL	EFFLPKDCHD
Aradu.46M2Y	372	4.06e-22	AEYPLSHLAN	IFGLHAAVAIPLRSLYTGSADFVL	EFFLPKDCHD
Drydr380S11191	420	7.27e-22	TEYPLSHHAR	MFGLHAAVAIPFRSVYTGPADFVL	EFFLPKDCQD
Chafa8161S27192	423	8.01e-22	IDYPLVHYAL	MFGLTSCFSICLQSAHTGNDNYIL	EFFLPSKITD
Tsud_chr6.g32910.1.au	294	8.81e-22	TDYPLVHYAL	MFDLTSCFSICLQSSHTGNDEYVL	EFFLPPSIIE
Tsud_chr6.g32900.1.am.mkhc	412	8.81e-22	TDYPLVHYAL	MFDLTSCFSICLQSSHTGNDEYVL	EFFLPPSIIE
Datgl488S31230	420	8.81e-22	TEYPLSHHAR	MFELHAAVAIRLRSIHARKADFVL	EFFLPVGCTD
Vradi01g14220.1	433	1.17e-21	TEYPLVHYAL	MFGLTSSFAVCLQSSHTGNDEYVI	EFFLPPRITE
vigan.Vang02g05230.1	345	1.17e-21	TEYPLVHYAL	MFGLTSSFAVCLQSSHTGNDEYVI	EFFLPPRITE
Datgl229S25120	425	1.29e-21	TVYPLVHYAR	MFGLKSSFSICLRSTFTGDDEYIL	EFFLPCHQEL
AT3G59580.1	392	1.42e-21	CEYPLVQHAR	KFGLNAAVATKLRSTFTGDNDYIL	EFFLPVSMKG
TorRG33x02_237950.1	140	1.56e-21	TEYPLSHHAR	MFGLRAAVAIPLRIVYTGSSDFVL	EFFLPKDCQD
Begfu2183S02159	393	1.56e-21	TEYPLVHYAR	MFELKSCFAVCLRSGFTGDDDYIL	EFFLPFVVNE
Begfu91817S44671	417	1.71e-21	TEYPLGHYAR	LFELKSCFAVCLRSSFTGDDDYVL	EFFLPSAITE
Begfu3390S11233	413	2.06e-21	AEYPLVHYAR	MFELKSCFAVCLRSSFTGDDNYIL	EFFLPSVEKE
Begfu1777S22537	408	2.26e-21	TVYPLSHHAR	MFDLQAAVAIRLRSIHARKADFVL	EFFLPTSCTD
PanWU01x14_370700.1	431	3.57e-21	TEYPLSHHAR	MFRLQAAVAIRLRSIHASAADFVL	EFFLPVDCKD
Datgl1955S23745	404	4.69e-21	TEYPLSHHAR	MFGLVAAVAIPLRSVYTGPAEFVL	EFFLPKECRN
Cerca189S06512	447	4.69e-21	TEYPLSHHAR	LFRLRAAVAIRLRSIHSSRDDFVL	EFFLPLDCND
C.cajan_29749	416	4.69e-21	KDYPLSHHAR	LLGLRAAVAIRLRSIYNSTDDFVL	EFFLPVDCND
Begfu745S40752	421	5.62e-21	TEYPLSHHAR	MFNLWAAIAIRLRSFHAGKADFVL	EFFLPVTCTD
Mimpu5007S24951	460	6.72e-21	TEYPLVHYAL	MFGVTSSFAVCLQSSHTGRDDYIL	EFFLPPEVTD
Medtr0022s0430.1	409	6.72e-21	TDYPLVHYAL	MFDLTSSFSICLQSSHTGGDDYVL	EFFLPPSINK
Begfu4799S04580	408	8.03e-21	TEYPLSHHAR	MFNLQAAIAIRLRSIHSRKADFVL	EFLLPTSCTD
Vradi05g14430.1	396	1.92e-20	KDYPLSHHAR	LFGLRAAVAIRLRSILNDTDDFVL	EFFLPVDCSD
AT1G76350.1	399	2.71e-20	SEYPLSHHAT	MFGLHGTVAIRLRCIHTGSVDFVL	EFFLPKNCRD
Mimpu144438S15740	431	3.21e-20	TDYPLSHHAR	IFGLRSAVALRLRSIHNSTDDFVL	EFFLPVNCID
Begfu1351S18529	416	3.21e-20	TKYPLSHHAR	MFGLQAAVAIRLRSIQSAKTDFVL	EFFLPLDCID
Begfu1129S16439	400	3.21e-20	TKYPLSHHAR	MFGLQAAVAIRLRSIQSAKTDFVL	EFFLPVDCFD
Tsud_chr5.g43000.1.am.mk	393	5.33e-20	AEYPLAHHAN	MFGLHAAVAIPLRSVYTGSAADFV	LEFFLPKDCR
Tp57577_TGAC_v2_mRNA19272	400	5.33e-20	AEYPLAHHAN	MFGLHAAVAIPLRSVYTGSAADFV	LEFFLPKDCR
Medtr5g099060.1	392	5.33e-20	SEYPLAHHAN	MFGLHAAVAIPLRSVYTGSAADFV	LEFFLPKDCR
Ca_09832	380	5.33e-20	AEYPLAHHAN	MFGLHAAVAIPLRSVYTGSAADFV	LEFFLPKDCL
AT4G24020.1	444	1.43e-19	TQYPLVHYAL	MFKLTTCFAISLQSSYTGDDSYIL	EFFLPSSITD
Begfu2339S26247	417	1.97e-19	TEYPLGHYAR	LFELKSCFAVCLRSNFTGDDNYIL	EFFLPSAITE
Chafa97S13327	417	2.51e-19	TDYPLSHHAR	ILGLGAAVAIRLRSIHSSVDDFVL	EFFLPVNCTD
Begfu1417S19338	420	2.71e-19	TEYPLSHHAR	MFNLSAAIAVRLRSFHAGKSDFVL	EFFLPVTCVD
Mimpu1984S19289	461	8.77e-18	TEYPLSHHAA	MFGLHAAVAIPLRSAYTASQADFV	LEFFLPKNCH
Chafa5640S24365	460	1.45e-17	SEYPLVHHAR	KYNLNAAVAVRLRSTNTNDDYILE	FFLPVNMRGS

## Sheet: meme8
Cerca90S30910	899	7.66e-42	HSKVKSTCVD	SGSKIIVKATYGEDTIRFKFDPSAGCFQLYEEVATRFKLQN	GSFQLKYLDD
Chafa571S24484	887	3.22e-40	HSKVKSTVVD	RGSKIIVKATYKEDTIRFKFDPSAGCFQLYEEVATRFKLQN	GTFQLKYLDD
Distr1227S00421	897	1.6e-39	QPKGKRNCFD	SGFKIRVKATYREDTIRFKFEPSAGYFQLYEEVARRFKLQN	GTFQLKYLDD
Araip.Y4AFN	871	1.53e-38	ETVTPFASRK	EMKTVTIKATYREDIIRFRVSLNCGIVELKEEVAKRLKLEV	GTFDIKYLDD
Aradu.T4VLF	870	1.53e-38	ETVTPFAARI	EMKTVTIKATYREDIIRFRVSLNCGIVELKEEVAKRLKLEV	GTFDIKYLDD
C.cajan_07275	704	5.34e-38	KAVTPFAARK	EMKTVTIKATYREDIIRFRVPLTCGIVELKEEVAKRLKLEV	GTFDIKYLDD
C.cajan_13414	815	6.35e-38	QSKVKSTIVD	SGSILIVKATYGEDTIRFKFDPSAGCFRLYEEVATRFKLQN	GSFQLKYLDD
Mimpu40297S10319	897	7.55e-38	RPKVKSVLVD	SGSKIIVKATYKDDTVRFRFDPSAGCFQLYEEVATRFKLHN	GSFQLKYLDD
Glyma.20G160200.1.p	893	8.98e-38	KAVTPFVAMK	EMKTVTIKATYREDIIRFRVSLTCGIVELKEEVAKRLKLEV	GTFEIKYLDD
Glyma.10G234100.1.p	893	8.98e-38	KAVTPFAAMK	EMKTVTIKATYREDIIRFRVSLTCGIVELKEEIAKRLKLEV	GTFDIKYLDD
Phvul.007G071900.1.p	893	1.07e-37	KVVTPFAATK	EMKTVTIKATYREDIIRFRVSLACGIVELKEEVAKRLKLEV	GTFDIKYLDD
Glyma.12G050100.1.p	868	2.48e-37	HSKVKSNCVD	SGSKMIVKASYRGDTIRFKFDPSSGCFQLYEEVATRFKLQN	GSFQLKYLDD
Alngl7222S05734	874	2.93e-37	HSKFKSSCAD	SGSKIIVKATYGEDTIRFKFEPSVGCFQLYEEVAKRFKMQN	GTFQLKYLDD
Vradi02g03910.1	864	3.46e-37	HSKVKPTSVD	SESKMIVKASYRGDTIRFKFDPSAGCFQLYEEVATRFKLQN	GLFKLKYLDD
Nissc17691S16468	912	4.08e-37	NTVTPFAARK	EMKTVTIKATYREDIIRFRVSLDCGIVELKEEVAKRLKLEV	GTFDIKYLDD
Tsud_chr1.g44340.1.am.mkhc	865	7.83e-37	NSVMPFAVRK	EMKTVTIKATYREDIIRFRVSLNCGIVELKEEVSKRLKLEV	GTFDIKYMDD
Tp57577_TGAC_v2_mRNA27901	881	7.83e-37	NSVMPFAVRK	EMKTVTIKATYREDIIRFRVSLNCGIVELKEEVSKRLKLEV	GTFDIKYMDD
Medtr1g100970.1	880	7.83e-37	NSATPFAARK	EMKTVTIKATYREDIIRFRVSLNCGIVELKEEVSKRLKLEV	GTFDIKYMDD
Phvul.011G052100.1.p	865	1.08e-36	HSKVKSTCVH	SGSKMIVKASYRGDTIRFKFDPSAGCFQLYDEVATRFKLQN	GSFQLKYLDD
Nissc3812S22614	854	1.08e-36	SKVKSTCVVD	SGSKMIVKATYREDTIRFKFNPSAGCLQLYEEVATRFKLHN	GSFQLKYLDD
Lj3g3v0339060.1	871	1.27e-36	QSKGKSTTVD	RGSKIIVKATYRKDIIRFKFDPSAGCFKLYEEVAARFKLQN	GTFQLKYLDD
Nissc2388S07083	870	1.74e-36	AVTPSVSDRK	EMKSMTIKATYREDIIRFRVSLNCGIVELQEEISKRLKLEV	GTFDIKYLDD
Vradi08g18730.1	941	2.38e-36	KTVTPFAATK	EMKTVTIKATYREDIIRFRVSLTCGIVELKEEVAKRLKLEM	GTFDIKYLDD
Drydr109S15134	882	2.38e-36	HPQVNTSSVE	NESKIIVKATYKEDTIRFKFQPSVGCLQLYEEVAKRLNLQN	GTFQLKYLDD
Ca_04456	877	2.38e-36	TSTTPFAARK	EMKTVTIKATYREDIIRFRVTLTCGIVELKEEIAKRLKLEV	GTFDVKYLDD
Ca_02703	838	3.25e-36	HCKGKSTIVD	GGSKIVVKATYGEDTIRFKFDPSTGCFRLYEEVAARFKLQN	GTFRLKYLDD
Lj5g3v1999250.2	878	3.8e-36	KTVTPFAAKK	EMKTVTIKATYREDIIRFRVSLTCGIVELKEEVSKRLKLEV	GTFDIKYLDD
Medtr0022s0430.1	759	7.01e-36	MDTLNFAAQK	EMKIVTIKATYRDDIIRFRVSWNCGIVELREEIAKRLKLEV	GTFDIKYLDD
Casgl618S20178	865	7.01e-36	HSKVKSSCAD	SGSKIIVKATYKNDTIRFKFEASAGCFQLYEEVARRFKLQN	GTFQLKYLDD
C.cajan_11912	829	7.01e-36	HSKVKSTCVD	SGSKIIVKAGYRGDTIRFKFDPSAGCFKLYEEVATRFKLQN	GSFQLKYLDD
Begfu719S50618	837	8.15e-36	YPKYKICCVD	SGSKITVKASYGEDTIRFKFDPSWGYFQLNEEVAKRFKLPS	GSLELKYLDD
Medtr2g099350.1	861	9.48e-36	PSKGKSTIVD	SGSKIVVKATYGEDTIRFKFDPSTGYYKLYEEVAARFKLQD	GSFQLKYLDD
Araip.R44NW	886	9.48e-36	NTMIPFATKK	EMKSVTIKATYKEDIIRFRVSLNCGIVELQEEISKRLKLEI	GAFDIKYLDD
Glyma.13G346300.1.p	878	1.1e-35	QSKVKSTIVD	SRSKLIVKATYREDTIRFKFDPCAGCFSLYEEVAARFKLQN	GLFQLKYLDD
PanWU01x14_340330.1	848	1.48e-35	HPKGKMSCGD	SGSKIIVKATYREDTVRFKFDTSAGCSQLYEEVAKRFKLQT	GTFQLKYLDD
Glyma.15G027900.1.p	870	1.48e-35	QSKVKSTIID	CGSKLIVKATYREDTIRFKFDPSEGCFRLYEEVAARFKLQN	GLFQLKYLDD
Distr562S25840	910	1.48e-35	PTMSHLKPRQ	EMKNVTIKATYREDIIRFRISLSSGIVELKEEVAKRLKLEV	GTFDIKYMDD
Aradu.BBG0S	782	1.48e-35	HLKAKSPCVG	SGSKITVKAVYKEDMIRFKFDPAAGCLQLYEEVATRFKLQI	GSFQLKYLDD
Glyma.11G125500.1.p	901	1.72e-35	YSKVKSNCVD	SGSKMIVKASYRGDTIRFKFDPSSGCFQLYKEVATRFKLQN	GSFQLKYLDD
Tsud_chr2.g58920.1.am.mkhc	862	2.68e-35	QSKSKSIIVD	SGSKIVVKATYGEDTIRFKFDPATGCLKLYEEVASRFKLQN	GTFQLKYLDD
Casgl103S06587	921	3.1e-35	HTTPHVTAMN	EMKSVTIKATYREDIIRFRISLSSGIMELKEEVAKRLKLEI	GTFDIKYLDD
Tsud_chr6.g32910.1.au	635	4.14e-35	CFDFAPLAEK	EMKIVTIKATYRDDIIRFRVSLNCGIVELREEISKRLKLEV	GTFDIKYMDD
Tsud_chr6.g32900.1.am.mkhc	753	4.14e-35	CFDFAPLAEK	EMKIVTIKATYRDDIIRFRVSLNCGIVELREEISKRLKLEV	GTFDIKYMDD
Chafa8161S27192	880	5.52e-35	HTVLPFAAMR	EMKSVIIKATYREDIIRFRLSLASGIVELREEVAKRLKLEV	GTFDIKYLDD
Araip.YB35N	824	7.35e-35	HLKAKSPCVR	RGSKIIVKAAYGENIIRFKFDPAAGCLQLYEEVATRFKLQI	GSFQLEYLDD
Aradu.YRC2R	888	1.96e-34	NTMIPFAPKK	EMKSVTIKATYKEDIIRFRVFLNCGIVELQEEISKRLKLEI	GAFDIKYLDD
Aradu.G4SB3	1307	1.96e-34	HLKAKSPCVD	SGSKIIVKAAYGEDLIRFKFDPAAGCLQLYEEVAARFKLQI	GSFQLKYLDD
Glyma.04G000600.1.p	684	2.26e-34	LPQSSTSLWN	TAGTFRVKATFGDEKIRFSLQPNWGFRDLQMEIARRFNLNE	ISNIQLKYLD
Medtr4g068000.1	821	2.59e-34	HSKVKSICVD	SESKFAVKANYRGDTIRFKFDPSVGCCQLYEEVAKRFKLQN	GSFQLKYLDD
TorRG33x02_007750.1	875	2.97e-34	HPKGKMSSGD	NGSKIIVKATYREDTVRFKFDTSTGCSQLYEEVAKRFKLQT	GTFQLKYLDD
Tp57577_TGAC_v2_mRNA6838	862	3.41e-34	QSKSKSIIVD	SGSKIVVKATYGEDTIRFKFDPATGCLKLYEEVASRFKLRN	GTFQLKYLDD
Begfu58542S38394	814	3.9e-34	HAKDKISSVD	SGSKITVKASYGEDMVRFKFDPSWGYFQLAEEVAKRFKLPS	GSFELKYLDD
Araip.38X68	756	3.9e-34	HHHHSQDRDK	ERGAFRVKATFGDEKIRFSLQPNWGFRDLQLEMARRFNLND	ISISSSNIDL
Chafa4076S22354	875	4.47e-34	PPLPAEITTH	HGGAFRVKATFGDEKIRFSLQPNWGFRELQMEITRRFNLNN	NINHDVMMNN
Araip.P1CBC	477	4.47e-34	HLKAKSPCVD	KGSKIIVKAAYKEDMIRFKFDPAAGCLQLYEQVATRFKLQI	GSFQLKYLDD
C.cajan_16064	806	5.12e-34	VPEACRMNPQ	RVKSVTIKATYKEDIIRFKVSLDCGIVELKEEIAKRLKLEV	VTFDIKYLDD
Aradu.TED1R	622	5.12e-34	HLKAKSPCVD	NGSKLVVKAAYGEDRIRFKFDPAAGCLQLYEEVATRFKLQI	GSFQLKYLDD
Tsud_sc01256.00.g00010.1.au	436	6.7e-34	NSKIKSICVD	SESKFAVKATFRGDTIRFKFDPCLGCFQLYEEVATRFKLRN	GSFQLMYLDN
Tsud_chr2.g36860.1.am.mk	458	6.7e-34	NSKIKSICVD	SESKFAVKATFRGDTIRFKFDPCLGCFQLYEEVATRFKLRN	GSFQLKYLDD
Tp57577_TGAC_v2_mRNA35367	822	6.7e-34	NSKIKSICVD	SESKFAVKATFRGDTIRFKFDPCLGCFQLYEEVATRFKLRN	GSFQLKYLDD
Glyma.16G182400.1.p	884	6.7e-34	KTMTPFAVRK	EVNSVTIKATYKEDIIRFKVSMDCGIVELKEEIAKRLKLEV	GTFHNKYLDD
vigan.Vang05g00050.1	481	7.66e-34	VTSTSSCSQS	CGGTFRVKATFGDEKIRFSLQPNCGFRDLQMEIARRFNLKE	MSKIQVKYLD
Mimpu1984S19289	885	7.66e-34	QPLQENNASV	GGGGFRVKATFGDEKIRFSLHPSWGFRELQLEIARRFNLED	VSNIGLKYLD
Vradi0553s00010.1	876	1.3e-33	QSKVKSTIVD	SGSKLIVKAIYREDTIRFKFDRSAGCFRLYEEVAARFKLQT	GSFQLKYLDD
Glyma.09G137000.1.p	887	1.3e-33	NTLTPFAVRK	EVKSVTIKATYKEDIIRFKVSMDCGIVELKEEIAKRLKLEA	GTFDIKYLDD
Begfu3240S31174	818	1.7e-33	DPKDKISCVD	SGSKITVKVSYGEDMVRFKFDPSWGYFQLTEEVAKRFKLPS	GSFELKYLDD
Araip.RLH2R	767	1.7e-33	LKGKSTFADK	TGLKLQAKATYGEDTVRFKFDPSWGCLKLYEEVATRFKLQN	GSFQLKYLDD
Aradu.H6JXR	767	1.7e-33	LKGKSTFADK	TGLKLQAKATYGEDTVRFKFDPSWGCLKLYEEVATRFKLQN	GSFQLKYLDN
Araip.73BCB	872	1.93e-33	GTRAVKFLVK	HGSKIIVKAAYKEDMIRFKFDPAAGCLQLYEQVATRFKLQI	GSFQLKYLDD
Phvul.009G115800.1.p	720	2.2e-33	LPQTNSVWNT	GSGSFRVKATFGDEKIRFSLQPNWGFRDLQMEIARRFNLNE	ISNSQLKYLD
Vradi01g14220.1	899	2.51e-33	NNMTPFAVRK	EVKNVTIKATYREDIIRFKISLNCVIVELKEEIAKRLKLEE	GTFDIKYLDD
Mimpu5007S24951	921	2.85e-33	DTMAPFAARR	EMKTVTIKATYREDIIRFRISISSGIMELKEEVSKRLKLEV	GTFDIKYLDD
Araip.73BCB	788	3.25e-33	HLKAKSPCLD	KGSKISVKAAYKEDMIRFKFDPAAGCLQLYEEVATRFKLRI	GSFQLKYLDD
Chafa5640S24365	781	3.69e-33	KAKSMMGLDG	GVYKIIMKATYREDTIRFKFDPSVGYLQLYEEVATRFKLQS	GSFQLKYLDD
Phvul.005G155100.1.p	875	6.97e-33	QSNVKSTIVD	SGSKLIVKAIYREDTIRFKFDRSAGCFSLYEEVAARFKLQT	GSFQLKYLDD
Nissc1008S04822	783	6.97e-33	SKGKSTSIID	SGSRIHVKATYGEDTVRFKFDPSACCSKLYEEVATRFKLQN	GSFQLKYLDD
C.cajan_29749	765	6.97e-33	YHRPLLKTSS	KVDAHRVKVTYGDEKTRFRMLKSWGYEDLLQEIARRFNVSD	MRKFDVKYLD
Tsud_chr5.g43000.1.am.mk	829	1.02e-32	NNNSSSSGLL	ERGAFRVKATFADEKIRFSLQAMWGFRDLQLEIARRFNLND	MNNLVLKYLD
Tp57577_TGAC_v2_mRNA19272	843	1.02e-32	NNNSSSSGLL	ERGAFRVKATFADEKIRFSLQAMWGFRDLQLEIARRFNLND	MNNLVLKYLD
PanWU01x14_262620.1	910	3.48e-32	QPNVIVRLRQ	EMKSVTIKATYREDIIRFRISLSCSVVELKDEVAKRLKLEL	GTFDIKYMDD
Glyma.04G017400.1.p	811	3.48e-32	QQPLLKTSSS	KVDSHRVKVAYGDEKTRFRMPKSWGYEDLLQEIARRFNVSD	MSKFDVKYLD
Ca_13679	823	3.48e-32	RSKMKSVCVD	SESKFAVKANYKGDTIRFKFDPSVGCFRLYEEVTTRFKLQN	GSFTLKYLDD
Vradi05g14430.1	775	4.43e-32	YERPLLKTSS	KVDAHRVKVTYGDEKTRFRMPKNWGYEDLMQEIGRRFNVSE	MSKFDVKYLD
Cerca93S11435	891	5.64e-32	NTMTPSAAMR	EMKSVTIKATYKQDIIRFRISVTCGILELKEEVAKRLKLEL	GTFDIKYLDD
Medtr5g099060.1	828	6.35e-32	NNNSSSSTLL	ERGAFRVKATFADEKIRFSLQAMWGFRDLQLEIARRFNLTD	MNNLVLKYLD
C.cajan_33924	587	8.06e-32	VPPLPQTSVW	NTTTFRVKATFGDEKIRFSLQPNWVFRDLQMEIARRFNLNE	NINNIQLKYL
Tp57577_TGAC_v2_mRNA39375	802	9.08e-32	FLKSAPKASQ	KEDSHRVKVTFGDEKTRFRLPKNWGYEDLVQEIARRFNVSE	MSKFDIKYLD
Phvul.004G114100.1.p	878	1.63e-31	NNMTPFAVRK	EVKSVTIKATYREDIIRFKISLNCAIVELKEEIDKRLKLEE	GTFDIKYLDD
Distr887S28955	814	2.06e-31	TNNSRGGSQV	VGDFQRVKVTYGDEKTRFRMHNNWGVKELVQEIARRFNIED	VDQFDIKYLD
Begfu2339S26247	832	2.6e-31	QFVDIIGSRQ	EAKRMTIKATYKEDIIRFRIPFSSGVVELREEVAKRLKLEV	GTFDIKYIDD
TorRG33x02_114670.1	834	3.27e-31	QPNVIVRLRQ	EMKNVTIKATYREDIIRFRISLSSNIVELKDEVAKRLKLEL	GTFDIKYMDD
Cerca58S27147	797	3.27e-31	LRPRTHQVAQ	KEDAYRVKVTYGDEKTRFRMPKNCGYQDLLGEISRRFNIND	MRKFDIKYLD
Phvul.009G011200.1.p	817	3.66e-31	YQRPLLKTSS	KVDAHRVKVTYGDEKTRFRMPKNWGYEDLLQEIGGRFNVSD	MKKFDVKYLD
Begfu3390S11233	849	3.66e-31	SAQFADRTRQ	ETKRMTIKATYKEDIIRFRIAMSSGLMELKEEVAKRLKLEV	GTFDIKYIDD
Datgl3S29876	888	4.6e-31	HAMPLATSRQ	ETKRMTIKATYKEDIIRFRIAVSCSIVELREEVAKRLKLEV	GTFDIKYMDD
Drydr394S11526	902	5.77e-31	HTMPHIVDRK	EMKSVTIKATYKEDIIRFRLSMSSGIVELKEGVEKRLKLEV	GTFDIKYMDD
Nissc337S21912	824	7.23e-31	RTLSEANSKK	ENAHHRVKVTYGDEKARFRMPKNWGYEDLMEEVSRRFNISD	LTKFDVKYLD
Aradu.7K2S3	869	7.23e-31	SRTKSKGTQK	EDAAYRVKVTYGDEKARFKMPKNWGYEDLVQEVGRRFCISD	MSKFDVKYLD
Chafa95053S28562	773	8.09e-31	FLKTGPEATQ	KKDAHRVKITYGDEKARFRMPKNWGYEDILQEIAKRFNIND	IGQFDIKYLD
Alngl424567S27630	806	8.09e-31	LPESSSHNSR	DGGAFRVKATFGDEKIRFSLHPNWTFGDLQMEIRRRFNLDD	ISRVDLKYLD
Mimpu144438S15740	797	1.01e-30	VLKGSNTVHP	KEDTHRVKVTFREEKTRFRMPKSWSYEDLLWEIAWRFNIDD	MRKFDIKYLD
Tsud_chr7.g11400.1.am.mkhc	801	1.13e-30	LLKTARKASQ	KEDSHRVKVTFGDEKTRFRLPKKWGYEDLVQEIARRFNVSE	MSKFDIKYLD
Ca_09832	860	1.41e-30	TTTNGYNNSL	ERGAFRVKATFADEKIRFSLQGMWCFRDLQVEIARRFNLND	MNNLVVKYLD
Datgl229S25120	789	1.58e-30	CPVAADAGRP	EMKTMTIKATHKEDIIRFRVPLSVGTGKLKEEVAKRLKLEV	GTFDMKYIDD
Araip.5C6JK	811	3.04e-30	HLKAKSPCVD	KGSKFIVKAAYKEDMIRFKFDPAAGCLQLYEEVATRFSTMK	RNG
PanWU01x14_370700.1	827	3.39e-30	NNNGARIPQQ	QGEFQRVKVTYGEDKTRFRMQNNWGFIDLQQEVGRRFGIQE	MVKFTLKYLD
Drydr380S11191	835	4.2e-30	LAGSSSRNSR	DGGLYRVKATFRDEKIRFSMLPNSSFRDLQLEIARRFNLDD	VSRIEIKYLD
Araip.GND3E	815	4.2e-30	SRTKSKGTQK	EDAPYRVKVTYGDEKARFKMPKNWGYEDLVQEVGRRFCISD	MNKFDLKYLD
Alngl26612S40027	703	4.2e-30	HTMPHVTAKK	EMNSVTIKATFRKVIIRFRLSLSSGILELKEEVAKRLKLEI	GTFGIKYLDD
Casgl993S23747	835	5.21e-30	LPESSSHNSQ	YGGALRVKATFGDEKIRFSWQQNWTFGDLQLEIARRFNLDD	INRVDLKFMD
Begfu91817S44671	848	5.21e-30	GSTPSQLVDI	TGTSTTIKATYKEDIIRFRIRLSSGVVELREEVAKRLKLEV	GTFYIKYIDD
Drydr83S05805	812	5.8e-30	AVKNNGRLIQ	EGDAQRIKVTYVDEKTRFRIQSDWGYEDLVQEIARRFSIED	MSKFDIKYLD
Chafa2145S18426	642	1.5e-29	GLNRSHHMYT	ESFSFRVKASFGDENIRFSFPPNWGLRDLQMEIARRFNLNL	NDVLTNVDLK
Medtr3g115400.2	812	2.05e-29	LLKTTRKASQ	KEDAHRVKVTFGDEKTRFRLPKIWCYEDLVQEIARRFNVSE	MSKFDIKYLD
Datgl488S31230	757	2.27e-29	GMKNNRQMSE	EEDAQRVKVTYGDDKIRLRLHRGWGYEDLRAEIGRRFNIND	MSKYDLKYLD
Distr1414S00757	825	2.79e-29	LPGSSGWNFR	DGGALRVKANFGDEKIRFSLQSNCSFGDLQLEIARRFNLDD	ISNIDIKYLD
Glyma.14G001600.1.p	470	3.43e-29	PTAAAAAAQS	PQQPLRVKATFADEKIRFSLQPHWGFTELQLEIARRFNLND	VSNGYLVLKY
Casgl109S07006	779	4.66e-29	LKKDSGRLSQ	EGDALRVKITYGDEKVRFRLQNNCKYTDLLLEIARRFDIDD	INRFDLKYLD
Alngl764S35691	779	5.15e-29	LRKNSGWLSQ	EGNTLKVKVTYGDEKVRFRMQNTWKHKDLLLEIARRFNIDD	VSRFDLKYLD
Begfu2183S02159	813	7.72e-29	QFPDISGMRR	ETKRMTIKAMYKEDIIRFRVVMSSGLVELKEEVGKRLKLEV	GTFDIKYIDD
TorRG33x02_035230.1	827	8.53e-29	NNNGARIPQQ	QGEFQKVKVTYGEDRTRFRMQNNWGFIDLQQEVGRRFGIQD	MVKFTLKYLD
Cerca189S06512	809	1.27e-28	LRPRTHRVAQ	KEDAYRVKVTYGDEKTRFRMPKNFGYQDLSGEISRRFNIND	MSKFDIKYLD
AT2G43500.1	844	1.4e-28	RTHNSNSSES	GSTTLIVKASYREDTVRFKFEPSVGCPQLYKEVGKRFKLQD	GSFQLKYLDD
Ca_04834	807	1.71e-28	LLKTDRKASQ	KEDAHRVKVTYGDEKSRFRMPKTWCYEDVVQEIGRRFNVSD	MSKFDIKYLD
Datgl151S21250	821	1.89e-28	ISKSSGRLSE	EEDVQRVKVIYEDEKIRFRMANSWGFKDLLMEIARRFSIQD	IGKFDIKYLD
AT2G17150.1	808	2.53e-28	LTGSSNTSLR	ARGAIKVKATFGEARIRFTLLPSWGFAELKQEIARRFNIDD	ISWFDLKYLD
Glyma.06G017800.1.p	813	3.08e-28	QLPLLKTSSS	KVDSHRVKVTYGDEKTRFRMLKNWVYEDLLQEIGRKFNVSD	MSKFDVKYLD
Vradi05g15890.1	397	5.5e-28	SPKINSDNSK	FYSENGVKATFGDEKIRFSLQPNCGFRDLQMEIARRFNLKE	MSKIQVKYLD
TorRG33x02_237950.1	568	6.65e-28	PDNNERINSR	DGFAFRVKANFGEKKIRFSLPPNCSFRDLQLEIMRRFALDD	ITMIDIKYLD
Begfu2948S03146	903	7.32e-28	QPKDRISCVD	RGSKITFKASYGEDTIRFKFDTSSKYFQLCEDVAKRFKLTS	GSFEIKYLDD
AT4G24020.1	860	1.42e-27	ANVACEPSGS	EMRTVTIKASYKDDIIRFRISSGSGIMELKDEVAKRLKVDA	GTFDIKYLDD
Glyma.02G311000.1.p	599	1.56e-27	SPAAQSPPHV	PQQPLRVKATFADEKIRFSLQPLWGFTELQLEISRRFNLSD	VSNANNVVLK
AT4G35270.1	859	2.26e-27	LPENSSRKLK	AGGASKVKATFGEAKVRFTLLPTWGFRELQHEIARRFNIDN	IAPFDLKYLD
C.cajan_37712	483	4.32e-27	LHGHAESPVG	VAVALRVKATFADEKIRFSLQQVWGFAELQVEIARRFNLNE	MRSVVLKYLD
PanWU01x14_111140.1	885	5.18e-27	PDNNERINLT	DGFAFRVKANFGEKKIRFSLPPKCSFRDLQLEIMRRFALDD	ITMIDIKYLD
Chafa97S13327	792	8.92e-27	GSSGTHKTPD	QAQSQRVKVTFGEEKARFRMPGTWGYQHLLREIATRFNIDD	MSKYDLKYLD
Phvul.008G291800.1.p	635	1.28e-26	QHQHFSQTSC	TAAPLRVKASFGDEKIRFSLQPKWGFRELEVEIGRRFNVKD	LGKVVVKYLD
Begfu1417S19338	762	2.38e-26	LRGVQDKASE	EDNSFRAKITYGDEKIRLKLRKNQGFRELLDEIGRRFHLSD	TSKFDLKYLD
Datgl1955S23745	767	2.59e-26	EEPFGELMTN	NNGCFKVKANFVDKKIRFILQPSWGFRDLQLEIGRRFNLEE	MRGVEIKYLD
Begfu1S23960	801	4.02e-26	QPKDRISCVE	SGSKITVKASYLEDTVRFKFDTTLKYFQLCEDIAKRFKLFG	GTFEIKFLDD
Begfu745S40752	777	5.21e-26	RVKDSGRASE	EDDSIRAKVTYGAEKIRLKMRKNQGFRELLDEICRRFQLSD	TSKFDLKYLD
OIW14789	763	1.45e-25	HPKTKGNATK	KEESHRVKVTYGDEKSRFRMPTTWSYENLLQEIGMRFHISN	MSKFNVKYLD
Begfu1777S22537	786	1.87e-25	EAKDIRITSE	EDDFLRLKVTYGDEKIRLRMHKNQGYRELLNEIGSRFQIID	TSKFDLKYLD
AT1G76350.1	707	4.68e-25	QTTHLSPSSQ	EDDFLRVKVSYEEEKIRFKMRNSHRLKDLLWEIAKRFSIED	VSRYDLKYLD
Begfu1351S18529	773	2.78e-24	ANTTEDRLQL	AEDYQRVKVTYGSNKIRFRMRKEWRWKELIGEIGRRFNIPD	ISTFDIKYLD
Begfu4799S04580	780	5.22e-24	QAKDIQRTSE	EDNLLRLKVTYGDEKIRLRMHKNQGYRELINEISSRFQIID	TSKFDLKYLD
Begfu1129S16439	738	1.8e-23	PSKNSKKLTE	DKDSRRIKVTYGNEKIRFRMHKEWRWKELVDQIERRFRIQD	ITGFDVKYLD

## Sheet: meme9
Datgl3S29876	253	1.27e-37	HYNVQGTLAL	PVFEPSGQSCVGVLEVIMTSQKINYAPEVDKVC	KALEAVNLKS
PanWU01x14_262620.1	263	3.16e-37	HYNVRGSLAL	PVFEPSGQSCVGVLELIMTSEKINYAPEVDKVC	KALAGSKLEK
Tsud_chr6.g32910.1.au	114	5.62e-37	HYNVRGTLAL	PVFEPPGQSCVAVLELIMTSQKINYAPEVDKVC	KALEAVNLRS
Tsud_chr6.g32900.1.am.mkhc	232	5.62e-37	HYNVRGTLAL	PVFEPPGQSCVAVLELIMTSQKINYAPEVDKVC	KALEAVNLRS
Medtr0022s0430.1	229	5.62e-37	HYNVRGTLAL	PVFEPPGQSCVAVLELIMTSQKINYAPEVDKVC	KALEAVNLRS
Mimpu5007S24951	254	1.67e-36	HYNVRGTVAL	PVFEPSGQSCIGVLELIMTSQKINYAPEVDKIC	KALEVGFLPP
Chafa8161S27192	243	1.67e-36	NYNVRGTLAL	PVFEPSEQSCVGVLELIMTSQKINYAPEVDKIC	KALEAVNLKS
C.cajan_16064	211	2.81e-36	HYNVRGTLAL	PVFEPAGQSCVAVLELIMTSQKINYAPEVDKIC	KALEAVNLRS
Araip.Y4AFN	259	9.63e-36	HYNVRGTLAL	PVFEPSMQSCVGVLELIMTSQKINYAPEVDKIC	RALEAVNLKS
Aradu.T4VLF	258	9.63e-36	HYNVRGTLAL	PVFEPSMQSCVGVLELIMTSQKINYAPEVDKIC	RALEAVNLKS
Drydr394S11526	252	1.22e-35	HYNVQGTLAL	PVFEPSGQSCVGVLELIMTSPKINYGPEVDKVC	KALEAVSLKS
Vradi01g14220.1	235	3.8e-35	HYNVRGTLAL	PVFEPAGQSCVAVLELIMTSPKINYAPEVDKIC	KALECHNVPL
Phvul.004G114100.1.p	235	3.8e-35	HYNVRGTLAL	PVFEPAGQSCVAVLELIMTSPKINYAPEVDKIC	KALEAVNLRS
vigan.Vang06g08410.1	242	5.88e-35	HYNVRGSLAL	PVFEPALQSCVGVLELIMTSQKINYAPEVDKIC	KALETVNLRS
Phvul.007G071900.1.p	243	5.88e-35	HYNVRGSLAL	PVFEPALQSCVGVLELIMTSQKINYAPEVDKIC	KALETVNLRS
Glyma.20G160200.1.p	244	7.28e-35	HYNVRGTLAL	PVFEPSIQSCVGVLELIMTSQKINYAPEVDKIC	KALETVNLRS
Nissc17691S16468	264	9e-35	HYNVHGTLAL	PVFEPSVQSCVGVLELIMTSQKINYAPEVDKIC	KALKAVNLKS
Distr562S25840	248	1.11e-34	HYNVQGTLAL	PVFEPSGQACVGVLELIMTSPKINYAPEVDKVC	KALEAVNLKS
C.cajan_07275	245	1.37e-34	HYNVRGTLAL	PVFEPSMQSCLGVLELIMTSPKINYAPEVDKIC	KALETVNLRS
Vradi08g18730.1	242	2.05e-34	HYNVRGSLAL	PVFEPALQSCIGVLELIMTSQKINYAPEVDKIC	KALEVGFLLT
Lj5g3v1999250.2	245	3.07e-34	HYNVRGTLAL	PVFEPALQSCVGVLELIMTSQKINYGPEVEKIC	KALEAVNLKS
Cerca93S11435	245	3.07e-34	HFNVRGTLAL	PVFEPSGQSCIGVLELIMTSQKINYAPEVDRVC	KALEAVNLRS
Glyma.16G182400.1.p	235	6.67e-34	HYNVRGTLAL	PVFELAGQSCVAVVELIMTSQKINYAPEVDKIC	KALEAVKLRS
Glyma.09G137000.1.p	236	6.67e-34	HYNVRGTLAL	PVFELAGQSCVAVVELIMTSQKINYAPEVDKIC	KALEAVKLRS
Glyma.10G234100.1.p	246	6.67e-34	HYNVRGTLAL	PVFEPSIQSCVGVLELIMTSPKINYAPEVDKIC	KALETVNLRS
Datgl229S25120	245	8.07e-34	HYNVQGTLAL	PVFEISGQSCLGVLELIMTSPKINYAPEVDKVC	KALEAVNLKS
Glyma.06G017800.1.p	264	2.92e-33	EYDVRGTLAV	PIFEQGSKTCLGVIEVVMTTQQINYGPELESVC	KALEAVDLRS
Glyma.04G017400.1.p	262	2.92e-33	EYDVRGTVAV	PIFEQGSKTCLGVIEVVMTTQQINYGPELESVC	KALEAVDLRS
Araip.R44NW	240	7.01e-33	HYNVRGTLAL	PVFESPGQSCVGVLELIMTSEKVNYAPEVDKVC	KALEAVNLRS
Aradu.YRC2R	242	7.01e-33	HYNVRGTLAL	PVFESPGQSCVGVLELIMTSEKVNYAPEVDKVC	KALEAVNLRS
Casgl103S06587	269	8.31e-33	HYNVQGSLAL	PVFDPSGQSCVGVLELIMTSPKIHYAPEVDKVC	KALEAVNLKS
Lj2g3v0381780.2	232	1.17e-32	HYNVRGTLAL	PVFEPSGQSCVAVMELIMTAQKVNYAPEVDKVC	KALEAVNLRS
Tsud_chr1.g44340.1.am.mkhc	244	1.63e-32	HYNVRGTLAL	PVFEPSLPSCIGVLELIMTSPKINYAPEVEKIC	KALEICNEGR
Tp57577_TGAC_v2_mRNA27901	244	1.63e-32	HYNVRGTLAL	PVFEPSLPSCIGVLELIMTSPKINYAPEVEKIC	KALEAVNLRS
Nissc2388S07083	235	2.26e-32	HYNVHGTLAL	PVFESPGQSCVGVLELIMTSKKINYAPEVDKVC	KALEAVNLRS
Phvul.009G011200.1.p	270	3.13e-32	EYDVSGSLAV	PIFEQGSKMCLGVIEVVMTTQQINYGPELESVC	KALEAVDLRS
C.cajan_29749	246	3.13e-32	EYDVSGTLAV	PIFEQGSKMCLGVIEVVMTTQQINYGPELESVC	KALEAVDLRS
Begfu2183S02159	213	3.67e-32	HYNVQGTLAL	PVFESSGQSCIGVLELIMNSPKINYAPEVDKVC	KALEAVNLKS
Ca_04456	247	4.31e-32	HYNVRGTLAL	PVFETSLQSCIGVLELIMTSPKINYAPEVEKIC	KALEAVNLRS
vigan.Vang02g05230.1	188	5.91e-32	HYNVRGTLAL	PVFEPAGHSCVAVLELIMTAPKINYAPEVDKIC	KALEHALAEI
Begfu2339S26247	237	8.07e-32	HYNVQGTLAL	PIFEPSGQCCIGVLELIMNSPKINYAPEVDKVC	KALEAVNLKS
Medtr1g100970.1	241	1.1e-31	HYNVRGTLAL	PVFEPSLQSCIGVIELIMTSLKINYAPEVEKIC	KALEAVNLRS
AT1G64530.1	222	1.73e-31	HYNVQGTLAL	PVFEPSRQLCVGVVELIMTSPKINYAPEVEKVC	KALEAVNLKT
Distr1414S00757	224	3.14e-31	QYDVRGSLAL	PIFERGSGSCLGVVEIVMTTQKVNYRPELEYVC	QALEAVDLRS
Alngl424567S27630	230	3.14e-31	QYDVRGSLAL	PVFERGSGTCLGVVEIVTTTQKINYRPELEHVC	QALEAVDLRS
Drydr380S11191	250	3.63e-31	QYDVRGSLAL	PIFERGSGTCLGVVEIVMTTQKVNYRPELEYVC	QALEAVDLRS
Vradi05g14430.1	226	4.86e-31	EYDVRGSLAV	PIFEQGSKMCLGVIEVVMTTQQINYTPELESVC	KALEAVDLRS
Araip.GND3E	254	4.86e-31	VYDVRGSLAL	PIFEQGSKNCLGVVEVVMTQQKINYRPELESVC	QALEAVNLTS
Aradu.7K2S3	294	4.86e-31	VYDVRGSLAL	PIFEQGSKNCLGVVEVVMTQQKINYRPELESVC	QALEAVNLTS
AT4G24020.1	264	5.61e-31	HYNVRGTLAL	PVFNPSGQSCIGVVELIMTSEKIHYAPEVDKVC	KALEAVNLKS
Tsud_chr7.g11400.1.am.mkhc	252	9.91e-31	ECDIHGTLAV	PVFEQGSRTCLGVIEVVMTTQQSNYGRELETVC	KALEVVDLRS
Tp57577_TGAC_v2_mRNA39375	252	9.91e-31	ECDIHGTLAV	PVFEQGSRTCLGVIEVVMTTQQSNYGRELETVC	KALEVVDLRS
Medtr3g115400.2	260	9.91e-31	ECDVHGTLAV	PVFEQGSRTCLGVIEVVMTTQQSNYGRELETVC	KALEVVDLSS
Chafa97S13327	247	9.91e-31	EYDVRGTLAL	PVFERGSRTCLGVIEVVMTTQKIKYFSELESVC	KALEAVDLRS
TorRG33x02_035230.1	263	4.46e-30	QNDVRGTLAL	PIFELDSRTCLGVVEIVMTTQKIKYRPELESVC	KALEAVDLKS
PanWU01x14_370700.1	263	4.46e-30	QIDVRGTLAL	PIFELDSRTCLGVVEIVMTTQKIKYRPELESVC	KALEAVDLKS
Casgl993S23747	247	5.82e-30	QYDVRGSLAL	PVFERGSGTCLGVVEIVTNTQKINYRPELENVC	QALESVDLRS
Begfu1129S16439	230	1.12e-29	QCGVRGTLAL	PVFDRGSRTCVGVIEVVMTTQQIKYSSELEIVC	KALKAVDLRS
AT4G35270.1	271	1.12e-29	QCDVRGSLAL	PVFERGSGTCLGVVEIVTTTQKMNYRPELDNIC	KALESVNLRS
Cerca58S27147	265	1.27e-29	EYDVRGTLAL	PVFEQGSRSCLGVIEVVMTTQQIKYRSQLESVC	KALEAVDLRS
Cerca189S06512	265	1.44e-29	EYDVRGTLAL	PVFEQGSRTCLGVIEVVMTTQQIKYRSQLESVC	KVLEFNDWRK
Datgl488S31230	250	1.64e-29	QCDVRGTLAL	PVFDQGSRTCLGVIEVVMTTQQIKYGAELENVC	KALEAVHLRS
Alngl764S35691	262	1.86e-29	QYDICGTLAL	PIFEQGSRTCLGVIEVVMTKRHIKYHPELESVC	KALEAVDLRS
Begfu1351S18529	246	2.11e-29	QCGVRGTLAL	PVFDRGSGTCVGVIEVVMTTQQIKYSSELEIVC	RALEAVDLRS
OIW14789	232	2.39e-29	EYEVRGTLAL	PIFEQGSRTCLGVIEVVMTTSQLNYRPELESVC	KALEAVDLRS
Ca_04834	258	2.39e-29	ECDIHGTLAV	PVFEQGSRTCLGVIEVVMTTQQSNYSAELETVC	KALEVVDLRS
Nissc337S21912	282	2.71e-29	EYDVRGSLAL	PVFEQGSGNCLGVVEVVMTTQQIKYGHELESVC	KALEAVDLRS
Begfu91817S44671	237	3.94e-29	RYNVQGTLAL	PIFEPSGQCCIGVLELIMNSPKINYAPAVDKVC	KALEAVNLKS
PanWU01x14_111140.1	264	7.25e-29	QYNVRGSLAL	PIFERGNGTCLGVVEIVMTTQKVNYRPEIEYVC	QALEMPITLQ
Drydr83S05805	261	1.04e-28	LYDVRGTLAL	PIFERGSRNCLGVLEVVTTTQKIKYQTELESVC	KALEAVDLQS
Begfu4799S04580	238	1.32e-28	QCDVRGTLAL	PVFEQGNKSCLGVIEVVMTSRQIKYGDELESVC	KALEAVDLRS
AT2G17150.1	242	1.49e-28	KCDVRGSLAL	PVFERGSGTCLGVVEIVTTTQKMNYRQELEKMC	KALEAVDLRS
Alngl7222S05734	259	2.37e-28	NHEVRGSIAL	PVFDSPGMSCCAVLELVTTKEKMNFDAEMEIVC	NALEAVNLRT
Ca_02703	283	1.16e-27	HEVRGSIAFP	IFDMHSGLPCCAVLELVTTKEKPNFDKELEIIC	RSLQLVNLRT
Casgl618S20178	266	1.3e-27	NHEVRGSVAL	PVFEDPETTCCGVLELVTTKEKSNFDAEMDTVC	NALQAVNLTT
Distr887S28955	263	1.81e-27	RYDVCGTLAL	PIFEQASKTCLGVVEVVLTTQKIKYCSELESVC	KALEAVDLRS
Begfu1777S22537	238	5.3e-27	QCDVRGTLAL	PVFEQGNKSCLGVIEVVMTSRQIKYGEELQSVC	KALEAVDLRS
AT1G20640.1	224	8.96e-27	DCDVRGTLAI	PVFEQGSKICLGVIEVVMTTEMVKLRPELESIC	RALQAVDLRS
Tsud_chr2.g58920.1.am.mkhc	284	3.74e-26	HDVRGSIAFP	IFDLQSGLPCCAVLELVTTKEKLDFDRELEIIC	RSLQLVNLRT
Tp57577_TGAC_v2_mRNA6838	284	5.05e-26	HDVRGSIAFP	IFDLHSGLPCCAVLELVTTKEKLDFDRELEIIC	RSLQLVNLRT
Glyma.13G346300.1.p	284	5.58e-26	HKVCGSIAFP	IFDLHSELPCCAVLELVTTNEKPDFDRELEIVC	RALQLVNLRT
C.cajan_13414	284	7.5e-26	HKVRGSIAFP	IFDMHSELPCCAVLELVTTKEKADFDKELEIVC	RALQLVNLRT
Begfu745S40752	246	8.27e-26	QCDVRGTLAL	PVFERGNKSCLAVIEVVRTSRQIKYVQELESVC	KALEAVDLRS
Datgl1955S23745	234	1.35e-25	EYNVRGSLAL	PVFERGSGACLGVVEIVTTTQRVNYRPELDFIT	QALESVDLRS
Datgl151S21250	265	1.8e-25	EYGVRGTLAL	PVFERGSRTCLGVIEVVLTTQQIKYNSELKIMC	KALEAVDLSS
Mimpu144438S15740	261	1.98e-25	EYDVRGSLAI	PVFEKCSSICLGVIEAVMTAQKIKYFPELESVC	NALQAVDLRS
AT1G76350.1	229	2.63e-25	DCDVRGTLAI	PVFEQGSQICLGVIEVVMTTQMVKLSPDLESIC	RALQAVDLRS
Chafa95053S28562	239	3.5e-25	NYDVRGSLAL	PVFEQGSTTCLGVIELVMTNHHIKYRPQLETLC	KALQAVDLRS
Casgl109S07006	262	4.22e-25	EYAICGTLAL	PIFEKGSSTCLGVIEVVMTKRHIKYRSEVESVR	KALEAVDLRS
Nissc1008S04822	285	7.39e-25	HEVRGSIAFP	ICDVDSEQSCCAVLELVTTREKPDFGKELEIVC	HALQNVNLTT
Phvul.005G155100.1.p	284	8.89e-25	HHVRGSIAFP	IFDVHSELSCCAVLEIVTTKEKPDFSREFEIVC	RALQLVNLRT
Drydr109S15134	285	8.89e-25	HQVRGSIALP	VFDLDPEMSCCAVLELVSTKEKPNFDTEMEIVC	DALQAVNLRT
Medtr2g099350.1	287	1.17e-24	HEVRGSIAFP	IFDLHSGLPCSAVLELVTTKEKLDFDRELEIIC	RSLQLVNLRT
Begfu1417S19338	245	1.17e-24	QCDVRGTIAL	PVFERGNKACLAVIEVVRTCRQIKYGQELDSIC	KALEAVNLRS
PanWU01x14_340330.1	257	1.28e-24	HQVRGSLALP	VFESDPGMPCCAVLEIVTTKEKPNFDTEMEIVC	HALQAVNLRT
AT2G43500.1	279	2.21e-24	DNEVRGSIAI	PILEASGTSCCAVMELVTSKEKPNFDMEMDSVC	RALQAVNLRT
Lj3g3v0339060.1	284	2.42e-24	YKVRGTIAFP	IFDTHSELPCCAVLELVTTKEMSDFDRELEVVC	HALQLVNLRT
Araip.73BCB	278	3.45e-24	HEVRGSIAVP	IIDTLAEPPCCAVLELVTTKEKPDFDKELEIVS	SALQLVNLRT
Araip.5C6JK	278	3.45e-24	HEVRGSIAVP	IIDTLAEPPCCAVLELVTTKEKPDFDKELEIVS	SALQLVNLRT
Begfu58542S38394	273	4.12e-24	HDVRGSIALP	VFDFQSVMTCCAVLELVTKKEKPNFDMEMEVVC	QALQAVNLRT
Medtr4g068000.1	263	5.87e-24	HEVRGSIALP	ISDMNSEVSCCAVLELVTTKEKPNFDKELEFVS	HALQRVNLRT
Araip.RLH2R	279	6.41e-24	HEVRGSIGLP	ISDLHSELPCCAVLELVTTNEKPDFEKEMDIVC	HALQNVDLMA
Aradu.H6JXR	279	6.41e-24	HEVRGSIGLP	ISDLHSELPCCAVLELVTTNEKPDFEKEMDIVC	HALQNVDLTA
Begfu3240S31174	273	7.63e-24	HDVRGSIAFP	VFNFQSAMSCCAVLELVTNKEKPNFDMEMEVVC	QALQAVDLRT
Distr1227S00421	284	1.4e-23	HQVRGSIALP	VFDSGPDVSCCAVLELVTTTEKPNFDSEMELVC	RSLQAVNLRT
Begfu719S50618	267	1.97e-23	HDVRGSIALP	VFDFQSEMFCCAVLELVTNKEKPNFDLEMELVC	QALRAVNLTT
Vradi0553s00010.1	284	2.34e-23	HHVRGSIAFP	IFEMHSELLCCAVLEIVTTKEKPDFNREFEIVC	RALQLVNLST
Aradu.BBG0S	278	2.77e-23	HEVRGSIAVP	IIDTLAEPPCCAVLELVTTKEKTDFDKELEIVS	SALQLVNLRT
Glyma.11G125500.1.p	322	3.57e-23	NHEIRGSIAL	PISDVHSQVPCAVLELVTTKEKPNFDRELEIVS	QALQLVNLRT
Phvul.011G052100.1.p	283	3.88e-23	NHEIRGSIAL	PISDLHSLVPCAVLELVTTKEKPNFDRELEIVT	HALQLVNLKT
Chafa5640S24365	282	4.59e-23	HKVRGSIAVP	VFDHHSEMPCCAVLELVTMKEKLDFDRELGIVC	DALQVANLRT
Tp57577_TGAC_v2_mRNA35367	262	5.42e-23	HEVRGSIALP	ISDMNSEVSCSAVLELVTTKEKPNFDKELEYVS	HALQRMNLRT
C.cajan_11912	276	6.4e-23	NHEIRGSIAL	PISDENSQVPCAVLELVTTKEKPNFDRELEIVT	HALQFLKKYV
Begfu3390S11233	233	9.66e-23	ALHYNVQGTL	ALPVFEDQSCIGVLELIMNSPKINYAPEVDKVC	KALEAVNLKS
AT3G59580.1	220	1.14e-22	DNEVRGSIAI	PVLEASGSSCCAVLELVTCREKPNFDVEMNSVC	RALQAVNLQT
Vradi02g03910.1	283	1.58e-22	NHDIRGSIAL	PVSDMHSHEPCAVLELVTTKEKPNFDRELEIVT	HALQLVNLKT
Ca_13679	256	1.85e-22	HDVRGSIALP	ISDMLSEVSCSAVLELVTTKEKLNFDKELEFVS	HALQRVNLRT
TorRG33x02_007750.1	284	3.26e-22	HQVRGSLALP	VFEPDPGVSCCAVLEIVTTKEKSNFDTEMEIVF	HALQAVNLRT
AT4G38340.1	234	1.04e-16	RYQVRATLAL	PLFQGTSGNCVAVMEMVTTHRNLEYASQLSTIC	HALEAFDLRT

[truncated: 41 more sheets: meme10, meme11, meme12, meme13, meme14, meme15, meme16, meme17, meme18, meme19, meme20, meme21, meme22, meme23, meme24, meme25, meme26, meme27, meme28, meme29 …]
