# Supplementary material for: Genome-Wide Identification, Characterization, and Regulation of RWP-RK Gene Family in the Nitrogen-Fixing Clade
Source: Plants (Basel). 2020 Sep 11;9(9):1178. doi: 10.3390/plants9091178 (PMC7569760; doi:10.3390/plants9091178)
Supplement: Supplementary file 1 [file plants-09-01178-s001.zip › Supplementary_data/TableS6.xlsx]

## Sheet: blue
GO_acc	term_type	Term	queryitem	querytotal	bgitem	bgtotal	pvalue	FDR	entries
GO:0050896	P	response to stimulus	951	2984	6250	28362	5.1e-32	5.1e-28	// AT1G75750 // AT1G61850 // AT4G14300 // AT4G30610 // AT4G11660 // AT3G09770 // AT4G10710 // AT1G73500 // AT5G08590 // AT1G27340 // AT1G31180 // AT1G28520 // AT2G40170 // AT2G01150 // AT4G37400 // AT1G23740 // AT1G74950 // AT1G25280 // AT2G18280 // AT1G51140 // AT4G31750 // AT3G53970 // AT2G38310 // AT4G25480 // AT3G12390 // AT5G06370 // AT2G45430 // AT3G15020 // AT3G53870 // AT3G55840 // AT2G35…
GO:0042221	P	response to chemical	516	2984	2853	28362	4e-30	2e-26	// AT1G75750 // AT4G11660 // AT3G09770 // AT1G73500 // AT1G27340 // AT1G28520 // AT2G01150 // AT1G74950 // AT1G58340 // AT3G53970 // AT4G25480 // AT5G06370 // AT1G46768 // AT2G35940 // AT3G05500 // AT4G29140 // AT2G34340 // AT1G07910 // AT5G07020 // AT5G42950 // AT3G06490 // AT3G16570 // AT5G54380 // AT4G30610 // AT3G21780 // AT4G36900 // AT3G07390 // AT2G39940 // AT3G52400 // AT2G13540 // AT5G08…
GO:0009628	P	response to abiotic stimulus	394	2984	2022	28362	4.6e-28	1.5e-24	// AT1G73500 // AT5G08590 // AT1G31180 // AT1G28520 // AT2G01150 // AT1G23740 // AT1G51140 // AT1G58340 // AT4G25480 // AT3G12390 // AT2G45430 // AT1G09210 // AT3G53870 // AT2G35940 // AT3G05500 // AT4G35790 // AT3G06490 // AT4G02020 // AT4G01800 // AT5G64620 // AT4G31820 // AT3G21780 // AT5G03240 // AT2G39940 // AT2G13540 // AT5G08520 // AT1G18260 // AT4G35985 // AT4G04800 // AT5G22060 // AT3G08…
GO:0009987	P	cellular process	1633	2984	12771	28362	3.7e-24	9.2e-21	// AT2G40890 // AT3G09770 // AT1G28390 // AT1G27340 // AT1G31180 // AT3G08910 // AT4G37400 // AT1G79730 // AT1G51140 // AT4G02590 // AT3G10070 // AT5G06370 // AT3G15020 // AT3G53870 // AT2G35940 // AT3G05500 // AT5G41870 // AT3G56150 // AT1G11580 // AT5G20410 // AT4G05050 // AT3G23820 // AT4G02020 // AT5G54380 // AT4G31820 // AT4G17030 // AT2G42500 // AT3G14310 // AT4G26220 // AT3G56710 // AT5G22…
GO:1901700	P	response to oxygen-containing compound	309	2984	1557	28362	5e-23	1e-19	// AT1G33240 // AT3G14050 // AT1G64660 // AT5G21010 // AT4G11660 // AT1G51700 // AT2G41680 // AT3G09770 // AT5G47220 // AT3G09230 // AT4G16830 // AT1G08420 // AT5G08790 // AT3G56240 // AT4G17500 // AT3G23050 // AT4G36020 // AT1G75750 // AT2G01150 // AT1G08830 // AT4G18010 // AT1G74950 // AT5G64900 // AT3G63520 // AT1G69600 // AT1G58340 // AT3G12490 // AT4G25480 // AT4G39730 // AT3G02110 // AT1G46…
GO:0044699	P	single-organism process	1263	2984	9448	28362	1.3e-22	2e-19	// AT4G29800 // AT1G75750 // AT1G61850 // AT4G15560 // AT2G46660 // AT2G11890 // AT3G02130 // AT3G09770 // AT4G10710 // AT2G45880 // AT5G51930 // AT1G73500 // AT3G09070 // AT1G29300 // AT3G46970 // AT1G27340 // AT1G31180 // AT1G03930 // AT5G17710 // AT1G17760 // AT3G12090 // AT5G08530 // AT3G46440 // AT4G36870 // AT2G01150 // AT5G66320 // AT4G37400 // AT4G28080 // AT1G74950 // AT1G43170 // AT5G08…
GO:0009719	P	response to endogenous stimulus	332	2984	1732	28362	1.4e-22	2e-19	// AT1G75750 // AT3G14050 // AT4G09460 // AT4G11660 // AT3G51480 // AT1G51700 // AT3G09770 // AT3G16720 // AT4G29110 // AT4G16830 // AT2G37220 // AT5G50920 // AT1G27340 // AT1G08420 // AT5G08790 // AT3G23050 // AT1G79700 // AT2G01150 // AT4G18010 // AT1G64670 // AT1G74950 // AT1G79040 // AT5G64900 // AT1G22220 // AT3G59380 // AT5G01240 // AT3G53970 // AT5G62000 // AT5G66510 // AT3G02110 // AT1G46…
GO:0010033	P	response to organic substance	367	2984	2023	28362	2.4e-21	2.9e-18	// AT4G11660 // AT5G25610 // AT3G09770 // AT1G73500 // AT1G27340 // AT2G01150 // AT1G74950 // AT3G53970 // AT1G46768 // AT2G35940 // AT2G34340 // AT1G07910 // AT5G07020 // AT5G42950 // AT3G06490 // AT3G16570 // AT5G54380 // AT4G30610 // AT3G21780 // AT4G36900 // AT3G07390 // AT2G39940 // AT3G52400 // AT2G13540 // AT5G08520 // AT1G18260 // AT4G38230 // AT5G35630 // AT1G18080 // AT4G16420 // AT4G17…
GO:0050789	P	regulation of biological process	779	2984	5306	28362	3.5e-21	3.8e-18	// AT3G48860 // AT2G46660 // AT4G11660 // AT3G09770 // AT4G10710 // AT2G45880 // AT1G73500 // AT5G08590 // AT1G27340 // AT1G17760 // AT5G18680 // AT4G36870 // AT2G01150 // AT1G74950 // AT1G25280 // AT1G79730 // AT1G51140 // AT4G02590 // AT3G10070 // AT2G35350 // AT4G25480 // AT3G11400 // AT2G45430 // AT1G46768 // AT2G35940 // AT3G05500 // AT4G29140 // AT5G42270 // AT1G07910 // AT1G11580 // AT1G72…
GO:0001101	P	response to acid chemical	244	2984	1181	28362	3.6e-20	3.6e-17	// AT1G33240 // AT3G14050 // AT1G64660 // AT5G21010 // AT5G47220 // AT4G11260 // AT5G49470 // AT4G16830 // AT5G08790 // AT1G28520 // AT3G23050 // AT4G36020 // AT2G01150 // AT1G08830 // AT4G18010 // AT1G74950 // AT5G64900 // AT3G63520 // AT1G69600 // AT1G58340 // AT3G12490 // AT4G25480 // AT1G46768 // AT2G35940 // AT5G60600 // AT5G03740 // AT2G34340 // AT4G23810 // AT3G17800 // AT3G09770 // AT5G05…
GO:0010035	P	response to inorganic substance	205	2984	926	28362	6.7e-20	6.1e-17	// AT1G13440 // AT1G33240 // AT1G64660 // AT2G35840 // AT5G21010 // AT1G79930 // AT2G41680 // AT1G49760 // AT4G37790 // AT3G63520 // AT3G56240 // AT1G28520 // AT3G23050 // AT3G08590 // AT1G74560 // AT3G12780 // AT2G21250 // AT1G69600 // AT3G12490 // AT2G37330 // AT4G25480 // AT5G06370 // AT1G23490 // AT1G04820 // AT1G46768 // AT1G57720 // AT5G63310 // AT3G05500 // AT4G23810 // AT3G16857 // AT3G54…
GO:0009725	P	response to hormone	303	2984	1631	28362	6.4e-19	5.3e-16	// AT1G75750 // AT3G14050 // AT3G51480 // AT3G09770 // AT4G16830 // AT2G37220 // AT5G50920 // AT1G27340 // AT1G08420 // AT5G08790 // AT3G23050 // AT1G79700 // AT2G01150 // AT4G18010 // AT1G74950 // AT5G64900 // AT1G22220 // AT5G01240 // AT3G53970 // AT5G62000 // AT5G66510 // AT3G02110 // AT1G46768 // AT3G51440 // AT2G35940 // AT5G63310 // AT4G02450 // AT2G34340 // AT5G49720 // AT3G07480 // AT1G16…
GO:0050794	P	regulation of cellular process	709	2984	4857	28362	1.7e-18	1.3e-15	// AT4G11660 // AT3G09770 // AT4G10710 // AT1G73500 // AT5G08590 // AT1G27340 // AT1G17760 // AT5G18680 // AT4G36870 // AT2G01150 // AT1G74950 // AT1G25280 // AT1G79730 // AT1G51140 // AT4G02590 // AT3G10070 // AT2G35350 // AT4G25480 // AT3G11400 // AT2G45430 // AT1G46768 // AT2G35940 // AT2G31680 // AT5G42270 // AT1G07910 // AT1G11580 // AT1G72740 // AT3G06490 // AT4G28540 // AT4G02020 // AT5G54…
GO:0008152	P	metabolic process	1515	2984	12035	28362	1.9e-18	1.3e-15	// AT2G46660 // AT2G40890 // AT3G09770 // AT1G28390 // AT1G27340 // AT1G31180 // AT4G37400 // AT1G79730 // AT1G51140 // AT4G02590 // AT3G10070 // AT3G15020 // AT3G53870 // AT2G35940 // AT3G05500 // AT5G41870 // AT3G56150 // AT1G11580 // AT5G20410 // AT4G05050 // AT3G23820 // AT4G02020 // AT5G54380 // AT1G15020 // AT4G31820 // AT1G07260 // AT3G14310 // AT4G26220 // AT3G56710 // AT4G38230 // AT5G58…
GO:0044763	P	single-organism cellular process	908	2984	6591	28362	7.6e-18	5e-15	// AT1G75750 // AT1G61850 // AT4G15560 // AT3G02130 // AT3G09770 // AT1G73500 // AT5G08590 // AT1G27340 // AT1G31180 // AT1G17760 // AT2G01150 // AT5G66320 // AT4G37400 // AT1G74950 // AT5G08690 // AT1G51140 // AT2G35350 // AT3G15020 // AT1G46768 // AT2G35940 // AT2G31680 // AT5G42270 // AT1G07910 // AT2G41730 // AT2G23300 // AT5G20410 // AT3G06490 // AT1G19910 // AT4G28540 // AT3G23820 // AT3G11…
GO:0044237	P	cellular metabolic process	1268	2984	9879	28362	1.1e-16	7.1e-14	// AT1G61580 // AT1G61850 // AT4G15560 // AT4G11660 // AT1G80010 // AT3G02130 // AT3G09770 // AT4G10710 // AT1G76540 // AT1G73500 // AT1G28390 // AT2G20020 // AT1G27340 // AT1G31180 // AT1G17760 // AT1G23780 // AT5G18680 // AT3G46440 // AT4G36870 // AT2G40830 // AT5G28740 // AT1G09590 // AT5G13650 // AT4G37400 // AT1G74950 // AT5G26860 // AT1G25280 // AT1G71350 // AT5G08690 // AT1G79730 // AT1G51…
GO:0065007	P	biological regulation	835	2984	6062	28362	3.9e-16	2.3e-13	// AT3G48860 // AT2G46660 // AT4G11660 // AT3G09770 // AT4G10710 // AT2G45880 // AT1G73500 // AT5G08590 // AT1G27340 // AT1G17760 // AT5G18680 // AT4G36870 // AT2G01150 // AT1G74950 // AT1G25280 // AT1G79730 // AT1G51140 // AT4G02590 // AT3G10070 // AT2G35350 // AT4G25480 // AT3G11400 // AT2G45430 // AT1G46768 // AT2G35940 // AT3G05500 // AT4G29140 // AT5G42270 // AT1G07910 // AT5G07020 // AT1G72…
GO:0009755	P	hormone-mediated signaling pathway	174	2984	821	28362	1.6e-15	8.8e-13	// AT1G75750 // AT3G09770 // AT4G16830 // AT1G27340 // AT1G08420 // AT3G23050 // AT2G01150 // AT4G18010 // AT1G74950 // AT1G22220 // AT5G01240 // AT3G02110 // AT1G46768 // AT5G63310 // AT4G02450 // AT1G07910 // AT1G16510 // AT5G05440 // AT5G62000 // AT3G16857 // AT5G08520 // AT2G22660 // AT5G26230 // AT4G29080 // AT5G19450 // AT5G54380 // AT5G55540 // AT4G37790 // AT4G36900 // AT2G39940 // AT3G52…
GO:0071704	P	organic substance metabolic process	1344	2984	10672	28362	2.3e-15	1.2e-12	// AT1G61580 // AT1G61850 // AT4G15560 // AT1G09910 // AT4G14465 // AT4G11660 // AT1G80010 // AT3G02130 // AT3G09770 // AT4G10710 // AT1G76540 // AT1G73500 // AT1G28390 // AT2G20020 // AT1G27340 // AT1G31180 // AT1G17760 // AT1G23780 // AT5G18680 // AT3G46440 // AT4G03415 // AT2G40830 // AT5G28740 // AT1G09590 // AT2G24200 // AT4G37400 // AT1G74950 // AT5G26860 // AT1G25280 // AT1G71350 // AT5G08…
GO:0070887	P	cellular response to chemical stimulus	224	2984	1176	28362	3.5e-15	1.8e-12	// AT1G75750 // AT1G64660 // AT5G21010 // AT2G28380 // AT2G41680 // AT3G09770 // AT4G16830 // AT1G27340 // AT1G08420 // AT4G17500 // AT3G23050 // AT1G79700 // AT2G01150 // AT1G08830 // AT4G18010 // AT1G74950 // AT1G22220 // AT3G59380 // AT5G01240 // AT3G53970 // AT3G03740 // AT5G06370 // AT3G02110 // AT1G46768 // AT5G63310 // AT5G60600 // AT1G07910 // AT1G16510 // AT5G05440 // AT5G62000 // AT3G16…
GO:0006970	P	response to osmotic stress	144	2984	636	28362	5.6e-15	2.5e-12	// AT5G21010 // AT5G62090 // AT4G16830 // AT5G08590 // AT1G31180 // AT3G56240 // AT1G73230 // AT2G01150 // AT1G08830 // AT2G41130 // AT4G34110 // AT4G35100 // AT1G58340 // AT3G12490 // AT3G03740 // AT3G12390 // AT1G09210 // AT3G53870 // AT2G03680 // AT5G49720 // AT2G45960 // AT3G06490 // AT3G54770 // AT1G70000 // AT5G25610 // AT2G36530 // AT2G28190 // AT3G19420 // AT1G73500 // AT3G21780 // AT1G24…
GO:0006950	P	response to stress	524	2984	3506	28362	5.6e-15	2.5e-12	// AT1G61850 // AT4G10710 // AT1G73500 // AT5G08590 // AT1G31180 // AT1G28520 // AT2G01150 // AT4G37400 // AT1G23740 // AT1G74950 // AT3G25530 // AT4G02590 // AT4G25480 // AT3G12390 // AT1G09210 // AT3G53870 // AT3G55840 // AT3G05500 // AT4G29140 // AT1G11580 // AT5G42950 // AT5G20410 // AT3G06490 // AT1G14960 // AT3G23820 // AT4G02020 // AT3G21780 // AT2G39940 // AT3G52400 // AT4G26850 // AT5G08…
GO:0009414	P	response to water deprivation	96	2984	347	28362	1.2e-14	5e-12	// AT1G33240 // AT1G64660 // AT5G21010 // AT4G37790 // AT3G63520 // AT1G28520 // AT3G23050 // AT1G69600 // AT4G39090 // AT4G25480 // AT1G46768 // AT3G05500 // AT3G54770 // AT4G39730 // AT5G25610 // AT5G27930 // AT5G13780 // AT1G01470 // AT2G42620 // AT3G16857 // AT1G05850 // AT1G32230 // AT2G47180 // AT5G03740 // AT2G38530 // AT3G50970 // AT3G08770 // AT3G46620 // AT3G24500 // AT5G08520 // AT1G77…
GO:0071310	P	cellular response to organic substance	199	2984	1023	28362	2.3e-14	9.7e-12	// AT1G75750 // AT3G09770 // AT4G16830 // AT1G27340 // AT1G08420 // AT3G23050 // AT1G79700 // AT2G01150 // AT1G08830 // AT4G18010 // AT1G74950 // AT1G22220 // AT5G01240 // AT3G53970 // AT3G02110 // AT1G46768 // AT5G63310 // AT5G60600 // AT1G07910 // AT1G16510 // AT5G05440 // AT5G62000 // AT3G16857 // AT3G16280 // AT2G22660 // AT5G26230 // AT4G29080 // AT2G28190 // AT5G19450 // AT5G54380 // AT5G55…
GO:0009415	P	response to water	96	2984	355	28362	3.7e-14	1.5e-11	// AT1G33240 // AT1G64660 // AT5G21010 // AT4G37790 // AT3G63520 // AT1G28520 // AT3G23050 // AT1G69600 // AT4G39090 // AT4G25480 // AT1G46768 // AT3G05500 // AT3G54770 // AT4G39730 // AT5G25610 // AT5G27930 // AT5G13780 // AT1G01470 // AT2G42620 // AT3G16857 // AT1G05850 // AT1G32230 // AT2G47180 // AT5G03740 // AT2G38530 // AT3G50970 // AT3G08770 // AT3G46620 // AT3G24500 // AT5G08520 // AT1G77…
GO:0071495	P	cellular response to endogenous stimulus	179	2984	890	28362	3.9e-14	1.5e-11	// AT1G75750 // AT3G09770 // AT4G16830 // AT1G27340 // AT1G08420 // AT3G23050 // AT2G01150 // AT4G18010 // AT1G74950 // AT1G22220 // AT5G01240 // AT3G53970 // AT3G02110 // AT1G46768 // AT5G63310 // AT4G02450 // AT1G07910 // AT1G16510 // AT5G05440 // AT5G62000 // AT3G16857 // AT5G08520 // AT2G22660 // AT5G26230 // AT4G29080 // AT5G19450 // AT5G54380 // AT5G55540 // AT4G37790 // AT4G36900 // AT2G39…
GO:0032870	P	cellular response to hormone stimulus	177	2984	879	28362	5e-14	1.8e-11	// AT1G75750 // AT3G09770 // AT4G16830 // AT1G27340 // AT1G08420 // AT3G23050 // AT2G01150 // AT4G18010 // AT1G74950 // AT1G22220 // AT5G01240 // AT3G53970 // AT3G02110 // AT1G46768 // AT5G63310 // AT4G02450 // AT1G07910 // AT1G16510 // AT5G05440 // AT5G62000 // AT3G16857 // AT5G08520 // AT2G22660 // AT5G26230 // AT4G29080 // AT5G19450 // AT5G54380 // AT5G55540 // AT4G37790 // AT4G36900 // AT2G39…
GO:0033993	P	response to lipid	160	2984	772	28362	1.1e-13	4e-11	// AT1G75750 // AT3G14050 // AT3G09770 // AT4G16830 // AT1G08420 // AT1G24625 // AT2G01150 // AT4G18010 // AT4G35100 // AT3G02110 // AT2G35940 // AT2G34340 // AT5G05440 // AT5G42950 // AT3G06490 // AT3G54770 // AT1G70000 // AT5G25610 // AT2G36530 // AT5G19450 // AT5G54380 // AT4G37790 // AT3G21780 // AT2G13540 // AT5G08520 // AT1G54100 // AT2G47180 // AT1G10840 // AT5G03740 // AT5G63470 // AT3G50…
GO:0019222	P	regulation of metabolic process	475	2984	3181	28362	1.7e-13	5.7e-11	// AT4G11660 // AT5G18110 // AT4G10710 // AT1G73500 // AT1G26630 // AT1G17760 // AT5G18680 // AT4G36870 // AT1G74950 // AT1G25280 // AT1G79730 // AT1G51140 // AT4G02590 // AT3G10070 // AT2G35350 // AT4G25480 // AT3G11400 // AT2G45430 // AT1G46768 // AT2G35940 // AT2G22840 // AT1G11580 // AT1G72740 // AT3G06490 // AT4G02020 // AT4G01800 // AT2G41800 // AT4G36900 // AT2G13540 // AT4G37650 // AT5G08…
GO:0009651	P	response to salt stress	129	2984	574	28362	2.4e-13	7.3e-11	// AT5G21010 // AT5G62090 // AT4G16830 // AT5G08590 // AT1G31180 // AT3G56240 // AT1G73230 // AT1G08830 // AT2G41130 // AT4G34110 // AT4G35100 // AT4G39090 // AT3G03740 // AT3G12390 // AT1G09210 // AT3G53870 // AT2G03680 // AT5G49720 // AT3G06490 // AT3G54770 // AT1G70000 // AT5G25610 // AT2G36530 // AT2G28190 // AT3G19420 // AT1G73500 // AT3G21780 // AT1G24180 // AT1G50010 // AT5G08520 // AT1G54…
GO:0044767	P	single-organism developmental process	468	2984	3131	28362	2.3e-13	7.3e-11	// AT2G46660 // AT2G11890 // AT4G10710 // AT1G73500 // AT3G09070 // AT1G27340 // AT1G17760 // AT3G12090 // AT4G36870 // AT1G79730 // AT1G51140 // AT4G02590 // AT2G35350 // AT2G45430 // AT2G35940 // AT3G05500 // AT4G29140 // AT2G22840 // AT4G28540 // AT4G02020 // AT5G54380 // AT4G10760 // AT4G31820 // AT2G41800 // AT2G26420 // AT3G57650 // AT4G17030 // AT3G07390 // AT2G20300 // AT2G39940 // AT2G13…
GO:0044238	P	primary metabolic process	1242	2984	9890	28362	2.3e-13	7.3e-11	// AT1G61580 // AT1G61850 // AT4G15560 // AT1G09910 // AT4G14465 // AT4G11660 // AT1G80010 // AT3G16080 // AT3G09770 // AT4G10710 // AT1G76540 // AT1G73500 // AT1G28390 // AT2G20020 // AT1G27340 // AT1G31180 // AT1G17760 // AT1G23780 // AT5G18680 // AT3G46440 // AT4G03415 // AT2G40830 // AT5G28740 // AT1G09590 // AT5G13650 // AT1G03590 // AT1G74950 // AT5G26860 // AT1G25280 // AT1G71350 // AT5G08…
GO:0031323	P	regulation of cellular metabolic process	448	2984	2980	28362	3.9e-13	1.2e-10	// AT4G11660 // AT5G18110 // AT4G10710 // AT1G73500 // AT1G26630 // AT1G17760 // AT5G18680 // AT4G36870 // AT1G74950 // AT1G25280 // AT1G79730 // AT1G51140 // AT4G02590 // AT3G10070 // AT2G35350 // AT4G25480 // AT3G11400 // AT2G45430 // AT1G46768 // AT2G35940 // AT2G22840 // AT1G11580 // AT1G72740 // AT3G06490 // AT4G02020 // AT4G01800 // AT4G36900 // AT2G13540 // AT4G37650 // AT5G08520 // AT3G56…
GO:0051171	P	regulation of nitrogen compound metabolic process	418	2984	2739	28362	4.1e-13	1.2e-10	// AT4G11660 // AT5G18110 // AT4G10710 // AT1G73500 // AT1G26630 // AT1G17760 // AT5G18680 // AT4G36870 // AT1G74950 // AT1G25280 // AT1G79730 // AT1G51140 // AT4G02590 // AT3G10070 // AT2G35350 // AT4G25480 // AT3G11400 // AT2G45430 // AT1G46768 // AT2G35940 // AT2G22840 // AT1G11580 // AT1G72740 // AT3G06490 // AT4G02020 // AT4G36900 // AT2G13540 // AT4G37650 // AT5G08520 // AT3G56710 // AT2G22…
GO:0060255	P	regulation of macromolecule metabolic process	450	2984	2998	28362	4.2e-13	1.2e-10	// AT4G11660 // AT5G18110 // AT4G10710 // AT1G73500 // AT1G26630 // AT1G17760 // AT5G18680 // AT4G36870 // AT1G74950 // AT1G25280 // AT1G79730 // AT1G51140 // AT4G02590 // AT3G10070 // AT2G35350 // AT4G25480 // AT3G11400 // AT2G45430 // AT1G46768 // AT2G35940 // AT2G22840 // AT1G11580 // AT1G72740 // AT3G06490 // AT4G02020 // AT2G41800 // AT4G36900 // AT2G13540 // AT4G37650 // AT5G08520 // AT5G23…
GO:0032502	P	developmental process	478	2984	3233	28362	5.6e-13	1.5e-10	// AT2G46660 // AT2G11890 // AT4G10710 // AT1G73500 // AT3G09070 // AT1G27340 // AT1G17760 // AT3G12090 // AT4G36870 // AT1G79730 // AT1G51140 // AT4G02590 // AT2G35350 // AT2G45430 // AT2G35940 // AT3G05500 // AT4G29140 // AT2G22840 // AT4G28540 // AT4G02020 // AT5G54380 // AT4G10760 // AT4G31820 // AT2G41800 // AT2G26420 // AT3G57650 // AT4G17030 // AT3G07390 // AT2G20300 // AT2G39940 // AT2G13…
GO:0048731	P	system development	314	2984	1929	28362	7.7e-13	2e-10	// AT1G14400 // AT2G46660 // AT2G11890 // AT1G73030 // AT5G62640 // AT4G11260 // AT4G10710 // AT3G23440 // AT2G36400 // AT1G73500 // AT3G09070 // AT2G37250 // AT5G06760 // AT1G27340 // AT5G22510 // AT1G43170 // AT4G36870 // AT3G13490 // AT5G53860 // AT5G55940 // AT4G26760 // AT1G80600 // AT3G12145 // AT1G79730 // AT1G51140 // AT5G01240 // AT4G13940 // AT1G29160 // AT2G45430 // AT4G34040 // AT5G62…
GO:1901575	P	organic substance catabolic process	224	2984	1249	28362	7.7e-13	2e-10	// AT1G13440 // AT1G14400 // AT1G64660 // AT3G12780 // AT5G19730 // AT1G02810 // AT4G11260 // AT1G61850 // AT4G30610 // AT1G27340 // AT5G02750 // AT3G08590 // AT2G40830 // AT2G20860 // AT4G34110 // AT5G26860 // AT2G03800 // AT1G50250 // AT1G07230 // AT3G53970 // AT2G35780 // AT5G03690 // AT3G26340 // AT4G34040 // AT1G56680 // AT1G62710 // AT5G42270 // AT4G14440 // AT5G49720 // AT3G63200 // AT1G15…
GO:0019219	P	regulation of nucleobase-containing compound metabolic process	390	2984	2529	28362	8.3e-13	2.1e-10	// AT4G11660 // AT4G10710 // AT1G73500 // AT1G17760 // AT5G18680 // AT4G36870 // AT1G74950 // AT1G25280 // AT1G79730 // AT1G51140 // AT4G02590 // AT3G10070 // AT2G35350 // AT4G25480 // AT2G45430 // AT1G46768 // AT2G35940 // AT2G22840 // AT1G72740 // AT3G06490 // AT4G02020 // AT4G36900 // AT4G37650 // AT5G08520 // AT3G56710 // AT2G22540 // AT1G22070 // AT5G51590 // AT4G16420 // AT1G54830 // AT1G28…
GO:0051252	P	regulation of RNA metabolic process	383	2984	2474	28362	8.7e-13	2.2e-10	// AT4G11660 // AT4G10710 // AT1G73500 // AT1G17760 // AT5G18680 // AT4G36870 // AT1G74950 // AT1G25280 // AT1G79730 // AT1G51140 // AT4G02590 // AT3G10070 // AT2G35350 // AT4G25480 // AT2G45430 // AT1G46768 // AT2G35940 // AT2G22840 // AT1G72740 // AT3G06490 // AT4G02020 // AT4G36900 // AT4G37650 // AT5G08520 // AT3G56710 // AT2G22540 // AT1G22070 // AT5G51590 // AT4G16420 // AT1G54830 // AT1G28…
GO:0009056	P	catabolic process	248	2984	1430	28362	9.6e-13	2.3e-10	// AT1G13440 // AT1G14400 // AT1G64660 // AT3G12780 // AT5G19730 // AT1G02810 // AT2G41680 // AT4G11260 // AT1G61850 // AT4G30610 // AT1G27340 // AT5G02750 // AT3G30775 // AT5G21482 // AT3G08590 // AT2G40830 // AT2G20860 // AT4G34110 // AT5G26860 // AT2G03800 // AT1G50250 // AT1G07230 // AT3G53970 // AT2G35780 // AT5G03690 // AT3G26340 // AT4G34040 // AT1G56680 // AT1G62710 // AT5G42270 // AT4G14…
GO:1901701	P	cellular response to oxygen-containing compound	135	2984	635	28362	2.1e-12	4.9e-10	// AT1G75750 // AT1G64660 // AT5G21010 // AT2G41680 // AT4G11260 // AT4G16830 // AT5G66730 // AT2G01150 // AT1G08830 // AT4G18010 // AT1G74950 // AT3G03740 // AT3G02110 // AT5G60600 // AT3G09770 // AT5G05190 // AT5G05440 // AT2G22660 // AT5G26230 // AT3G51480 // AT2G28190 // AT5G19450 // AT5G54380 // AT4G37790 // AT1G09100 // AT2G39940 // AT3G52400 // AT5G08520 // AT1G32230 // AT4G32570 // AT1G10…
GO:0080090	P	regulation of primary metabolic process	432	2984	2889	28362	2.2e-12	5.2e-10	// AT4G11660 // AT5G18110 // AT4G10710 // AT1G73500 // AT1G26630 // AT1G17760 // AT5G18680 // AT4G36870 // AT1G74950 // AT1G25280 // AT1G79730 // AT1G51140 // AT4G02590 // AT3G10070 // AT2G35350 // AT4G25480 // AT3G11400 // AT2G45430 // AT1G46768 // AT2G35940 // AT2G22840 // AT1G11580 // AT1G72740 // AT3G06490 // AT4G02020 // AT2G41800 // AT4G36900 // AT2G13540 // AT4G37650 // AT5G08520 // AT3G56…
GO:0048856	P	anatomical structure development	463	2984	3146	28362	2.6e-12	6e-10	// AT2G46660 // AT2G11890 // AT4G10710 // AT1G73500 // AT3G09070 // AT1G27340 // AT1G17760 // AT4G36870 // AT1G79730 // AT1G51140 // AT4G02590 // AT2G35350 // AT2G45430 // AT2G35940 // AT4G29140 // AT2G22840 // AT4G28540 // AT4G02020 // AT5G54380 // AT4G10760 // AT4G31820 // AT2G41800 // AT2G26420 // AT3G57650 // AT4G17030 // AT3G07390 // AT2G20300 // AT2G39940 // AT2G13540 // AT4G37650 // AT5G08…
GO:0010468	P	regulation of gene expression	422	2984	2814	28362	3e-12	6.6e-10	// AT4G11660 // AT5G18110 // AT4G10710 // AT1G73500 // AT1G26630 // AT1G17760 // AT5G18680 // AT4G36870 // AT1G74950 // AT1G25280 // AT1G79730 // AT1G51140 // AT4G02590 // AT3G10070 // AT2G35350 // AT4G25480 // AT3G11400 // AT2G45430 // AT1G46768 // AT2G35940 // AT2G22840 // AT1G11580 // AT1G72740 // AT3G06490 // AT4G02020 // AT4G36900 // AT2G13540 // AT4G37650 // AT5G08520 // AT5G23570 // AT3G56…
GO:0031326	P	regulation of cellular biosynthetic process	412	2984	2734	28362	3.1e-12	6.7e-10	// AT4G11660 // AT5G18110 // AT4G10710 // AT1G73500 // AT1G26630 // AT1G17760 // AT5G18680 // AT4G36870 // AT1G74950 // AT1G25280 // AT1G79730 // AT1G51140 // AT4G02590 // AT3G10070 // AT2G35350 // AT4G25480 // AT3G11400 // AT2G45430 // AT1G46768 // AT2G35940 // AT2G22840 // AT1G11580 // AT1G72740 // AT3G06490 // AT4G02020 // AT4G36900 // AT2G13540 // AT4G37650 // AT5G08520 // AT3G56710 // AT2G22…
GO:0009889	P	regulation of biosynthetic process	414	2984	2752	28362	3.4e-12	7.1e-10	// AT4G11660 // AT5G18110 // AT4G10710 // AT1G73500 // AT1G26630 // AT1G17760 // AT5G18680 // AT4G36870 // AT1G74950 // AT1G25280 // AT1G79730 // AT1G51140 // AT4G02590 // AT3G10070 // AT2G35350 // AT4G25480 // AT3G11400 // AT2G45430 // AT1G46768 // AT2G35940 // AT2G22840 // AT1G11580 // AT1G72740 // AT3G06490 // AT4G02020 // AT4G36900 // AT2G13540 // AT4G37650 // AT5G08520 // AT3G56710 // AT2G22…
GO:0006725	P	cellular aromatic compound metabolic process	634	2984	4588	28362	3.8e-12	8e-10	// AT4G15560 // AT4G11660 // AT3G02130 // AT4G10710 // AT1G73500 // AT2G20020 // AT1G17760 // AT5G18680 // AT3G46440 // AT4G36870 // AT5G28740 // AT4G37400 // AT1G74950 // AT1G25280 // AT5G08690 // AT1G79730 // AT1G51140 // AT4G02590 // AT3G10070 // AT2G35350 // AT4G25480 // AT2G45430 // AT5G66280 // AT1G46768 // AT2G35940 // AT2G22840 // AT1G07910 // AT1G72740 // AT3G06490 // AT3G23820 // AT4G02…
GO:1901360	P	organic cyclic compound metabolic process	646	2984	4700	28362	5.4e-12	1.1e-09	// AT4G15560 // AT4G11660 // AT3G02130 // AT4G10710 // AT1G73500 // AT2G20020 // AT1G17760 // AT5G18680 // AT3G46440 // AT4G36870 // AT5G28740 // AT4G37400 // AT1G74950 // AT1G25280 // AT5G08690 // AT1G79730 // AT1G51140 // AT4G02590 // AT3G10070 // AT2G35350 // AT4G25480 // AT2G45430 // AT5G66280 // AT1G46768 // AT2G35940 // AT2G22840 // AT1G07910 // AT1G72740 // AT3G06490 // AT3G23820 // AT4G02…
GO:0007275	P	multicellular organism development	420	2984	2811	28362	5.4e-12	1.1e-09	// AT2G46660 // AT2G11890 // AT4G10710 // AT1G73500 // AT3G09070 // AT1G27340 // AT1G17760 // AT4G36870 // AT1G79730 // AT1G51140 // AT4G02590 // AT2G35350 // AT2G45430 // AT2G35940 // AT4G29140 // AT2G22840 // AT4G02020 // AT5G54380 // AT4G10760 // AT4G31820 // AT2G26420 // AT3G57650 // AT3G07390 // AT2G20300 // AT2G39940 // AT2G13540 // AT4G37650 // AT5G08520 // AT2G22540 // AT1G59610 // AT5G51…
GO:2000112	P	regulation of cellular macromolecule biosynthetic process	400	2984	2657	28362	7.7e-12	1.5e-09	// AT4G11660 // AT5G18110 // AT4G10710 // AT1G73500 // AT1G26630 // AT1G17760 // AT5G18680 // AT4G36870 // AT1G74950 // AT1G25280 // AT1G79730 // AT1G51140 // AT4G02590 // AT3G10070 // AT2G35350 // AT4G25480 // AT3G11400 // AT2G45430 // AT1G46768 // AT2G35940 // AT2G22840 // AT1G11580 // AT1G72740 // AT3G06490 // AT4G02020 // AT4G36900 // AT2G13540 // AT4G37650 // AT5G08520 // AT3G56710 // AT2G22…
GO:0010556	P	regulation of macromolecule biosynthetic process	401	2984	2666	28362	8.1e-12	1.5e-09	// AT4G11660 // AT5G18110 // AT4G10710 // AT1G73500 // AT1G26630 // AT1G17760 // AT5G18680 // AT4G36870 // AT1G74950 // AT1G25280 // AT1G79730 // AT1G51140 // AT4G02590 // AT3G10070 // AT2G35350 // AT4G25480 // AT3G11400 // AT2G45430 // AT1G46768 // AT2G35940 // AT2G22840 // AT1G11580 // AT1G72740 // AT3G06490 // AT4G02020 // AT4G36900 // AT2G13540 // AT4G37650 // AT5G08520 // AT3G56710 // AT2G22…
GO:0009737	P	response to abscisic acid	124	2984	578	28362	1e-11	1.9e-09	// AT1G75750 // AT3G14050 // AT3G09770 // AT4G16830 // AT2G01150 // AT4G18010 // AT4G35100 // AT2G35940 // AT5G05440 // AT5G42950 // AT3G06490 // AT3G54770 // AT1G70000 // AT5G25610 // AT2G36530 // AT5G19450 // AT4G37790 // AT3G21780 // AT2G13540 // AT5G08520 // AT1G54100 // AT2G47180 // AT1G10840 // AT5G03740 // AT5G63470 // AT3G50970 // AT4G24520 // AT4G38230 // AT1G59610 // AT3G46620 // AT1G18…
GO:0006355	P	regulation of transcription, DNA-templated	372	2984	2443	28362	1.3e-11	2.4e-09	// AT4G11660 // AT4G10710 // AT1G73500 // AT1G17760 // AT5G18680 // AT4G36870 // AT1G74950 // AT1G25280 // AT1G79730 // AT1G51140 // AT4G02590 // AT3G10070 // AT2G35350 // AT4G25480 // AT2G45430 // AT1G46768 // AT2G35940 // AT2G22840 // AT1G72740 // AT3G06490 // AT4G02020 // AT4G36900 // AT4G37650 // AT5G08520 // AT3G56710 // AT2G22540 // AT1G22070 // AT5G51590 // AT4G16420 // AT1G54830 // AT1G28…
GO:1903506	P	regulation of nucleic acid-templated transcription	372	2984	2445	28362	1.5e-11	2.6e-09	// AT4G11660 // AT4G10710 // AT1G73500 // AT1G17760 // AT5G18680 // AT4G36870 // AT1G74950 // AT1G25280 // AT1G79730 // AT1G51140 // AT4G02590 // AT3G10070 // AT2G35350 // AT4G25480 // AT2G45430 // AT1G46768 // AT2G35940 // AT2G22840 // AT1G72740 // AT3G06490 // AT4G02020 // AT4G36900 // AT4G37650 // AT5G08520 // AT3G56710 // AT2G22540 // AT1G22070 // AT5G51590 // AT4G16420 // AT1G54830 // AT1G28…
GO:2001141	P	regulation of RNA biosynthetic process	372	2984	2445	28362	1.5e-11	2.6e-09	// AT4G11660 // AT4G10710 // AT1G73500 // AT1G17760 // AT5G18680 // AT4G36870 // AT1G74950 // AT1G25280 // AT1G79730 // AT1G51140 // AT4G02590 // AT3G10070 // AT2G35350 // AT4G25480 // AT2G45430 // AT1G46768 // AT2G35940 // AT2G22840 // AT1G72740 // AT3G06490 // AT4G02020 // AT4G36900 // AT4G37650 // AT5G08520 // AT3G56710 // AT2G22540 // AT1G22070 // AT5G51590 // AT4G16420 // AT1G54830 // AT1G28…
GO:0044707	P	single-multicellular organism process	425	2984	2875	28362	1.5e-11	2.6e-09	// AT2G46660 // AT2G11890 // AT4G10710 // AT1G73500 // AT3G09070 // AT1G27340 // AT1G17760 // AT3G12090 // AT4G36870 // AT1G79730 // AT1G51140 // AT4G02590 // AT2G35350 // AT2G45430 // AT2G35940 // AT4G29140 // AT2G22840 // AT4G02020 // AT5G54380 // AT4G10760 // AT4G31820 // AT2G26420 // AT3G57650 // AT3G07390 // AT2G20300 // AT2G39940 // AT2G13540 // AT4G37650 // AT5G08520 // AT2G22540 // AT1G59…
GO:0097305	P	response to alcohol	124	2984	583	28362	1.6e-11	2.8e-09	// AT1G75750 // AT3G14050 // AT3G09770 // AT4G16830 // AT2G01150 // AT4G18010 // AT4G35100 // AT2G35940 // AT5G05440 // AT5G42950 // AT3G06490 // AT3G54770 // AT1G70000 // AT5G25610 // AT2G36530 // AT5G19450 // AT4G37790 // AT3G21780 // AT2G13540 // AT5G08520 // AT1G54100 // AT2G47180 // AT1G10840 // AT5G03740 // AT5G63470 // AT3G50970 // AT4G24520 // AT4G38230 // AT1G59610 // AT3G46620 // AT1G18…
GO:0009791	P	post-embryonic development	261	2984	1576	28362	1.7e-11	2.9e-09	// AT1G33240 // AT1G14400 // AT2G46660 // AT1G73030 // AT5G62640 // AT4G11260 // AT4G10710 // AT3G23440 // AT2G36400 // AT3G09070 // AT1G28520 // AT3G13490 // AT5G53860 // AT5G55940 // AT4G26760 // AT4G28650 // AT3G12145 // AT1G79730 // AT1G51140 // AT4G26000 // AT2G45430 // AT4G34040 // AT5G62090 // AT3G02610 // AT3G04610 // AT2G37920 // AT3G07430 // AT2G22840 // AT2G44010 // AT5G48385 // AT4G29…
GO:0046483	P	heterocycle metabolic process	610	2984	4433	28362	2.2e-11	3.7e-09	// AT4G15560 // AT4G11660 // AT4G10710 // AT1G73500 // AT2G20020 // AT1G17760 // AT5G18680 // AT3G46440 // AT4G36870 // AT5G28740 // AT4G37400 // AT1G74950 // AT1G25280 // AT5G08690 // AT1G79730 // AT1G51140 // AT4G02590 // AT3G10070 // AT2G35350 // AT4G25480 // AT2G45430 // AT5G66280 // AT1G46768 // AT2G35940 // AT2G22840 // AT1G07910 // AT1G72740 // AT3G06490 // AT3G23820 // AT4G02020 // AT4G10…
GO:0071229	P	cellular response to acid chemical	108	2984	485	28362	3.4e-11	5.5e-09	// AT1G75750 // AT1G64660 // AT5G21010 // AT4G11260 // AT4G16830 // AT2G01150 // AT1G08830 // AT4G18010 // AT1G74950 // AT3G03740 // AT5G60600 // AT3G09770 // AT5G05190 // AT5G05440 // AT2G22660 // AT1G24625 // AT3G51480 // AT2G28190 // AT5G19450 // AT4G37790 // AT2G39940 // AT3G52400 // AT5G08520 // AT1G32230 // AT4G32570 // AT1G10840 // AT1G28480 // AT5G63470 // AT4G38230 // AT3G46620 // AT1G18…
GO:0018130	P	heterocycle biosynthetic process	432	2984	2957	28362	4.2e-11	6.7e-09	// AT4G15560 // AT4G11660 // AT4G10710 // AT1G73500 // AT1G17760 // AT5G18680 // AT3G46440 // AT4G36870 // AT1G74950 // AT1G25280 // AT5G08690 // AT1G79730 // AT1G51140 // AT4G02590 // AT3G10070 // AT2G35350 // AT4G25480 // AT2G45430 // AT5G66280 // AT1G46768 // AT2G35940 // AT2G22840 // AT1G72740 // AT3G06490 // AT4G02020 // AT4G36900 // AT4G37650 // AT5G08520 // AT3G56710 // AT2G22540 // AT1G22…
GO:0043170	P	macromolecule metabolic process	1025	2984	8111	28362	5e-11	8e-09	// AT1G61580 // AT4G14465 // AT4G11660 // AT1G80010 // AT3G09770 // AT4G10710 // AT1G76540 // AT1G73500 // AT1G28390 // AT2G20020 // AT1G27340 // AT1G17760 // AT1G23780 // AT5G18680 // AT5G51300 // AT4G03415 // AT2G40830 // AT5G28740 // AT1G09590 // AT5G13650 // AT1G03590 // AT1G74950 // AT5G26860 // AT1G25280 // AT1G71350 // AT2G18280 // AT1G79730 // AT1G51140 // AT3G09630 // AT4G02590 // AT3G10…
GO:0044260	P	cellular macromolecule metabolic process	945	2984	7410	28362	8.3e-11	1.3e-08	// AT1G61580 // AT4G11660 // AT1G80010 // AT3G09770 // AT4G10710 // AT1G76540 // AT1G73500 // AT1G28390 // AT2G20020 // AT1G27340 // AT1G17760 // AT1G23780 // AT5G18680 // AT5G51300 // AT4G36870 // AT2G40830 // AT5G28740 // AT1G09590 // AT5G13650 // AT1G03590 // AT1G74950 // AT5G26860 // AT1G25280 // AT1G71350 // AT2G18280 // AT1G79730 // AT1G51140 // AT3G09630 // AT4G02590 // AT3G10070 // AT2G35…
GO:0019438	P	aromatic compound biosynthetic process	441	2984	3058	28362	1.2e-10	1.9e-08	// AT4G15560 // AT4G11660 // AT4G10710 // AT1G73500 // AT1G17760 // AT5G18680 // AT3G46440 // AT4G36870 // AT1G74950 // AT1G25280 // AT5G08690 // AT1G79730 // AT1G51140 // AT4G02590 // AT3G10070 // AT2G35350 // AT4G25480 // AT2G45430 // AT5G66280 // AT1G46768 // AT2G35940 // AT2G22840 // AT1G72740 // AT3G06490 // AT4G02020 // AT4G36900 // AT4G37650 // AT5G08520 // AT4G26220 // AT2G39430 // AT3G56…
GO:0007165	P	signal transduction	306	2984	1965	28362	1.3e-10	2e-08	// AT1G75750 // AT5G06839 // AT1G31190 // AT3G51480 // AT2G37800 // AT4G35860 // AT2G20900 // AT4G16830 // AT5G38560 // AT5G08590 // AT1G27340 // AT1G08420 // AT2G48010 // AT3G23050 // AT4G16250 // AT5G67070 // AT2G01150 // AT3G17840 // AT4G14740 // AT1G74950 // AT4G28650 // AT2G15320 // AT4G26080 // AT5G01240 // AT3G59380 // AT5G24320 // AT4G22540 // AT4G03010 // AT3G02110 // AT5G65280 // AT1G48…
GO:0044248	P	cellular catabolic process	183	2984	1024	28362	1.4e-10	2e-08	// AT1G14400 // AT1G64660 // AT1G56680 // AT2G41680 // AT4G11260 // AT4G30610 // AT1G27340 // AT5G02750 // AT4G04210 // AT2G40830 // AT2G20860 // AT4G34110 // AT5G26860 // AT2G03800 // AT1G50250 // AT1G07230 // AT3G53970 // AT2G35780 // AT3G26340 // AT4G34040 // AT1G62710 // AT4G14440 // AT5G49720 // AT4G05050 // AT3G62130 // AT1G03090 // AT1G67280 // AT4G19230 // AT5G28540 // AT3G21780 // AT4G35…
GO:1901362	P	organic cyclic compound biosynthetic process	454	2984	3174	28362	1.7e-10	2.5e-08	// AT4G15560 // AT4G11660 // AT4G10710 // AT1G73500 // AT1G17760 // AT5G18680 // AT3G46440 // AT4G36870 // AT1G74950 // AT1G25280 // AT5G08690 // AT1G79730 // AT1G51140 // AT4G02590 // AT3G10070 // AT2G35350 // AT4G25480 // AT2G45430 // AT5G66280 // AT1G46768 // AT2G35940 // AT2G22840 // AT1G72740 // AT3G06490 // AT4G02020 // AT4G36900 // AT4G37650 // AT5G08520 // AT4G26220 // AT2G39430 // AT3G56…
GO:0032774	P	RNA biosynthetic process	380	2984	2566	28362	1.8e-10	2.6e-08	// AT4G11660 // AT4G10710 // AT1G73500 // AT1G17760 // AT5G18680 // AT4G36870 // AT1G74950 // AT1G25280 // AT1G79730 // AT1G51140 // AT4G02590 // AT3G10070 // AT2G35350 // AT4G25480 // AT2G45430 // AT1G46768 // AT2G35940 // AT2G22840 // AT1G72740 // AT3G06490 // AT4G02020 // AT4G36900 // AT4G37650 // AT5G08520 // AT3G56710 // AT2G22540 // AT1G22070 // AT5G51590 // AT4G16420 // AT1G54830 // AT1G28…
GO:0006351	P	transcription, DNA-templated	379	2984	2559	28362	1.9e-10	2.7e-08	// AT4G11660 // AT4G10710 // AT1G73500 // AT1G17760 // AT5G18680 // AT4G36870 // AT1G74950 // AT1G25280 // AT1G79730 // AT1G51140 // AT4G02590 // AT3G10070 // AT2G35350 // AT4G25480 // AT2G45430 // AT1G46768 // AT2G35940 // AT2G22840 // AT1G72740 // AT3G06490 // AT4G02020 // AT4G36900 // AT4G37650 // AT5G08520 // AT3G56710 // AT2G22540 // AT1G22070 // AT5G51590 // AT4G16420 // AT1G54830 // AT1G28…
GO:0097659	P	nucleic acid-templated transcription	379	2984	2561	28362	2e-10	2.9e-08	// AT4G11660 // AT4G10710 // AT1G73500 // AT1G17760 // AT5G18680 // AT4G36870 // AT1G74950 // AT1G25280 // AT1G79730 // AT1G51140 // AT4G02590 // AT3G10070 // AT2G35350 // AT4G25480 // AT2G45430 // AT1G46768 // AT2G35940 // AT2G22840 // AT1G72740 // AT3G06490 // AT4G02020 // AT4G36900 // AT4G37650 // AT5G08520 // AT3G56710 // AT2G22540 // AT1G22070 // AT5G51590 // AT4G16420 // AT1G54830 // AT1G28…
GO:0048583	P	regulation of response to stimulus	117	2984	565	28362	2.5e-10	3.4e-08	// AT4G14465 // AT5G62090 // AT4G11260 // AT4G16830 // AT1G27340 // AT5G66730 // AT1G28520 // AT2G01150 // AT1G74950 // AT4G02590 // AT3G05500 // AT4G29140 // AT4G23810 // AT1G07910 // AT5G05190 // AT3G51480 // AT3G09840 // AT3G18690 // AT2G39940 // AT2G45130 // AT3G52400 // AT2G42620 // AT5G08520 // AT1G79350 // AT3G12380 // AT3G43810 // AT4G32570 // AT1G15670 // AT1G44350 // AT5G63470 // AT1G18…
GO:0023052	P	signaling	308	2984	1997	28362	2.9e-10	3.9e-08	// AT1G75750 // AT5G06839 // AT1G31190 // AT3G51480 // AT2G37800 // AT4G35860 // AT2G20900 // AT4G16830 // AT5G38560 // AT5G08590 // AT1G27340 // AT1G08420 // AT2G48010 // AT3G23050 // AT4G16250 // AT5G67070 // AT2G01150 // AT3G17840 // AT4G14740 // AT1G74950 // AT4G28650 // AT2G15320 // AT4G26080 // AT5G01240 // AT3G59380 // AT5G24320 // AT4G22540 // AT4G03010 // AT3G02110 // AT5G65280 // AT1G48…
GO:0048519	P	negative regulation of biological process	157	2984	848	28362	3.3e-10	4.5e-08	// AT1G33240 // AT1G14400 // AT4G14465 // AT4G11660 // AT4G11260 // AT5G04820 // AT2G36400 // AT2G36080 // AT1G17760 // AT1G08830 // AT1G74950 // AT1G20330 // AT1G79730 // AT5G62090 // AT1G50250 // AT4G26000 // AT3G53970 // AT3G23890 // AT4G02450 // AT4G29140 // AT1G15670 // AT1G11580 // AT5G62000 // AT2G28190 // AT1G21580 // AT3G16570 // AT5G02560 // AT2G41800 // AT2G47210 // AT3G09840 // AT5G02…
GO:0016070	P	RNA metabolic process	479	2984	3403	28362	3.7e-10	4.9e-08	// AT4G11660 // AT4G10710 // AT1G73500 // AT2G20020 // AT1G17760 // AT5G18680 // AT4G36870 // AT5G28740 // AT1G74950 // AT1G25280 // AT1G79730 // AT1G51140 // AT4G02590 // AT3G10070 // AT2G35350 // AT4G25480 // AT2G45430 // AT1G46768 // AT2G35940 // AT2G22840 // AT1G07910 // AT1G72740 // AT3G06490 // AT4G02020 // AT4G10760 // AT4G36900 // AT3G03340 // AT2G13540 // AT4G37650 // AT5G08520 // AT5G23…
GO:0044700	P	single organism signaling	307	2984	1995	28362	3.8e-10	5e-08	// AT1G75750 // AT5G06839 // AT1G31190 // AT3G51480 // AT2G37800 // AT4G35860 // AT2G20900 // AT4G16830 // AT5G38560 // AT5G08590 // AT1G27340 // AT1G08420 // AT2G48010 // AT3G23050 // AT4G16250 // AT5G67070 // AT2G01150 // AT3G17840 // AT4G14740 // AT1G74950 // AT4G28650 // AT2G15320 // AT4G26080 // AT5G01240 // AT3G59380 // AT5G24320 // AT4G22540 // AT4G03010 // AT3G02110 // AT5G65280 // AT1G48…
GO:0034654	P	nucleobase-containing compound biosynthetic process	404	2984	2781	28362	3.9e-10	5e-08	// AT4G11660 // AT4G10710 // AT1G73500 // AT1G17760 // AT5G18680 // AT3G46440 // AT4G36870 // AT1G74950 // AT1G25280 // AT5G08690 // AT1G79730 // AT1G51140 // AT4G02590 // AT3G10070 // AT2G35350 // AT4G25480 // AT2G45430 // AT5G66280 // AT1G46768 // AT2G35940 // AT2G22840 // AT1G72740 // AT3G06490 // AT4G02020 // AT4G36900 // AT4G37650 // AT5G08520 // AT3G56710 // AT2G22540 // AT1G22070 // AT5G51…
GO:0006139	P	nucleobase-containing compound metabolic process	569	2984	4178	28362	5.7e-10	7.3e-08	// AT4G11660 // AT4G10710 // AT1G73500 // AT2G20020 // AT1G17760 // AT5G18680 // AT3G46440 // AT4G36870 // AT5G28740 // AT1G74950 // AT1G25280 // AT5G08690 // AT1G79730 // AT1G51140 // AT4G02590 // AT3G10070 // AT2G35350 // AT4G25480 // AT2G45430 // AT5G66280 // AT1G46768 // AT2G35940 // AT2G22840 // AT1G07910 // AT1G72740 // AT3G06490 // AT3G23820 // AT4G02020 // AT4G10760 // AT2G24260 // AT4G36…
GO:0032501	P	multicellular organismal process	433	2984	3032	28362	6e-10	7.5e-08	// AT2G46660 // AT2G11890 // AT4G10710 // AT1G73500 // AT3G09070 // AT1G27340 // AT1G17760 // AT3G12090 // AT4G36870 // AT1G79730 // AT1G51140 // AT4G02590 // AT2G35350 // AT2G45430 // AT2G35940 // AT4G29140 // AT2G22840 // AT4G02020 // AT5G54380 // AT4G10760 // AT4G31820 // AT2G26420 // AT3G57650 // AT3G07390 // AT2G20300 // AT2G39940 // AT2G13540 // AT4G37650 // AT5G08520 // AT2G22540 // AT1G59…
GO:0009266	P	response to temperature stimulus	114	2984	559	28362	9e-10	1.1e-07	// AT3G12780 // AT1G79930 // AT4G11260 // AT4G39960 // AT1G28520 // AT1G23740 // AT3G12490 // AT4G25480 // AT2G20990 // AT1G68530 // AT1G46768 // AT2G17870 // AT4G39730 // AT2G36530 // AT1G67280 // AT2G40970 // AT4G26850 // AT1G79350 // AT5G38470 // AT2G47180 // AT2G27140 // AT3G08920 // AT4G24280 // AT4G35985 // AT4G04800 // AT5G22060 // AT3G50970 // AT5G61780 // AT4G16420 // AT3G24500 // AT5G48…
GO:0046686	P	response to cadmium ion	81	2984	343	28362	9.6e-10	1.2e-07	// AT1G13440 // AT4G08500 // AT1G49760 // AT2G35840 // AT3G52930 // AT5G61780 // AT5G35630 // AT1G79930 // AT1G18080 // AT3G18190 // AT2G36530 // AT3G46590 // AT3G17820 // AT3G56240 // AT5G18170 // AT3G08590 // AT3G58610 // AT1G02500 // AT1G77120 // AT3G22960 // AT5G59430 // AT3G12780 // AT1G02130 // AT2G21250 // AT4G31180 // AT3G12500 // AT3G23990 // AT5G62690 // AT1G27130 // AT1G74560 // AT1G65…
GO:0048608	P	reproductive structure development	211	2984	1265	28362	1e-09	1.2e-07	// AT1G14400 // AT2G46660 // AT1G73030 // AT5G62640 // AT4G11260 // AT4G10710 // AT3G23440 // AT3G09070 // AT1G28520 // AT3G13490 // AT5G53860 // AT4G31820 // AT1G63700 // AT4G28650 // AT3G12145 // AT1G79730 // AT5G62090 // AT4G26000 // AT2G45430 // AT4G34040 // AT3G02610 // AT3G04610 // AT5G22650 // AT3G07430 // AT2G44010 // AT5G48385 // AT3G16857 // AT5G62000 // AT5G19620 // AT3G11580 // AT4G19…
GO:0061458	P	reproductive system development	211	2984	1265	28362	1e-09	1.2e-07	// AT1G14400 // AT2G46660 // AT1G73030 // AT5G62640 // AT4G11260 // AT4G10710 // AT3G23440 // AT3G09070 // AT1G28520 // AT3G13490 // AT5G53860 // AT4G31820 // AT1G63700 // AT4G28650 // AT3G12145 // AT1G79730 // AT5G62090 // AT4G26000 // AT2G45430 // AT4G34040 // AT3G02610 // AT3G04610 // AT5G22650 // AT3G07430 // AT2G44010 // AT5G48385 // AT3G16857 // AT5G62000 // AT5G19620 // AT3G11580 // AT4G19…
GO:0010038	P	response to metal ion	101	2984	481	28362	2.2e-09	2.6e-07	// AT1G13440 // AT1G49760 // AT3G12780 // AT1G79930 // AT3G07720 // AT3G56240 // AT3G08590 // AT1G08830 // AT2G21250 // AT2G37330 // AT5G06370 // AT1G04820 // AT1G57720 // AT1G70000 // AT2G36530 // AT2G24200 // AT1G59900 // AT3G09840 // AT1G75950 // AT4G27780 // AT1G56190 // AT3G43810 // AT4G24280 // AT4G31180 // AT3G52930 // AT5G61780 // AT5G35630 // AT3G55440 // AT1G18080 // AT5G18170 // AT3G58…
GO:0071396	P	cellular response to lipid	90	2984	409	28362	2.4e-09	2.8e-07	// AT1G75750 // AT3G09770 // AT4G16830 // AT5G66730 // AT2G01150 // AT3G02110 // AT5G05440 // AT1G24625 // AT3G16570 // AT5G54380 // AT4G18010 // AT5G08520 // AT1G10840 // AT5G63470 // AT4G38230 // AT3G46620 // AT1G18080 // AT1G54830 // AT5G64750 // AT4G34460 // AT1G71830 // AT2G22660 // AT4G24210 // AT5G59550 // AT2G33150 // AT1G08420 // AT4G35790 // AT5G40280 // AT3G63060 // AT2G18420 // AT3G59…
GO:0009057	P	macromolecule catabolic process	138	2984	747	28362	4.4e-09	5.1e-07	// AT1G14400 // AT5G19730 // AT1G02810 // AT4G11260 // AT4G30610 // AT1G27340 // AT5G02750 // AT4G04210 // AT2G40830 // AT1G75660 // AT5G26860 // AT1G50250 // AT4G39090 // AT2G35780 // AT3G26340 // AT4G34040 // AT1G56680 // AT1G62710 // AT5G49720 // AT1G11580 // AT4G05050 // AT4G35480 // AT1G09100 // AT5G03240 // AT2G39940 // AT2G13540 // AT2G42620 // AT3G12700 // AT5G51500 // AT1G22880 // AT1G18…
GO:0019752	P	carboxylic acid metabolic process	154	2984	864	28362	4.8e-09	5.4e-07	// AT1G13440 // AT1G64660 // AT4G15560 // AT3G13490 // AT3G12780 // AT2G02000 // AT1G61850 // AT2G37250 // AT1G31180 // AT3G08590 // AT2G20860 // AT1G80600 // AT3G12800 // AT2G03800 // AT5G66120 // AT5G03690 // AT3G15020 // AT3G02610 // AT1G48860 // AT3G61530 // AT5G60600 // AT4G14440 // AT1G15410 // AT3G62130 // AT1G03090 // AT3G23820 // AT1G67280 // AT3G44720 // AT4G19230 // AT3G21780 // AT1G59…
GO:0006082	P	organic acid metabolic process	185	2984	1099	28362	6.2e-09	7e-07	// AT1G13440 // AT1G64660 // AT4G15560 // AT3G13490 // AT1G67280 // AT2G02000 // AT1G61850 // AT2G37250 // AT1G31180 // AT3G21720 // AT2G44730 // AT3G08590 // AT2G20860 // AT3G12780 // AT1G80600 // AT2G20180 // AT3G12800 // AT2G03800 // AT5G66120 // AT5G03690 // AT3G15020 // AT3G02610 // AT1G48860 // AT3G61530 // AT5G60600 // AT2G22840 // AT4G14440 // AT1G15410 // AT3G62130 // AT1G24625 // AT1G03…
GO:0044281	P	small molecule metabolic process	249	2984	1597	28362	7.4e-09	8.2e-07	// AT1G13440 // AT3G14050 // AT1G64660 // AT4G15560 // AT3G13490 // AT1G67280 // AT2G02000 // AT3G49360 // AT1G61850 // AT2G37250 // AT1G31180 // AT3G21720 // AT2G44730 // AT5G08530 // AT3G08590 // AT2G20860 // AT2G38660 // AT3G12780 // AT1G80600 // AT1G65930 // AT3G12800 // AT2G03800 // AT5G66120 // AT5G03690 // AT3G15020 // AT3G02610 // AT1G48860 // AT5G63310 // AT5G60600 // AT2G22840 // AT4G14…
GO:0051716	P	cellular response to stimulus	403	2984	2856	28362	9.5e-09	1e-06	// AT3G09770 // AT4G10710 // AT1G73500 // AT5G08590 // AT1G27340 // AT1G28520 // AT2G01150 // AT1G74950 // AT3G53970 // AT5G06370 // AT1G46768 // AT2G31680 // AT1G07910 // AT2G23300 // AT5G20410 // AT3G16570 // AT5G54380 // AT4G30610 // AT4G36900 // AT1G07890 // AT2G39940 // AT3G52400 // AT2G13540 // AT5G08520 // AT1G18260 // AT1G15460 // AT3G56710 // AT1G08700 // AT4G04800 // AT2G22540 // AT4G38…
GO:0090304	P	nucleic acid metabolic process	509	2984	3768	28362	1.6e-08	1.8e-06	// AT4G11660 // AT4G10710 // AT1G73500 // AT2G20020 // AT1G17760 // AT5G18680 // AT4G36870 // AT5G28740 // AT1G74950 // AT1G25280 // AT1G79730 // AT1G51140 // AT4G02590 // AT3G10070 // AT2G35350 // AT4G25480 // AT2G45430 // AT1G46768 // AT2G35940 // AT2G22840 // AT1G07910 // AT1G72740 // AT3G06490 // AT4G02020 // AT4G10760 // AT4G36900 // AT3G03340 // AT2G13540 // AT4G37650 // AT5G08520 // AT5G23…
GO:0009416	P	response to light stimulus	135	2984	744	28362	1.7e-08	1.8e-06	// AT3G60530 // AT2G47450 // AT5G62640 // AT3G23290 // AT1G28520 // AT4G16250 // AT1G08830 // AT1G51140 // AT1G50250 // AT4G26000 // AT4G36240 // AT1G07350 // AT2G40100 // AT2G45430 // AT1G68530 // AT2G35940 // AT5G63310 // AT3G51480 // AT2G36530 // AT2G28190 // AT4G01800 // AT4G19230 // AT4G31820 // AT5G03240 // AT2G39940 // AT2G13540 // AT2G42620 // AT2G47180 // AT5G64330 // AT3G43810 // AT3G56…
GO:0007154	P	cell communication	324	2984	2223	28362	2e-08	2.2e-06	// AT1G75750 // AT1G64660 // AT5G06839 // AT1G31190 // AT5G21010 // AT5G47220 // AT3G51480 // AT2G37800 // AT4G35860 // AT2G20900 // AT4G16830 // AT5G38560 // AT5G08590 // AT1G27340 // AT1G08420 // AT4G17500 // AT3G23050 // AT4G16250 // AT5G67070 // AT2G01150 // AT3G17840 // AT4G14740 // AT1G74950 // AT4G28650 // AT4G39270 // AT2G15320 // AT4G26080 // AT5G01240 // AT3G59380 // AT5G24320 // AT4G22…
GO:0006464	P	cellular protein modification process	312	2984	2126	28362	2.1e-08	2.2e-06	// AT1G14400 // AT2G27960 // AT3G19420 // AT5G21010 // AT4G14340 // AT3G02130 // AT3G09770 // AT1G70740 // AT5G63610 // AT1G73500 // AT1G28390 // AT5G02750 // AT4G16250 // AT5G04470 // AT2G40830 // AT5G19180 // AT3G49900 // AT3G17840 // AT4G38140 // AT2G46700 // AT4G28650 // AT1G25280 // AT1G79730 // AT4G31750 // AT3G10070 // AT2G35350 // AT3G03740 // AT1G53950 // AT5G45800 // AT4G34040 // AT1G48…
GO:0036211	P	protein modification process	312	2984	2126	28362	2.1e-08	2.2e-06	// AT1G14400 // AT2G27960 // AT3G19420 // AT5G21010 // AT4G14340 // AT3G02130 // AT3G09770 // AT1G70740 // AT5G63610 // AT1G73500 // AT1G28390 // AT5G02750 // AT4G16250 // AT5G04470 // AT2G40830 // AT5G19180 // AT3G49900 // AT3G17840 // AT4G38140 // AT2G46700 // AT4G28650 // AT1G25280 // AT1G79730 // AT4G31750 // AT3G10070 // AT2G35350 // AT3G03740 // AT1G53950 // AT5G45800 // AT4G34040 // AT1G48…
GO:0043436	P	oxoacid metabolic process	165	2984	973	28362	2.7e-08	2.8e-06	// AT1G13440 // AT1G64660 // AT4G15560 // AT3G13490 // AT3G12780 // AT2G02000 // AT1G61850 // AT2G37250 // AT1G31180 // AT3G21720 // AT2G44730 // AT3G08590 // AT2G20860 // AT1G80600 // AT3G12800 // AT2G03800 // AT5G66120 // AT5G03690 // AT3G15020 // AT3G02610 // AT1G48860 // AT3G61530 // AT5G60600 // AT2G22840 // AT4G14440 // AT1G15410 // AT3G62130 // AT1G24625 // AT1G03090 // AT3G23820 // AT3G11…
GO:0009314	P	response to radiation	136	2984	772	28362	6.9e-08	7.1e-06	// AT3G60530 // AT2G47450 // AT5G62640 // AT3G23290 // AT1G28520 // AT4G16250 // AT1G08830 // AT1G51140 // AT1G50250 // AT4G26000 // AT4G36240 // AT1G07350 // AT2G40100 // AT2G45430 // AT1G68530 // AT2G35940 // AT5G63310 // AT3G51480 // AT2G36530 // AT2G28190 // AT4G01800 // AT4G19230 // AT4G31820 // AT5G03240 // AT2G39940 // AT2G13540 // AT2G42620 // AT2G47180 // AT5G64330 // AT3G43810 // AT3G56…
GO:0048523	P	negative regulation of cellular process	110	2984	594	28362	1.5e-07	1.5e-05	// AT1G33240 // AT5G04470 // AT4G11660 // AT2G36400 // AT2G36080 // AT1G17760 // AT1G08830 // AT1G74950 // AT1G20330 // AT1G50250 // AT3G53970 // AT3G23890 // AT4G02450 // AT5G22650 // AT1G11580 // AT5G62000 // AT2G28190 // AT1G21580 // AT5G02560 // AT2G41800 // AT2G47210 // AT2G39740 // AT3G52400 // AT1G75950 // AT4G37650 // AT3G18610 // AT1G62300 // AT1G15670 // AT5G03740 // AT2G22540 // AT3G44…
GO:0016043	P	cellular component organization	345	2984	2456	28362	1.9e-07	1.9e-05	// AT3G48860 // AT4G10710 // AT5G26860 // AT1G79730 // AT3G10070 // AT2G35350 // AT3G11400 // AT2G35940 // AT3G05500 // AT5G41870 // AT3G57090 // AT4G33440 // AT1G11580 // AT1G72740 // AT4G28540 // AT4G01800 // AT2G41800 // AT2G26420 // AT4G17030 // AT3G07390 // AT3G03340 // AT3G52400 // AT4G26850 // AT1G22880 // AT5G05760 // AT3G14310 // AT3G49220 // AT1G03930 // AT1G10290 // AT1G59610 // AT4G16…
GO:0010243	P	response to organonitrogen compound	45	2984	166	28362	2e-07	1.9e-05	// AT5G47220 // AT4G29110 // AT4G17500 // AT4G14430 // AT4G11660 // AT3G46620 // AT1G51700 // AT2G44840 // AT1G05200 // AT3G19380 // AT1G77120 // AT5G59550 // AT1G27730 // AT5G67300 // AT1G32640 // AT2G40140 // AT3G15210 // AT5G59820 // AT3G05200 // AT3G56770 // AT5G01770 // AT1G20823 // AT3G19580 // AT1G62300 // AT4G08500 // AT4G23810 // AT1G07520 // AT3G52800 // AT4G26640 // AT5G51190 // AT5G01…
GO:0044265	P	cellular macromolecule catabolic process	102	2984	541	28362	2e-07	1.9e-05	// AT1G14400 // AT4G11260 // AT4G30610 // AT1G27340 // AT5G02750 // AT4G04210 // AT2G40830 // AT1G75660 // AT5G26860 // AT1G50250 // AT4G39090 // AT2G35780 // AT3G26340 // AT3G02110 // AT1G62710 // AT4G05050 // AT4G35480 // AT1G09100 // AT5G03240 // AT2G39940 // AT2G13540 // AT2G42620 // AT1G18260 // AT5G38470 // AT5G01880 // AT5G22000 // AT1G15670 // AT5G61540 // AT1G04360 // AT5G61780 // AT4G28…
GO:0003006	P	developmental process involved in reproduction	226	2984	1496	28362	3.3e-07	3.2e-05	// AT1G14400 // AT2G46660 // AT5G62090 // AT5G62640 // AT4G11260 // AT4G10710 // AT3G23440 // AT3G09070 // AT1G28520 // AT3G13490 // AT5G53860 // AT5G55940 // AT1G63700 // AT4G28650 // AT3G12145 // AT1G73030 // AT1G79730 // AT1G51140 // AT4G26000 // AT2G45430 // AT4G34040 // AT3G02610 // AT3G04610 // AT5G22650 // AT3G07430 // AT2G44010 // AT5G48385 // AT3G16857 // AT4G17530 // AT5G62000 // AT5G19…
GO:0048580	P	regulation of post-embryonic development	70	2984	329	28362	4e-07	3.9e-05	// AT1G33240 // AT1G14400 // AT2G22540 // AT5G08370 // AT4G38630 // AT5G24860 // AT4G11260 // AT5G63470 // AT2G36400 // AT2G42620 // AT1G54830 // AT3G54720 // AT3G63060 // AT1G08970 // AT2G30140 // AT1G28520 // AT3G33520 // AT2G35230 // AT5G64610 // AT2G31380 // AT4G32010 // AT4G08920 // AT1G79730 // AT2G20180 // AT4G26000 // AT5G66730 // AT5G15090 // AT3G01890 // AT1G22770 // AT1G66340 // AT3G44…
GO:0050793	P	regulation of developmental process	112	2984	627	28362	5.4e-07	5.2e-05	// AT1G33240 // AT1G14400 // AT4G11260 // AT3G63430 // AT2G36400 // AT5G15580 // AT1G28520 // AT1G79730 // AT4G26000 // AT3G04610 // AT4G29140 // AT2G22840 // AT3G54770 // AT4G28540 // AT5G62000 // AT3G11580 // AT5G54380 // AT4G31820 // AT2G41800 // AT5G04340 // AT2G03070 // AT2G39940 // AT2G42620 // AT5G08520 // AT3G12380 // AT3G43810 // AT1G03930 // AT2G22540 // AT5G58020 // AT1G35560 // AT1G54…
GO:0048367	P	shoot system development	148	2984	896	28362	5.5e-07	5.2e-05	// AT1G14400 // AT3G13490 // AT5G62090 // AT2G45880 // AT2G36400 // AT1G73500 // AT3G09070 // AT1G27340 // AT4G36870 // AT1G63700 // AT1G79730 // AT4G26000 // AT2G45430 // AT4G34040 // AT3G04610 // AT1G65650 // AT2G22840 // AT2G44010 // AT4G23810 // AT5G49720 // AT5G48385 // AT3G01470 // AT3G55515 // AT5G62000 // AT5G55540 // AT2G37250 // AT4G31820 // AT2G03070 // AT4G25640 // AT2G39940 // AT4G14…
GO:0030163	P	protein catabolic process	89	2984	467	28362	7.8e-07	7.3e-05	// AT1G14400 // AT4G11260 // AT4G30610 // AT1G27340 // AT5G02750 // AT4G04210 // AT2G40830 // AT5G26860 // AT1G50250 // AT4G39090 // AT2G35780 // AT3G26340 // AT3G02110 // AT1G62710 // AT4G05050 // AT4G35480 // AT1G09100 // AT5G03240 // AT2G39940 // AT1G75950 // AT2G42620 // AT3G12700 // AT1G18260 // AT5G38470 // AT5G01880 // AT5G22000 // AT1G15670 // AT1G04360 // AT4G28270 // AT3G10910 // AT4G13…
GO:0044282	P	small molecule catabolic process	42	2984	162	28362	1.3e-06	0.00012	// AT1G64660 // AT4G14430 // AT3G55440 // AT1G71180 // AT4G35220 // AT5G47720 // AT2G21170 // AT1G79810 // AT1G79440 // AT3G08590 // AT2G20860 // AT1G71170 // AT2G33150 // AT4G08900 // AT2G03800 // AT3G02720 // AT3G07560 // AT4G14440 // AT3G02870 // AT1G06570 // AT1G47990 // AT3G62130 // AT2G43900 // AT1G03090 // AT1G67280 // AT1G31190 // AT4G19230 // AT4G18010 // AT3G21780 // AT1G30040 // AT1G80…
GO:0032787	P	monocarboxylic acid metabolic process	90	2984	481	28362	1.3e-06	0.00012	// AT1G13440 // AT1G61850 // AT4G15560 // AT3G12780 // AT3G08590 // AT2G20860 // AT3G12800 // AT5G03690 // AT1G68530 // AT3G02610 // AT1G59900 // AT5G60600 // AT4G14440 // AT5G20410 // AT5G08520 // AT3G62130 // AT2G36530 // AT3G23820 // AT1G67280 // AT4G19230 // AT3G21780 // AT3G61530 // AT5G63380 // AT1G53280 // AT1G24180 // AT1G79700 // AT3G48520 // AT1G56190 // AT2G34590 // AT5G23440 // AT1G72…
GO:0009738	P	abscisic acid-activated signaling pathway	55	2984	243	28362	1.4e-06	0.00012	// AT5G49470 // AT2G26040 // AT4G38230 // AT2G46700 // AT1G32640 // AT3G46620 // AT4G20940 // AT3G09770 // AT5G40280 // AT4G16830 // AT1G54830 // AT1G08970 // AT5G64750 // AT4G34460 // AT2G01150 // AT5G65310 // AT4G18010 // AT5G59550 // AT2G33150 // AT5G67300 // AT1G66140 // AT3G59380 // AT2G38310 // AT4G35790 // AT5G63470 // AT5G14420 // AT3G19580 // AT2G40180 // AT5G59220 // AT3G63060 // AT4G26…
GO:0009409	P	response to cold	76	2984	384	28362	1.5e-06	0.00013	// AT1G07720 // AT4G04800 // AT3G50970 // AT3G12780 // AT5G12140 // AT5G59820 // AT3G04740 // AT4G16420 // AT5G62700 // AT2G40140 // AT1G05200 // AT1G28520 // AT4G39730 // AT3G49910 // AT2G37220 // AT5G20230 // AT2G21060 // AT1G77120 // AT5G13330 // AT4G24960 // AT1G27730 // AT5G12250 // AT4G34150 // AT1G31812 // AT3G04880 // AT3G02130 // AT5G62690 // AT3G12490 // AT3G11410 // AT4G25480 // AT5G15…
GO:0010200	P	response to chitin	37	2984	134	28362	1.6e-06	0.00014	// AT5G47220 // AT4G29110 // AT4G17500 // AT4G11660 // AT3G46620 // AT1G51700 // AT2G44840 // AT3G19380 // AT5G59550 // AT1G27730 // AT5G67300 // AT1G32640 // AT2G40140 // AT3G15210 // AT5G59820 // AT3G50260 // AT3G56770 // AT1G20823 // AT3G19580 // AT1G62300 // AT4G23810 // AT1G07520 // AT3G52800 // AT5G51190 // AT5G01830 // AT2G35000 // AT3G55980 // AT4G35480 // AT5G04340 // AT4G31550 // AT4G17…
GO:0044257	P	cellular protein catabolic process	84	2984	444	28362	2e-06	0.00018	// AT2G17450 // AT1G14400 // AT3G18980 // AT3G17000 // AT4G28270 // AT5G23540 // AT4G11260 // AT5G48170 // AT5G56150 // AT3G20630 // AT4G30610 // AT5G08260 // AT5G53300 // AT1G27340 // AT1G15000 // AT5G02750 // AT5G47040 // AT4G04210 // AT4G38930 // AT2G40830 // AT3G05530 // AT5G64920 // AT4G13250 // AT5G26860 // AT5G01720 // AT1G04360 // AT4G39090 // AT1G50250 // AT3G02110 // AT3G53970 // AT3G62…
GO:0016567	P	protein ubiquitination	95	2984	526	28362	2.6e-06	0.00023	// AT1G14400 // AT5G21010 // AT3G09770 // AT5G02750 // AT2G40830 // AT4G38140 // AT1G25280 // AT1G63900 // AT3G03740 // AT4G34040 // AT2G14820 // AT2G47560 // AT5G62560 // AT5G48170 // AT4G31820 // AT4G35480 // AT2G39940 // AT1G75950 // AT2G42620 // AT5G01880 // AT5G22000 // AT1G15670 // AT1G04360 // AT4G28270 // AT3G10910 // AT1G79810 // AT3G19380 // AT4G24210 // AT5G59550 // AT3G12630 // AT2G01…
GO:0044283	P	small molecule biosynthetic process	112	2984	653	28362	2.9e-06	0.00025	// AT1G13440 // AT1G64660 // AT4G15560 // AT1G61850 // AT1G31180 // AT2G20860 // AT1G80600 // AT5G66120 // AT5G03690 // AT1G68530 // AT3G02610 // AT1G48860 // AT3G23820 // AT1G31190 // AT3G44720 // AT2G37250 // AT3G61530 // AT2G22910 // AT5G63380 // AT1G53280 // AT4G34200 // AT4G26850 // AT1G79700 // AT2G29630 // AT5G23440 // AT1G72520 // AT5G48880 // AT3G52930 // AT5G61780 // AT5G35630 // AT3G55…
GO:2000026	P	regulation of multicellular organismal development	83	2984	442	28362	3e-06	0.00026	// AT1G33240 // AT1G14400 // AT2G22540 // AT5G08370 // AT4G38630 // AT5G24860 // AT4G11260 // AT5G48170 // AT5G63470 // AT2G36400 // AT4G26000 // AT1G54830 // AT2G45880 // AT3G54720 // AT3G63060 // AT1G08970 // AT2G30140 // AT4G34460 // AT1G28520 // AT3G33520 // AT2G35230 // AT5G64610 // AT2G31380 // AT4G32010 // AT2G46870 // AT4G08920 // AT1G79730 // AT2G20180 // AT3G12380 // AT5G66730 // AT3G16…
GO:0006807	P	nitrogen compound metabolic process	767	2984	6241	28362	3e-06	0.00026	// AT1G61580 // AT4G15560 // AT4G11660 // AT5G18110 // AT4G10710 // AT1G73500 // AT2G20020 // AT1G31180 // AT1G17760 // AT5G18680 // AT3G46440 // AT4G36870 // AT5G28740 // AT1G09590 // AT4G37400 // AT1G74950 // AT1G43170 // AT1G71350 // AT5G08690 // AT1G79730 // AT1G51140 // AT4G02590 // AT3G10070 // AT2G35350 // AT4G25480 // AT3G11400 // AT2G45430 // AT5G66280 // AT3G53870 // AT2G35940 // AT3G05…
GO:0032446	P	protein modification by small protein conjugation	98	2984	550	28362	3e-06	0.00026	// AT1G14400 // AT5G21010 // AT3G09770 // AT5G02750 // AT2G40830 // AT5G19180 // AT4G38140 // AT1G25280 // AT1G63900 // AT3G03740 // AT4G34040 // AT2G14820 // AT2G47560 // AT5G62560 // AT5G48170 // AT4G31820 // AT4G35480 // AT2G39940 // AT1G75950 // AT2G42620 // AT5G01880 // AT5G22000 // AT1G15670 // AT1G04360 // AT4G28270 // AT3G10910 // AT1G79810 // AT3G19380 // AT4G24210 // AT5G59550 // AT1G54…
GO:0071840	P	cellular component organization or biogenesis	377	2984	2812	28362	3.2e-06	0.00027	// AT3G48860 // AT4G10710 // AT5G26860 // AT1G79730 // AT3G10070 // AT2G35350 // AT3G11400 // AT2G35940 // AT3G05500 // AT5G41870 // AT3G57090 // AT4G33440 // AT1G11580 // AT1G72740 // AT4G28540 // AT4G01800 // AT2G41800 // AT2G26420 // AT4G17030 // AT3G07390 // AT3G03340 // AT3G52400 // AT4G26850 // AT1G22880 // AT5G05760 // AT3G14310 // AT3G49220 // AT1G03930 // AT1G10290 // AT5G60490 // AT1G59…
GO:0042742	P	defense response to bacterium	70	2984	354	28362	3.8e-06	0.00032	// AT1G13440 // AT5G47220 // AT5G01900 // AT4G30440 // AT5G19510 // AT3G10525 // AT4G32260 // AT5G22250 // AT4G18360 // AT5G56030 // AT1G06680 // AT5G24660 // AT4G03280 // AT2G47130 // AT1G28520 // AT1G13960 // AT4G08900 // AT5G63970 // AT1G08830 // AT5G66570 // AT1G10170 // AT1G80600 // AT1G65930 // AT5G67300 // AT2G30880 // AT4G31750 // AT4G39090 // AT5G15090 // AT3G05200 // AT3G15020 // AT1G66…
GO:0000003	P	reproduction	246	2984	1721	28362	4.2e-06	0.00034	// AT1G14400 // AT2G46660 // AT5G62090 // AT5G62640 // AT4G11260 // AT4G10710 // AT3G23440 // AT3G09070 // AT1G29300 // AT4G10760 // AT1G28520 // AT3G43210 // AT3G13490 // AT5G53860 // AT5G55940 // AT1G63700 // AT4G28650 // AT3G12145 // AT1G73030 // AT1G79730 // AT1G51140 // AT4G02590 // AT2G45430 // AT3G23890 // AT3G02610 // AT3G04610 // AT5G22650 // AT3G07430 // AT2G44010 // AT5G48385 // AT4G29…
GO:0097306	P	cellular response to alcohol	57	2984	267	28362	4.2e-06	0.00034	// AT5G49470 // AT2G26040 // AT4G38230 // AT2G46700 // AT1G32640 // AT3G46620 // AT1G18080 // AT4G20940 // AT3G09770 // AT5G40280 // AT4G16830 // AT1G54830 // AT1G08970 // AT5G64750 // AT4G34460 // AT2G01150 // AT5G65310 // AT4G36830 // AT4G18010 // AT5G59550 // AT2G33150 // AT5G67300 // AT1G66140 // AT3G59380 // AT2G38310 // AT4G35790 // AT5G63470 // AT5G14420 // AT3G19580 // AT2G40180 // AT5G59…
GO:0071215	P	cellular response to abscisic acid stimulus	57	2984	267	28362	4.2e-06	0.00034	// AT5G49470 // AT2G26040 // AT4G38230 // AT2G46700 // AT1G32640 // AT3G46620 // AT1G18080 // AT4G20940 // AT3G09770 // AT5G40280 // AT4G16830 // AT1G54830 // AT1G08970 // AT5G64750 // AT4G34460 // AT2G01150 // AT5G65310 // AT4G36830 // AT4G18010 // AT5G59550 // AT2G33150 // AT5G67300 // AT1G66140 // AT3G59380 // AT2G38310 // AT4G35790 // AT5G63470 // AT5G14420 // AT3G19580 // AT2G40180 // AT5G59…
GO:0010498	P	proteasomal protein catabolic process	42	2984	172	28362	4.8e-06	0.00039	// AT2G17450 // AT1G14400 // AT3G18980 // AT4G28270 // AT5G48170 // AT5G28540 // AT5G20910 // AT1G27340 // AT3G10910 // AT5G02750 // AT4G04210 // AT2G40830 // AT3G05530 // AT5G64920 // AT5G59550 // AT5G38470 // AT3G53970 // AT3G46620 // AT5G01880 // AT2G01150 // AT4G34040 // AT1G20823 // AT4G38630 // AT1G04360 // AT3G63000 // AT5G57360 // AT2G35000 // AT5G19990 // AT4G15410 // AT4G35480 // AT1G09…
GO:0045934	P	negative regulation of nucleobase-containing compound metabolic process	54	2984	249	28362	5e-06	0.0004	// AT1G33240 // AT2G22540 // AT4G11660 // AT4G13940 // AT4G14550 // AT1G27730 // AT3G44530 // AT1G59750 // AT2G36080 // AT4G32570 // AT1G04550 // AT1G17760 // AT3G63270 // AT5G01840 // AT5G06950 // AT1G74950 // AT1G20330 // AT4G38130 // AT3G15210 // AT2G27350 // AT5G06250 // AT5G14070 // AT2G34140 // AT2G28380 // AT1G17380 // AT5G02030 // AT3G19580 // AT1G62300 // AT2G35270 // AT4G03090 // AT4G16…
GO:0051603	P	proteolysis involved in cellular protein catabolic process	81	2984	435	28362	5.1e-06	0.00041	// AT2G17450 // AT1G14400 // AT3G18980 // AT3G17000 // AT4G28270 // AT5G23540 // AT4G11260 // AT5G48170 // AT5G56150 // AT3G20630 // AT4G30610 // AT5G08260 // AT5G53300 // AT1G27340 // AT1G15000 // AT5G02750 // AT5G47040 // AT4G04210 // AT4G38930 // AT2G40830 // AT3G05530 // AT5G64920 // AT5G59550 // AT5G26860 // AT1G04360 // AT4G39090 // AT1G47250 // AT3G02110 // AT3G53970 // AT3G62690 // AT2G35…
GO:0043412	P	macromolecule modification	342	2984	2532	28362	5.4e-06	0.00043	// AT3G09770 // AT1G73500 // AT1G28390 // AT2G40830 // AT1G25280 // AT1G79730 // AT2G22400 // AT4G31750 // AT3G10070 // AT2G35350 // AT5G14600 // AT2G23300 // AT4G05050 // AT4G28540 // AT5G54380 // AT4G10760 // AT4G31820 // AT5G03240 // AT2G39940 // AT5G08590 // AT1G03930 // AT2G22540 // AT5G50860 // AT4G38230 // AT4G16420 // AT3G10910 // AT1G79810 // AT2G24360 // AT2G30880 // AT3G51370 // AT4G25…
GO:0009735	P	response to cytokinin	53	2984	244	28362	5.9e-06	0.00046	// AT5G10360 // AT3G61630 // AT5G35630 // AT4G32260 // AT5G16840 // AT4G16420 // AT4G17520 // AT4G37790 // AT5G50920 // AT3G47620 // AT4G01850 // AT4G25130 // AT3G15360 // AT4G35000 // AT1G22220 // AT1G79040 // AT3G46740 // AT5G15090 // AT5G66510 // AT5G42270 // AT4G02450 // AT3G16857 // AT4G20260 // AT4G38630 // AT5G49720 // AT3G07480 // AT5G07020 // AT1G31880 // AT1G11650 // AT5G42020 // AT5G25…
GO:0051707	P	response to other organism	182	2984	1210	28362	6e-06	0.00046	// AT1G13440 // AT1G61850 // AT5G47220 // AT4G11260 // AT2G36400 // AT1G73500 // AT4G03280 // AT1G28520 // AT2G38290 // AT1G08830 // AT4G37400 // AT1G80600 // AT1G25280 // AT3G12500 // AT4G37310 // AT4G31750 // AT4G39090 // AT2G20990 // AT3G15020 // AT2G35940 // AT5G60600 // AT4G38670 // AT2G22840 // AT4G23810 // AT5G05190 // AT1G11580 // AT5G42950 // AT3G06490 // AT3G51480 // AT3G23820 // AT4G19…
GO:1903507	P	negative regulation of nucleic acid-templated transcription	51	2984	231	28362	5.9e-06	0.00046	// AT2G22540 // AT4G11660 // AT4G13940 // AT4G14550 // AT1G27730 // AT3G44530 // AT1G59750 // AT2G36080 // AT4G32570 // AT1G04550 // AT1G17760 // AT3G63270 // AT5G01840 // AT5G06950 // AT1G74950 // AT4G38130 // AT3G15210 // AT2G27350 // AT5G06250 // AT5G14070 // AT2G34140 // AT2G28380 // AT1G17380 // AT5G02030 // AT3G19580 // AT1G62300 // AT2G35270 // AT4G03090 // AT4G16280 // AT3G10480 // AT1G50…
GO:1902679	P	negative regulation of RNA biosynthetic process	51	2984	231	28362	5.9e-06	0.00046	// AT2G22540 // AT4G11660 // AT4G13940 // AT4G14550 // AT1G27730 // AT3G44530 // AT1G59750 // AT2G36080 // AT4G32570 // AT1G04550 // AT1G17760 // AT3G63270 // AT5G01840 // AT5G06950 // AT1G74950 // AT4G38130 // AT3G15210 // AT2G27350 // AT5G06250 // AT5G14070 // AT2G34140 // AT2G28380 // AT1G17380 // AT5G02030 // AT3G19580 // AT1G62300 // AT2G35270 // AT4G03090 // AT4G16280 // AT3G10480 // AT1G50…
GO:0022414	P	reproductive process	244	2984	1715	28362	6.2e-06	0.00047	// AT1G14400 // AT2G46660 // AT5G62090 // AT5G62640 // AT4G11260 // AT4G10710 // AT3G23440 // AT3G09070 // AT1G29300 // AT4G10760 // AT1G28520 // AT3G43210 // AT3G13490 // AT5G53860 // AT5G55940 // AT1G63700 // AT4G28650 // AT3G12145 // AT1G73030 // AT1G79730 // AT1G51140 // AT4G02590 // AT2G45430 // AT3G23890 // AT3G02610 // AT3G04610 // AT5G22650 // AT3G07430 // AT2G44010 // AT5G48385 // AT4G29…
GO:0043207	P	response to external biotic stimulus	182	2984	1212	28362	6.5e-06	0.00049	// AT1G13440 // AT1G61850 // AT5G47220 // AT4G11260 // AT2G36400 // AT1G73500 // AT4G03280 // AT1G28520 // AT2G38290 // AT1G08830 // AT4G37400 // AT1G80600 // AT1G25280 // AT3G12500 // AT4G37310 // AT4G31750 // AT4G39090 // AT2G20990 // AT3G15020 // AT2G35940 // AT5G60600 // AT4G38670 // AT2G22840 // AT4G23810 // AT5G05190 // AT1G11580 // AT5G42950 // AT3G06490 // AT3G51480 // AT3G23820 // AT4G19…
GO:0051253	P	negative regulation of RNA metabolic process	51	2984	232	28362	6.6e-06	0.00049	// AT2G22540 // AT4G11660 // AT4G13940 // AT4G14550 // AT1G27730 // AT3G44530 // AT1G59750 // AT2G36080 // AT4G32570 // AT1G04550 // AT1G17760 // AT3G63270 // AT5G01840 // AT5G06950 // AT1G74950 // AT4G38130 // AT3G15210 // AT2G27350 // AT5G06250 // AT5G14070 // AT2G34140 // AT2G28380 // AT1G17380 // AT5G02030 // AT3G19580 // AT1G62300 // AT2G35270 // AT4G03090 // AT4G16280 // AT3G10480 // AT1G50…
GO:0090567	P	reproductive shoot system development	94	2984	533	28362	6.8e-06	0.0005	// AT1G14400 // AT3G13490 // AT5G62090 // AT1G63700 // AT1G79730 // AT4G26000 // AT2G45430 // AT4G34040 // AT3G04610 // AT2G44010 // AT5G48385 // AT5G62000 // AT4G31820 // AT2G03070 // AT2G39940 // AT4G14900 // AT3G48520 // AT1G72520 // AT2G22540 // AT3G60830 // AT3G12680 // AT4G24960 // AT3G22440 // AT1G71830 // AT2G21230 // AT2G34710 // AT2G46870 // AT5G56030 // AT1G73590 // AT3G50870 // AT3G02…
GO:0009605	P	response to external stimulus	227	2984	1582	28362	8e-06	0.00058	// AT1G13440 // AT1G64660 // AT5G21010 // AT5G47220 // AT4G11260 // AT1G61850 // AT2G36400 // AT1G73500 // AT4G03280 // AT5G02750 // AT1G28520 // AT3G23050 // AT4G16250 // AT2G38290 // AT1G08830 // AT4G37400 // AT1G80600 // AT1G25280 // AT3G12500 // AT4G37310 // AT4G31750 // AT4G39090 // AT3G03740 // AT2G20990 // AT1G80010 // AT3G15020 // AT2G35940 // AT5G63310 // AT5G60600 // AT4G38670 // AT2G22…
GO:0043161	P	proteasome-mediated ubiquitin-dependent protein catabolic process	41	2984	170	28362	8e-06	0.00058	// AT2G17450 // AT1G14400 // AT3G18980 // AT4G28270 // AT5G48170 // AT5G28540 // AT5G20910 // AT1G27340 // AT3G10910 // AT5G02750 // AT4G04210 // AT2G40830 // AT3G05530 // AT5G64920 // AT5G59550 // AT5G38470 // AT3G46620 // AT5G01880 // AT2G01150 // AT4G34040 // AT1G20823 // AT4G38630 // AT1G04360 // AT3G63000 // AT5G57360 // AT2G35000 // AT5G19990 // AT4G15410 // AT4G35480 // AT1G09100 // AT2G39…
GO:0070647	P	protein modification by small protein conjugation or removal	104	2984	610	28362	8.1e-06	0.00059	// AT1G14400 // AT5G21010 // AT3G09770 // AT5G02750 // AT2G40830 // AT5G19180 // AT4G38140 // AT1G25280 // AT1G63900 // AT3G03740 // AT4G34040 // AT1G65650 // AT2G14820 // AT2G47560 // AT5G62560 // AT5G48170 // AT4G31820 // AT4G35480 // AT2G39940 // AT1G75950 // AT2G42620 // AT5G01880 // AT5G22000 // AT1G15670 // AT1G04360 // AT4G28270 // AT3G10910 // AT1G79810 // AT3G19380 // AT1G80210 // AT4G24…
GO:0009607	P	response to biotic stimulus	186	2984	1253	28362	9.5e-06	0.00068	// AT1G13440 // AT1G61850 // AT5G47220 // AT4G11260 // AT2G36400 // AT1G73500 // AT4G03280 // AT1G28520 // AT2G38290 // AT1G08830 // AT4G37400 // AT1G80600 // AT1G25280 // AT3G12500 // AT4G37310 // AT4G31750 // AT4G39090 // AT2G20990 // AT3G15020 // AT2G35940 // AT5G60600 // AT4G38670 // AT2G22840 // AT4G23810 // AT5G05190 // AT1G11580 // AT5G42950 // AT3G06490 // AT3G51480 // AT1G14960 // AT3G23…
GO:0009611	P	response to wounding	48	2984	217	28362	1e-05	0.00075	// AT5G08790 // AT1G32640 // AT5G59820 // AT1G76690 // AT1G73500 // AT5G42650 // AT4G32570 // AT1G05200 // AT3G23050 // AT4G39980 // AT3G24550 // AT3G17800 // AT5G63970 // AT1G74950 // AT2G33150 // AT2G20990 // AT3G51440 // AT5G12140 // AT1G17380 // AT2G28900 // AT3G14840 // AT1G76930 // AT4G08500 // AT5G20230 // AT5G14780 // AT1G33980 // AT1G66340 // AT1G32920 // AT4G26640 // AT3G51480 // AT5G47…
GO:0099402	P	plant organ development	149	2984	961	28362	1.1e-05	0.00076	// AT1G14400 // AT3G13490 // AT2G11890 // AT5G62090 // AT2G36400 // AT1G73500 // AT3G09070 // AT1G27340 // AT4G36870 // AT4G26760 // AT1G80600 // AT5G01240 // AT4G09510 // AT4G29140 // AT2G22840 // AT2G44010 // AT4G23810 // AT5G58010 // AT1G16510 // AT5G62000 // AT5G55540 // AT2G37250 // AT4G31820 // AT2G26420 // AT5G04340 // AT3G07390 // AT2G39940 // AT2G18480 // AT4G37650 // AT5G08520 // AT1G05…
GO:0044419	P	interspecies interaction between organisms	38	2984	154	28362	1.1e-05	0.00076	// AT5G03210 // AT1G04260 // AT1G49760 // AT5G08790 // AT1G32400 // AT2G01660 // AT1G32230 // AT1G16030 // AT5G51020 // AT4G34110 // AT5G03300 // AT1G80600 // AT1G75040 // AT4G31750 // AT5G02500 // AT2G20990 // AT3G51440 // AT4G20260 // AT5G48160 // AT5G10270 // AT5G42950 // AT3G11650 // AT3G12280 // AT3G62600 // AT5G23570 // AT3G09820 // AT2G25110 // AT3G22310 // AT4G24280 // AT3G09940 // AT5G43…
GO:0051186	P	cofactor metabolic process	73	2984	389	28362	1.2e-05	0.00081	// AT1G13440 // AT5G08410 // AT4G15560 // AT3G52930 // AT3G12780 // AT4G13940 // AT2G41680 // AT5G08340 // AT3G12290 // AT1G06570 // AT5G50960 // AT5G23230 // AT3G24030 // AT5G50920 // AT1G02500 // AT1G47840 // AT3G47390 // AT4G01850 // AT4G14850 // AT3G08590 // AT1G20780 // AT2G20860 // AT5G27450 // AT4G32770 // AT5G60540 // AT4G13250 // AT4G08920 // AT2G20180 // AT3G02280 // AT5G48950 // AT2G38…
GO:0051239	P	regulation of multicellular organismal process	87	2984	490	28362	1.2e-05	0.00081	// AT1G33240 // AT1G14400 // AT4G11260 // AT2G36400 // AT1G28520 // AT1G79730 // AT4G26000 // AT3G04610 // AT4G29140 // AT2G22840 // AT3G54770 // AT5G62000 // AT3G11580 // AT4G31820 // AT5G04340 // AT2G03070 // AT2G39940 // AT2G42620 // AT5G08520 // AT3G12380 // AT3G43810 // AT2G22540 // AT1G54830 // AT4G34460 // AT2G35230 // AT5G64610 // AT2G46870 // AT4G08920 // AT3G50870 // AT5G66730 // AT1G22…
GO:0016192	P	vesicle-mediated transport	74	2984	397	28362	1.2e-05	0.00086	// AT1G04260 // AT2G45980 // AT2G25430 // AT1G10290 // AT1G14010 // AT5G47200 // AT3G01340 // AT4G35860 // AT2G38410 // AT5G07110 // AT3G46060 // AT1G14910 // AT5G43320 // AT4G32285 // AT1G59610 // AT5G54730 // AT2G43130 // AT5G04850 // AT4G26100 // AT1G02130 // AT5G05010 // AT1G79990 // AT1G73030 // AT1G08190 // AT1G48240 // AT4G29160 // AT1G70490 // AT1G23490 // AT1G08770 // AT1G03900 // AT3G47…
GO:0009617	P	response to bacterium	80	2984	441	28362	1.3e-05	0.00091	// AT1G13440 // AT5G47220 // AT5G01900 // AT4G30440 // AT5G19510 // AT3G10525 // AT4G32260 // AT5G22250 // AT4G18360 // AT5G56030 // AT1G06680 // AT5G24660 // AT4G03280 // AT2G47130 // AT1G28520 // AT1G13960 // AT4G39980 // AT5G06839 // AT5G63970 // AT1G08830 // AT5G66570 // AT1G10170 // AT1G80600 // AT1G65930 // AT5G67300 // AT4G08900 // AT1G33980 // AT2G30880 // AT4G31750 // AT4G39090 // AT5G15…
GO:0048585	P	negative regulation of response to stimulus	40	2984	169	28362	1.5e-05	0.001	// AT5G62090 // AT5G59220 // AT5G20910 // AT5G64750 // AT4G34460 // AT1G13960 // AT2G31380 // AT1G78310 // AT4G25520 // AT2G20180 // AT4G26000 // AT3G04570 // AT1G66340 // AT5G14420 // AT4G02450 // AT4G29140 // AT5G40280 // AT4G26080 // AT5G03730 // AT1G28280 // AT5G20270 // AT4G17410 // AT1G50640 // AT3G03450 // AT3G59380 // AT4G14465 // AT3G15210 // AT2G01570 // AT3G09840 // AT2G39940 // AT1G22…
GO:0080134	P	regulation of response to stress	62	2984	316	28362	1.6e-05	0.0011	// AT1G44350 // AT5G47220 // AT3G13226 // AT5G62090 // AT4G11260 // AT4G18360 // AT1G25540 // AT3G05480 // AT5G24660 // AT4G32570 // AT1G13960 // AT5G47050 // AT2G01150 // AT3G14840 // AT1G77120 // AT4G32770 // AT1G78310 // AT1G74950 // AT4G08920 // AT4G25520 // AT1G32640 // AT4G02590 // AT3G04570 // AT3G62690 // AT4G31300 // AT1G17380 // AT5G14420 // AT3G05500 // AT4G29140 // AT2G42620 // AT4G23…
GO:0045892	P	negative regulation of transcription, DNA-templated	47	2984	215	28362	1.7e-05	0.0011	// AT2G22540 // AT4G11660 // AT4G13940 // AT4G14550 // AT1G27730 // AT3G44530 // AT1G59750 // AT2G36080 // AT1G04550 // AT1G17760 // AT3G63270 // AT5G01840 // AT5G06950 // AT1G10170 // AT4G38130 // AT3G15210 // AT2G27350 // AT5G06250 // AT5G14070 // AT2G34140 // AT2G28380 // AT5G02030 // AT3G19580 // AT1G62300 // AT2G35270 // AT4G03090 // AT4G16280 // AT3G10480 // AT1G50640 // AT5G62000 // AT5G44…
GO:0009892	P	negative regulation of metabolic process	90	2984	521	28362	2.1e-05	0.0014	// AT1G33240 // AT5G04470 // AT4G11660 // AT2G36080 // AT1G17760 // AT1G08830 // AT1G74950 // AT1G20330 // AT1G50250 // AT3G53970 // AT5G22650 // AT1G11580 // AT5G62000 // AT2G28190 // AT1G21580 // AT5G02560 // AT2G47210 // AT2G39740 // AT2G13540 // AT5G23570 // AT3G18610 // AT1G75950 // AT5G03740 // AT2G22540 // AT5G61780 // AT3G44530 // AT3G12680 // AT1G04550 // AT2G21230 // AT5G06950 // AT5G06…
GO:0010154	P	fruit development	114	2984	702	28362	2.1e-05	0.0014	// AT2G46660 // AT1G73030 // AT4G11260 // AT3G23440 // AT3G09070 // AT4G31820 // AT1G63700 // AT2G20300 // AT4G28650 // AT3G02610 // AT5G22650 // AT3G07430 // AT5G19620 // AT4G02020 // AT4G19230 // AT4G10760 // AT5G55940 // AT5G07370 // AT1G02780 // AT4G34200 // AT1G01470 // AT3G19580 // AT1G79350 // AT3G48520 // AT3G02280 // AT5G17710 // AT3G61630 // AT2G18020 // AT1G60870 // AT4G34460 // AT1G71…
GO:1901698	P	response to nitrogen compound	54	2984	264	28362	2.1e-05	0.0014	// AT5G47220 // AT4G29110 // AT4G17500 // AT4G14430 // AT4G11660 // AT3G46620 // AT1G51700 // AT3G23780 // AT2G44840 // AT4G03430 // AT1G05200 // AT3G19380 // AT1G77120 // AT5G59550 // AT1G27730 // AT5G67300 // AT1G32640 // AT2G40140 // AT3G15210 // AT5G59820 // AT3G05200 // AT3G56770 // AT2G28380 // AT5G01770 // AT4G31550 // AT3G19580 // AT1G62300 // AT4G08500 // AT4G23810 // AT1G07520 // AT3G52…
GO:0006511	P	ubiquitin-dependent protein catabolic process	70	2984	376	28362	2.2e-05	0.0014	// AT2G17450 // AT1G14400 // AT3G18980 // AT3G17000 // AT4G28270 // AT5G23540 // AT4G11260 // AT5G48170 // AT5G56150 // AT5G28540 // AT5G20910 // AT5G53300 // AT1G27340 // AT3G10910 // AT5G02750 // AT5G38470 // AT4G04210 // AT4G38930 // AT2G40830 // AT3G05530 // AT5G64920 // AT5G59550 // AT3G20630 // AT1G47250 // AT3G53970 // AT3G46620 // AT5G01880 // AT3G26340 // AT4G34040 // AT2G47970 // AT1G20…
GO:0031324	P	negative regulation of cellular metabolic process	75	2984	412	28362	2.2e-05	0.0014	// AT1G33240 // AT5G04470 // AT2G22540 // AT3G03380 // AT4G11660 // AT4G13940 // AT4G14550 // AT5G63470 // AT3G44530 // AT3G12680 // AT1G59750 // AT2G36080 // AT4G32570 // AT1G04550 // AT4G03430 // AT1G17760 // AT3G63270 // AT1G20780 // AT5G01840 // AT5G06950 // AT1G08830 // AT2G18500 // AT5G66570 // AT1G74950 // AT1G20330 // AT1G50250 // AT4G38130 // AT3G53970 // AT3G15210 // AT2G27350 // AT4G16…
GO:0019941	P	modification-dependent protein catabolic process	70	2984	378	28362	2.5e-05	0.0016	// AT2G17450 // AT1G14400 // AT3G18980 // AT3G17000 // AT4G28270 // AT5G23540 // AT4G11260 // AT5G48170 // AT5G56150 // AT5G28540 // AT5G20910 // AT5G53300 // AT1G27340 // AT3G10910 // AT5G02750 // AT5G38470 // AT4G04210 // AT4G38930 // AT2G40830 // AT3G05530 // AT5G64920 // AT5G59550 // AT3G20630 // AT1G47250 // AT3G53970 // AT3G46620 // AT5G01880 // AT3G26340 // AT4G34040 // AT2G47970 // AT1G20…
GO:0009867	P	jasmonic acid mediated signaling pathway	25	2984	84	28362	2.6e-05	0.0017	// AT5G47220 // AT1G32640 // AT4G11260 // AT4G32570 // AT4G34460 // AT5G63970 // AT1G74950 // AT5G67300 // AT1G32230 // AT1G17380 // AT1G33980 // AT3G51480 // AT3G03450 // AT5G47010 // AT3G15210 // AT2G01570 // AT2G39940 // AT1G66350 // AT3G52400 // AT4G28910 // AT3G11820 // AT1G15750 // AT2G41370 // AT1G25540 // AT1G28480
GO:0044712	P	single-organism catabolic process	98	2984	585	28362	2.7e-05	0.0017	// AT1G13440 // AT1G64660 // AT3G12780 // AT1G61850 // AT3G63520 // AT3G08590 // AT2G20860 // AT2G03800 // AT5G03690 // AT4G09510 // AT4G14440 // AT3G63200 // AT3G62130 // AT1G03090 // AT1G67280 // AT1G31190 // AT4G19230 // AT4G18010 // AT3G21780 // AT1G09100 // AT1G59900 // AT1G80460 // AT1G53280 // AT1G24180 // AT1G18260 // AT1G56190 // AT2G34590 // AT3G11210 // AT3G52930 // AT4G28270 // AT1G79…
GO:0006952	P	defense response	221	2984	1566	28362	2.7e-05	0.0017	// AT1G13440 // AT1G61850 // AT4G14465 // AT1G21880 // AT4G11260 // AT2G20900 // AT5G47550 // AT4G03280 // AT1G28520 // AT2G07180 // AT1G08830 // AT4G37400 // AT1G74950 // AT1G80600 // AT5G64900 // AT1G02170 // AT4G37310 // AT4G31750 // AT3G12490 // AT2G21100 // AT3G15020 // AT5G60600 // AT4G29140 // AT4G23810 // AT5G05190 // AT1G11580 // AT5G42950 // AT3G06490 // AT3G18690 // AT3G51480 // AT1G14…
GO:1900140	P	regulation of seedling development	24	2984	79	28362	2.9e-05	0.0018	// AT5G63470 // AT4G38630 // AT4G11260 // AT1G54830 // AT3G63060 // AT1G08970 // AT5G56030 // AT2G20180 // AT5G66730 // AT5G15090 // AT1G66340 // AT4G39400 // AT3G47620 // AT5G02500 // AT3G54770 // AT3G03450 // AT1G16060 // AT4G32010 // AT5G13200 // AT2G01570 // AT1G07240 // AT1G66350 // AT2G42620 // AT4G34220
GO:0043632	P	modification-dependent macromolecule catabolic process	70	2984	380	28362	2.9e-05	0.0018	// AT2G17450 // AT1G14400 // AT3G18980 // AT3G17000 // AT4G28270 // AT5G23540 // AT4G11260 // AT5G48170 // AT5G56150 // AT5G28540 // AT5G20910 // AT5G53300 // AT1G27340 // AT3G10910 // AT5G02750 // AT5G38470 // AT4G04210 // AT4G38930 // AT2G40830 // AT3G05530 // AT5G64920 // AT5G59550 // AT3G20630 // AT1G47250 // AT3G53970 // AT3G46620 // AT5G01880 // AT3G26340 // AT4G34040 // AT2G47970 // AT1G20…
GO:0009908	P	flower development	89	2984	520	28362	3.1e-05	0.0019	// AT1G14400 // AT3G13490 // AT5G62090 // AT1G79730 // AT4G26000 // AT2G45430 // AT4G34040 // AT3G04610 // AT2G44010 // AT5G48385 // AT5G62000 // AT4G31820 // AT2G03070 // AT2G39940 // AT4G14900 // AT3G48520 // AT1G72520 // AT2G22540 // AT3G60830 // AT3G12680 // AT4G24960 // AT3G22440 // AT1G71830 // AT2G34710 // AT2G46870 // AT5G56030 // AT1G73590 // AT3G50870 // AT3G02130 // AT1G22770 // AT1G20…
GO:0044403	P	symbiosis, encompassing mutualism through parasitism	36	2984	151	28362	3.4e-05	0.0021	// AT5G03210 // AT1G04260 // AT1G49760 // AT5G08790 // AT1G32400 // AT2G01660 // AT1G16030 // AT5G51020 // AT4G34110 // AT5G03300 // AT1G75040 // AT1G32230 // AT5G02500 // AT2G20990 // AT3G51440 // AT4G20260 // AT5G48160 // AT5G10270 // AT5G42950 // AT3G11650 // AT3G12280 // AT3G62600 // AT5G23570 // AT3G09820 // AT2G25110 // AT3G22310 // AT4G24280 // AT3G09940 // AT5G43980 // AT2G25620 // AT5G24…
GO:0006955	P	immune response	63	2984	333	28362	3.6e-05	0.0022	// AT1G44350 // AT1G21880 // AT4G26750 // AT2G23560 // AT1G22070 // AT5G46070 // AT3G04740 // AT4G11260 // AT5G47220 // AT4G38130 // AT1G29340 // AT4G39260 // AT1G32230 // AT4G34460 // AT1G28520 // AT2G37220 // AT3G14840 // AT5G06950 // AT4G08920 // AT5G64900 // AT1G75040 // AT3G12500 // AT2G43570 // AT3G04570 // AT5G15090 // AT4G31300 // AT1G66340 // AT4G35450 // AT5G60600 // AT5G56030 // AT4G08…
GO:0046777	P	protein autophosphorylation	33	2984	133	28362	3.6e-05	0.0022	// AT5G50860 // AT4G38230 // AT2G46700 // AT4G14340 // AT1G73500 // AT2G30040 // AT1G71830 // AT4G08920 // AT3G04530 // AT2G46500 // AT1G08650 // AT4G08500 // AT5G03730 // AT4G28540 // AT1G12680 // AT5G19450 // AT5G54380 // AT3G51850 // AT3G06030 // AT3G24550 // AT5G66210 // AT3G59110 // AT4G05150 // AT1G09020 // AT3G13690 // AT4G28650 // AT2G20300 // AT1G09000 // AT1G56720 // AT4G02630 // AT1G51…
GO:0002376	P	immune system process	68	2984	369	28362	3.7e-05	0.0023	// AT5G03210 // AT1G44350 // AT4G26750 // AT2G23560 // AT1G22070 // AT5G46070 // AT3G04740 // AT4G11260 // AT5G47220 // AT4G38130 // AT1G29340 // AT4G39260 // AT1G32230 // AT4G34460 // AT1G28520 // AT1G21880 // AT2G37220 // AT3G14840 // AT5G06950 // AT4G08920 // AT5G64900 // AT1G75040 // AT3G12500 // AT2G43570 // AT3G04570 // AT5G15090 // AT4G31300 // AT1G66340 // AT4G35450 // AT5G60600 // AT5G56…
GO:0048316	P	seed development	107	2984	661	28362	4.1e-05	0.0025	// AT2G46660 // AT1G73030 // AT4G11260 // AT3G23440 // AT3G09070 // AT4G31820 // AT1G63700 // AT2G20300 // AT4G28650 // AT3G02610 // AT5G22650 // AT3G07430 // AT5G19620 // AT4G02020 // AT4G19230 // AT4G10760 // AT5G55940 // AT5G13780 // AT1G02780 // AT4G34200 // AT1G01470 // AT3G19580 // AT1G79350 // AT3G02280 // AT5G17710 // AT3G61630 // AT2G18020 // AT1G60870 // AT1G71830 // AT1G63930 // AT2G35…
GO:0051172	P	negative regulation of nitrogen compound metabolic process	66	2984	356	28362	4.1e-05	0.0025	// AT1G33240 // AT2G22540 // AT4G11660 // AT4G13940 // AT4G14550 // AT1G27730 // AT3G44530 // AT3G12680 // AT1G59750 // AT2G36080 // AT4G32570 // AT1G04550 // AT4G03430 // AT1G17760 // AT3G63270 // AT5G01840 // AT5G06950 // AT1G08830 // AT2G18500 // AT1G74950 // AT1G20330 // AT4G38130 // AT3G15210 // AT2G27350 // AT4G16280 // AT5G06250 // AT5G14070 // AT2G34140 // AT2G28380 // AT1G17380 // AT4G11…
GO:0071395	P	cellular response to jasmonic acid stimulus	25	2984	87	28362	4.3e-05	0.0026	// AT5G47220 // AT1G32640 // AT4G11260 // AT4G32570 // AT4G34460 // AT5G63970 // AT1G74950 // AT5G67300 // AT1G32230 // AT1G17380 // AT1G33980 // AT3G51480 // AT3G03450 // AT5G47010 // AT3G15210 // AT2G01570 // AT2G39940 // AT1G66350 // AT3G52400 // AT4G28910 // AT3G11820 // AT1G15750 // AT2G41370 // AT1G25540 // AT1G28480
GO:0009790	P	embryo development	95	2984	571	28362	4.4e-05	0.0026	// AT1G73030 // AT4G11260 // AT3G23440 // AT3G09070 // AT4G31820 // AT1G63700 // AT2G20300 // AT4G28650 // AT5G62090 // AT3G07430 // AT5G19620 // AT4G10760 // AT5G55940 // AT5G07370 // AT1G02780 // AT4G34200 // AT1G01470 // AT1G79350 // AT1G32230 // AT3G02280 // AT5G17710 // AT3G61630 // AT2G18020 // AT1G60870 // AT1G04550 // AT1G71830 // AT2G34710 // AT5G60540 // AT1G73590 // AT3G50870 // AT1G48…
GO:0040007	P	growth	109	2984	678	28362	4.5e-05	0.0026	// AT1G33240 // AT1G75750 // AT3G48860 // AT2G46660 // AT1G73030 // AT5G15580 // AT3G23050 // AT1G63700 // AT1G20330 // AT2G35350 // AT4G27060 // AT1G68530 // AT3G05500 // AT4G29140 // AT5G49720 // AT1G16510 // AT1G56150 // AT4G17530 // AT4G28540 // AT4G39730 // AT5G27930 // AT3G16570 // AT5G54380 // AT5G55540 // AT2G41800 // AT2G26420 // AT4G17030 // AT3G09840 // AT4G02450 // AT5G05160 // AT4G23…
GO:0051704	P	multi-organism process	227	2984	1631	28362	4.6e-05	0.0027	// AT1G13440 // AT1G61850 // AT5G08370 // AT5G47220 // AT2G01660 // AT3G02130 // AT4G11260 // AT1G49760 // AT2G36400 // AT1G73500 // AT1G29300 // AT4G03280 // AT1G28520 // AT2G38290 // AT1G08830 // AT4G37400 // AT4G34110 // AT1G80600 // AT1G25280 // AT3G12500 // AT4G37310 // AT4G31750 // AT4G39090 // AT2G20990 // AT3G15020 // AT2G35940 // AT5G60600 // AT2G23350 // AT2G22840 // AT4G23810 // AT5G05…
GO:0071407	P	cellular response to organic cyclic compound	41	2984	187	28362	5.3e-05	0.0031	// AT5G01900 // AT5G54380 // AT4G03080 // AT4G30610 // AT2G01570 // AT1G71830 // AT5G02800 // AT5G05190 // AT5G06950 // AT2G27210 // AT5G67300 // AT5G26230 // AT1G08420 // AT2G20370 // AT2G30980 // AT2G28380 // AT5G60600 // AT4G39400 // AT3G23780 // AT3G02110 // AT1G33980 // AT3G58850 // AT1G24706 // AT5G65430 // AT3G03450 // AT3G16570 // AT5G47010 // AT2G43060 // AT4G03430 // AT5G23570 // AT1G22…
GO:0016032	P	viral process	32	2984	130	28362	5.4e-05	0.0031	// AT5G03210 // AT1G04260 // AT1G49760 // AT5G08790 // AT1G32400 // AT2G01660 // AT1G16030 // AT5G51020 // AT4G34110 // AT5G03300 // AT1G75040 // AT1G32230 // AT5G02500 // AT2G20990 // AT3G51440 // AT4G20260 // AT3G12280 // AT5G10270 // AT5G42950 // AT3G11650 // AT5G48160 // AT5G23570 // AT3G09820 // AT1G60800 // AT3G22310 // AT5G43980 // AT2G25620 // AT1G75950 // AT2G43570 // AT2G23350 // AT4G24…
GO:0010558	P	negative regulation of macromolecule biosynthetic process	63	2984	339	28362	5.7e-05	0.0033	// AT1G33240 // AT2G22540 // AT4G11660 // AT4G13940 // AT4G14550 // AT1G27730 // AT3G44530 // AT3G12680 // AT1G59750 // AT2G36080 // AT4G32570 // AT1G04550 // AT4G03430 // AT1G17760 // AT3G63270 // AT5G01840 // AT5G06950 // AT1G08830 // AT2G18500 // AT1G74950 // AT1G20330 // AT4G38130 // AT3G15210 // AT2G27350 // AT5G06250 // AT5G14070 // AT2G34140 // AT2G28380 // AT1G17380 // AT5G02030 // AT3G19…
GO:0009793	P	embryo development ending in seed dormancy	82	2984	478	28362	5.8e-05	0.0033	// AT5G10360 // AT5G17710 // AT3G61630 // AT1G48920 // AT1G73030 // AT4G13940 // AT2G37920 // AT4G11260 // AT2G18020 // AT3G23440 // AT1G60870 // AT3G09070 // AT1G56010 // AT1G53700 // AT3G52590 // AT1G71830 // AT2G26350 // AT1G79750 // AT2G34710 // AT1G79350 // AT5G55940 // AT5G60540 // AT1G63700 // AT4G28650 // AT1G30490 // AT4G34200 // AT1G80490 // AT3G02130 // AT1G51450 // AT1G43170 // AT4G13…
GO:0044764	P	multi-organism cellular process	36	2984	156	28362	6e-05	0.0034	// AT5G03210 // AT1G04260 // AT1G49760 // AT5G08790 // AT1G32400 // AT2G01660 // AT1G16030 // AT5G51020 // AT4G34110 // AT5G03300 // AT1G75040 // AT1G32230 // AT5G02500 // AT2G20990 // AT3G51440 // AT1G48620 // AT5G22650 // AT4G20260 // AT3G12280 // AT5G10270 // AT5G42950 // AT3G11650 // AT5G48160 // AT5G23570 // AT3G09820 // AT1G60800 // AT3G22310 // AT5G43980 // AT2G25620 // AT5G49160 // AT1G75…
GO:0044249	P	cellular biosynthetic process	709	2984	5870	28362	6.2e-05	0.0035	// AT1G61580 // AT1G61850 // AT4G15560 // AT4G11660 // AT5G18110 // AT4G10710 // AT1G73500 // AT1G31180 // AT1G17760 // AT5G18680 // AT3G46440 // AT4G36870 // AT1G09590 // AT1G74950 // AT1G25280 // AT1G71350 // AT5G08690 // AT1G79730 // AT1G51140 // AT4G02590 // AT3G10070 // AT2G35350 // AT4G25480 // AT3G11400 // AT2G45430 // AT5G66280 // AT3G53870 // AT2G35940 // AT3G05500 // AT2G22840 // AT1G07…
GO:0031327	P	negative regulation of cellular biosynthetic process	65	2984	355	28362	6.5e-05	0.0036	// AT1G33240 // AT2G22540 // AT4G11660 // AT4G13940 // AT4G14550 // AT1G27730 // AT3G44530 // AT3G12680 // AT1G59750 // AT2G36080 // AT4G32570 // AT1G04550 // AT4G03430 // AT1G17760 // AT3G63270 // AT1G20780 // AT5G01840 // AT5G06950 // AT1G08830 // AT2G18500 // AT1G74950 // AT1G20330 // AT4G38130 // AT3G15210 // AT2G27350 // AT5G06250 // AT5G14070 // AT2G34140 // AT2G28380 // AT1G17380 // AT5G02…
GO:0090351	P	seedling development	39	2984	177	28362	7.2e-05	0.004	// AT5G63470 // AT5G61780 // AT3G01150 // AT1G18080 // AT4G11260 // AT1G54830 // AT3G63060 // AT1G08970 // AT4G03430 // AT4G34460 // AT1G79750 // AT4G24210 // AT4G18010 // AT5G56030 // AT1G03120 // AT2G20180 // AT5G66730 // AT1G09090 // AT5G15090 // AT1G66340 // AT4G38630 // AT1G62750 // AT4G39400 // AT3G47620 // AT5G58440 // AT5G02500 // AT3G54770 // AT3G03450 // AT1G16060 // AT4G32010 // AT5G13…
GO:0046394	P	carboxylic acid biosynthetic process	76	2984	438	28362	7.8e-05	0.0043	// AT1G07720 // AT5G48880 // AT1G64660 // AT1G60810 // AT4G24830 // AT5G35630 // AT1G76690 // AT1G09795 // AT3G45770 // AT5G16570 // AT1G61850 // AT5G43850 // AT1G58080 // AT5G42650 // AT4G25700 // AT3G17820 // AT1G31180 // AT1G79700 // AT4G39980 // AT1G20780 // AT3G58610 // AT2G20860 // AT4G36830 // AT1G64670 // AT1G10170 // AT1G80600 // AT2G33150 // AT1G79750 // AT5G66120 // AT3G02720 // AT4G30…
GO:0009058	P	biosynthetic process	750	2984	6255	28362	8e-05	0.0044	// AT1G61580 // AT1G61850 // AT4G15560 // AT2G46660 // AT4G11660 // AT5G18110 // AT4G10710 // AT1G73500 // AT1G31180 // AT1G17760 // AT5G18680 // AT3G46440 // AT4G36870 // AT1G09590 // AT4G37400 // AT1G74950 // AT1G25280 // AT1G71350 // AT5G08690 // AT1G79730 // AT1G51140 // AT4G02590 // AT3G10070 // AT2G35350 // AT4G25480 // AT3G11400 // AT2G45430 // AT5G66280 // AT3G53870 // AT2G35940 // AT3G05…
GO:0016054	P	organic acid catabolic process	30	2984	121	28362	8.1e-05	0.0044	// AT1G64660 // AT4G14430 // AT1G71180 // AT5G47720 // AT1G79810 // AT1G79440 // AT4G08900 // AT2G20860 // AT1G71170 // AT2G33150 // AT2G03800 // AT4G35220 // AT3G07560 // AT4G14440 // AT1G06570 // AT1G47990 // AT3G62130 // AT1G03090 // AT3G30775 // AT4G19230 // AT3G21780 // AT1G30040 // AT2G16500 // AT1G17290 // AT2G26350 // AT3G04520 // AT5G38710 // AT4G34180 // AT1G11860 // AT4G34030
GO:0009753	P	response to jasmonic acid	46	2984	225	28362	8.3e-05	0.0045	// AT1G44350 // AT5G47220 // AT5G08790 // AT1G32640 // AT4G11260 // AT4G32570 // AT4G34460 // AT3G23050 // AT1G13960 // AT5G63970 // AT5G13330 // AT5G59430 // AT1G74950 // AT5G64900 // AT5G67300 // AT1G32230 // AT1G58220 // AT3G51440 // AT1G17380 // AT2G28900 // AT3G05420 // AT1G76930 // AT5G67580 // AT1G33980 // AT3G06490 // AT1G70000 // AT3G51480 // AT3G46590 // AT3G03450 // AT5G47010 // AT3G09…
GO:0022622	P	root system development	82	2984	484	28362	8.4e-05	0.0046	// AT1G48920 // AT2G19760 // AT4G14430 // AT2G11890 // AT1G59610 // AT5G55730 // AT4G14550 // AT5G58010 // AT2G36400 // AT4G00150 // AT3G09070 // AT2G21170 // AT3G54720 // AT1G53700 // AT1G49240 // AT1G04550 // AT3G57670 // AT4G34460 // AT5G47040 // AT5G56540 // AT4G14850 // AT5G24310 // AT2G26650 // AT1G16510 // AT1G64670 // AT2G01420 // AT4G26760 // AT1G80600 // AT1G73590 // AT3G18830 // AT1G32…
GO:0006996	P	organelle organization	189	2984	1335	28362	8.9e-05	0.0048	// AT1G14400 // AT1G04070 // AT4G10710 // AT1G76540 // AT5G50920 // AT2G31040 // AT5G48030 // AT4G04210 // AT3G43210 // AT2G27350 // AT1G54150 // AT4G26760 // AT4G14870 // AT5G26860 // AT1G79730 // AT3G10070 // AT3G23890 // AT5G62810 // AT2G35940 // AT2G47210 // AT2G03680 // AT3G07430 // AT3G57090 // AT5G49720 // AT5G04990 // AT2G17870 // AT1G48620 // AT5G19620 // AT4G01800 // AT5G02560 // AT1G10…
GO:0008104	P	protein localization	112	2984	715	28362	8.9e-05	0.0048	// AT1G14010 // AT1G73030 // AT2G47450 // AT4G35860 // AT5G50920 // AT4G14870 // AT1G63900 // AT3G12390 // AT2G20990 // AT1G48900 // AT5G62810 // AT2G19830 // AT5G63640 // AT1G15310 // AT5G04990 // AT4G17530 // AT4G01800 // AT4G31820 // AT2G30050 // AT3G09840 // AT3G52400 // AT2G14740 // AT2G47840 // AT4G24280 // AT5G61780 // AT3G61630 // AT3G01340 // AT1G01200 // AT1G79810 // AT2G26350 // AT4G02…
GO:0048518	P	positive regulation of biological process	133	2984	881	28362	9.1e-05	0.0048	// AT2G27960 // AT4G10710 // AT1G73500 // AT1G67810 // AT1G28520 // AT2G01150 // AT5G65310 // AT4G29830 // AT1G02170 // AT1G69600 // AT3G03960 // AT2G42380 // AT1G46768 // AT3G04610 // AT3G05500 // AT4G23810 // AT3G51480 // AT1G21580 // AT4G31820 // AT1G09100 // AT3G18690 // AT5G05160 // AT5G03320 // AT2G42620 // AT5G08520 // AT1G79350 // AT2G45130 // AT4G27260 // AT2G45420 // AT1G80010 // AT3G56…
GO:0015031	P	protein transport	104	2984	653	28362	9e-05	0.0048	// AT1G14010 // AT1G73030 // AT2G47450 // AT4G35860 // AT5G50920 // AT4G14870 // AT1G63900 // AT3G12390 // AT2G20990 // AT1G48900 // AT5G62810 // AT2G19830 // AT2G31680 // AT1G15310 // AT4G17530 // AT4G01800 // AT2G30050 // AT3G09840 // AT3G52400 // AT2G14740 // AT2G47840 // AT4G24280 // AT5G61780 // AT3G61630 // AT3G01340 // AT1G01200 // AT1G79810 // AT2G26350 // AT4G02510 // AT1G20110 // AT4G29…
GO:0009890	P	negative regulation of biosynthetic process	65	2984	360	28362	9.2e-05	0.0049	// AT1G33240 // AT2G22540 // AT4G11660 // AT4G13940 // AT4G14550 // AT1G27730 // AT3G44530 // AT3G12680 // AT1G59750 // AT2G36080 // AT4G32570 // AT1G04550 // AT4G03430 // AT1G17760 // AT3G63270 // AT1G20780 // AT5G01840 // AT5G06950 // AT1G08830 // AT2G18500 // AT1G74950 // AT1G20330 // AT4G38130 // AT3G15210 // AT2G27350 // AT5G06250 // AT5G14070 // AT2G34140 // AT2G28380 // AT1G17380 // AT5G02…
GO:0033036	P	macromolecule localization	147	2984	996	28362	0.0001	0.0054	// AT1G14010 // AT1G73030 // AT2G47450 // AT4G35860 // AT5G50920 // AT4G14870 // AT1G63900 // AT2G27130 // AT3G12390 // AT2G20990 // AT3G18280 // AT5G62810 // AT2G48130 // AT2G19830 // AT5G63640 // AT1G23490 // AT1G15310 // AT5G04990 // AT1G66340 // AT4G17530 // AT4G01800 // AT5G59420 // AT4G31820 // AT2G30050 // AT3G09840 // AT3G52400 // AT2G13540 // AT4G27780 // AT2G47840 // AT4G24280 // AT4G26…
GO:0010605	P	negative regulation of macromolecule metabolic process	81	2984	480	28362	0.0001	0.0054	// AT1G33240 // AT5G04470 // AT2G22540 // AT5G61780 // AT4G11660 // AT4G13940 // AT1G27730 // AT4G14550 // AT3G10490 // AT5G63470 // AT3G44530 // AT3G12680 // AT1G59750 // AT2G36080 // AT4G32570 // AT1G04550 // AT4G03430 // AT1G17760 // AT3G63270 // AT2G21230 // AT5G01840 // AT5G06950 // AT2G28380 // AT2G18500 // AT1G74950 // AT1G20330 // AT5G63110 // AT3G53970 // AT3G15210 // AT2G27350 // AT4G16…
GO:0010029	P	regulation of seed germination	22	2984	76	28362	0.00011	0.0057	// AT5G63470 // AT4G11260 // AT1G54830 // AT3G63060 // AT1G08970 // AT5G56030 // AT2G20180 // AT5G66730 // AT5G15090 // AT4G38630 // AT3G47620 // AT5G02500 // AT3G54770 // AT3G03450 // AT1G16060 // AT4G32010 // AT5G13200 // AT2G01570 // AT1G07240 // AT1G66350 // AT2G42620 // AT4G34220
GO:0006793	P	phosphorus metabolic process	238	2984	1751	28362	0.00011	0.0058	// AT1G13440 // AT3G14050 // AT2G27960 // AT4G15560 // AT1G31190 // AT3G12780 // AT4G14340 // AT5G04980 // AT3G55450 // AT1G70740 // AT5G63610 // AT1G73500 // AT1G28390 // AT3G24550 // AT3G08590 // AT5G27450 // AT3G17840 // AT3G63280 // AT4G28650 // AT1G65930 // AT5G08690 // AT3G17250 // AT4G31750 // AT2G35350 // AT5G03690 // AT1G48480 // AT2G46500 // AT1G48860 // AT1G59900 // AT5G60600 // AT1G79…
GO:1901576	P	organic substance biosynthetic process	710	2984	5913	28362	0.00012	0.006	// AT1G61580 // AT1G61850 // AT4G15560 // AT4G11660 // AT5G18110 // AT4G10710 // AT1G73500 // AT1G31180 // AT1G17760 // AT5G18680 // AT3G46440 // AT4G36870 // AT1G09590 // AT1G74950 // AT1G25280 // AT1G71350 // AT5G08690 // AT1G79730 // AT1G51140 // AT4G02590 // AT3G10070 // AT2G35350 // AT4G25480 // AT3G11400 // AT2G45430 // AT5G66280 // AT3G53870 // AT2G35940 // AT3G05500 // AT2G22840 // AT1G07…
GO:0048364	P	root development	81	2984	482	28362	0.00012	0.006	// AT1G48920 // AT2G19760 // AT4G14430 // AT2G11890 // AT1G59610 // AT5G55730 // AT4G14550 // AT5G58010 // AT2G36400 // AT4G00150 // AT5G24310 // AT2G21170 // AT3G54720 // AT1G53700 // AT1G49240 // AT1G04550 // AT3G57670 // AT4G34460 // AT5G47040 // AT5G56540 // AT4G14850 // AT2G26650 // AT1G16510 // AT1G64670 // AT2G01420 // AT4G26760 // AT1G80600 // AT1G73590 // AT3G18830 // AT1G32640 // AT5G01…
GO:0044710	P	single-organism metabolic process	493	2984	3970	28362	0.00013	0.0064	// AT1G61850 // AT4G15560 // AT2G46660 // AT3G02130 // AT5G01800 // AT5G51930 // AT1G73500 // AT1G31180 // AT2G24580 // AT3G46440 // AT4G37400 // AT1G23740 // AT3G25530 // AT5G08690 // AT5G43890 // AT3G15020 // AT4G35790 // AT4G12300 // AT2G41730 // AT5G20410 // AT3G23820 // AT3G11580 // AT1G21850 // AT3G21780 // AT3G57650 // AT5G63380 // AT1G53280 // AT5G58800 // AT4G26850 // AT5G08520 // AT1G18…
GO:0045184	P	establishment of protein localization	104	2984	661	28362	0.00014	0.0069	// AT1G14010 // AT1G73030 // AT2G47450 // AT4G35860 // AT5G50920 // AT4G14870 // AT1G63900 // AT3G12390 // AT2G20990 // AT1G48900 // AT5G62810 // AT2G19830 // AT2G31680 // AT1G15310 // AT4G17530 // AT4G01800 // AT2G30050 // AT3G09840 // AT3G52400 // AT2G14740 // AT2G47840 // AT4G24280 // AT5G61780 // AT3G61630 // AT3G01340 // AT1G01200 // AT1G79810 // AT2G26350 // AT4G02510 // AT1G20110 // AT4G29…
GO:2000113	P	negative regulation of cellular macromolecule biosynthetic process	59	2984	323	28362	0.00014	0.0072	// AT1G33240 // AT2G22540 // AT4G11660 // AT4G13940 // AT4G14550 // AT1G27730 // AT3G44530 // AT3G12680 // AT1G59750 // AT2G36080 // AT1G04550 // AT4G03430 // AT1G17760 // AT3G63270 // AT5G01840 // AT5G06950 // AT1G08830 // AT2G18500 // AT1G10170 // AT1G20330 // AT4G38130 // AT3G15210 // AT2G27350 // AT5G06250 // AT5G14070 // AT2G34140 // AT2G28380 // AT5G02030 // AT3G19580 // AT1G62300 // AT2G35…
GO:0045087	P	innate immune response	59	2984	323	28362	0.00014	0.0072	// AT1G44350 // AT5G47220 // AT4G26750 // AT2G23560 // AT1G22070 // AT4G38130 // AT3G04740 // AT4G11260 // AT4G18360 // AT1G29340 // AT4G39260 // AT1G32230 // AT4G34460 // AT1G28520 // AT2G37220 // AT3G14840 // AT5G06950 // AT4G08920 // AT5G64900 // AT1G75040 // AT3G12500 // AT2G43570 // AT3G04570 // AT5G15090 // AT4G31300 // AT1G66340 // AT4G35450 // AT5G60600 // AT5G56030 // AT4G08500 // AT4G23…
GO:0016053	P	organic acid biosynthetic process	87	2984	531	28362	0.00014	0.0072	// AT1G64660 // AT1G61850 // AT1G31180 // AT2G20860 // AT1G80600 // AT5G66120 // AT1G68530 // AT3G02610 // AT1G48860 // AT3G23820 // AT3G44720 // AT2G37250 // AT3G61530 // AT2G22910 // AT5G63380 // AT1G53280 // AT4G34200 // AT4G26850 // AT1G79700 // AT5G23440 // AT1G72520 // AT5G48880 // AT5G61780 // AT5G35630 // AT4G33510 // AT5G08520 // AT3G58610 // AT1G64670 // AT3G10050 // AT2G33150 // AT3G02…
GO:0006796	P	phosphate-containing compound metabolic process	235	2984	1735	28362	0.00015	0.0074	// AT1G13440 // AT3G14050 // AT2G27960 // AT4G15560 // AT1G31190 // AT3G12780 // AT4G14340 // AT5G04980 // AT3G55450 // AT1G70740 // AT5G63610 // AT1G73500 // AT1G28390 // AT3G24550 // AT3G08590 // AT5G27450 // AT3G17840 // AT3G63280 // AT4G28650 // AT1G65930 // AT5G08690 // AT3G17250 // AT4G31750 // AT2G35350 // AT5G03690 // AT1G48480 // AT2G46500 // AT4G37250 // AT1G59900 // AT5G60600 // AT1G79…
GO:0014070	P	response to organic cyclic compound	70	2984	405	28362	0.00016	0.0079	// AT1G75750 // AT3G09230 // AT5G08790 // AT5G47010 // AT3G12110 // AT4G03080 // AT5G01900 // AT4G30610 // AT4G14430 // AT3G05800 // AT2G01570 // AT1G71830 // AT1G13960 // AT1G66350 // AT5G02800 // AT5G05190 // AT5G06950 // AT1G77120 // AT5G13330 // AT5G59430 // AT1G76540 // AT4G08920 // AT2G26710 // AT1G73590 // AT1G70000 // AT2G43570 // AT1G08420 // AT4G05320 // AT1G58220 // AT3G51440 // AT2G30…
GO:0044702	P	single organism reproductive process	212	2984	1544	28362	0.00016	0.0079	// AT1G14400 // AT2G46660 // AT1G73030 // AT4G11260 // AT3G23440 // AT3G09070 // AT1G29300 // AT5G48030 // AT3G43210 // AT3G13490 // AT5G53860 // AT4G31820 // AT1G63700 // AT4G28650 // AT1G79730 // AT5G62090 // AT4G02590 // AT2G45430 // AT3G23890 // AT3G02610 // AT3G04610 // AT5G22650 // AT3G07430 // AT2G44010 // AT5G48385 // AT4G29830 // AT1G09020 // AT3G16857 // AT3G12680 // AT4G17530 // AT5G62…
GO:0016310	P	phosphorylation	177	2984	1254	28362	0.00017	0.0082	// AT1G13440 // AT5G04470 // AT2G27960 // AT1G31190 // AT3G12780 // AT4G14340 // AT3G02130 // AT3G55450 // AT1G70740 // AT5G63610 // AT1G73500 // AT1G28390 // AT3G24550 // AT3G08590 // AT5G27450 // AT3G17840 // AT4G28650 // AT5G03690 // AT1G48480 // AT2G46500 // AT4G37250 // AT5G63310 // AT1G73080 // AT1G07910 // AT2G23300 // AT2G20900 // AT5G53320 // AT4G28540 // AT2G36530 // AT5G19450 // AT5G54…
GO:0009408	P	response to heat	41	2984	199	28362	0.00017	0.0083	// AT5G22060 // AT5G61780 // AT1G79930 // AT4G38580 // AT5G28540 // AT4G39960 // AT3G24500 // AT1G16030 // AT5G48030 // AT1G79440 // AT1G28520 // AT4G26080 // AT5G07350 // AT2G43130 // AT5G56030 // AT3G23990 // AT1G09090 // AT5G59820 // AT1G58340 // AT5G12140 // AT1G66340 // AT3G44110 // AT2G27140 // AT1G50500 // AT4G38630 // AT4G11260 // AT3G17880 // AT5G02500 // AT1G20440 // AT1G74310 // AT5G42…
GO:0010629	P	negative regulation of gene expression	71	2984	415	28362	0.00019	0.0092	// AT2G22540 // AT5G61780 // AT4G11660 // AT4G13940 // AT4G14550 // AT3G10490 // AT4G38130 // AT3G44530 // AT3G12680 // AT1G59750 // AT2G36080 // AT1G27730 // AT1G04550 // AT4G03430 // AT1G17760 // AT3G63270 // AT2G21230 // AT5G01840 // AT5G06950 // AT2G28380 // AT2G18500 // AT1G10170 // AT5G63110 // AT3G15210 // AT2G27350 // AT2G34140 // AT5G06250 // AT5G14070 // AT1G08830 // AT1G73840 // AT3G22…
GO:0009845	P	seed germination	35	2984	161	28362	0.00021	0.0099	// AT5G63470 // AT5G61780 // AT3G01150 // AT1G18080 // AT4G11260 // AT1G54830 // AT3G63060 // AT1G08970 // AT4G03430 // AT4G34460 // AT1G79750 // AT4G24210 // AT4G18010 // AT5G56030 // AT1G03120 // AT2G20180 // AT5G66730 // AT1G09090 // AT5G15090 // AT1G62750 // AT4G38630 // AT3G47620 // AT5G02500 // AT3G54770 // AT3G03450 // AT1G16060 // AT4G32010 // AT5G13200 // AT2G01570 // AT1G07240 // AT1G66…
GO:0006732	P	coenzyme metabolic process	50	2984	264	28362	0.00021	0.01	// AT1G13440 // AT2G24580 // AT3G52930 // AT3G12780 // AT4G13940 // AT5G08340 // AT3G12290 // AT1G06570 // AT5G23230 // AT3G24030 // AT3G63410 // AT1G47840 // AT3G47390 // AT4G01850 // AT4G14850 // AT3G08590 // AT2G20860 // AT5G27450 // AT5G60540 // AT1G71170 // AT4G08920 // AT5G48950 // AT5G08410 // AT1G65930 // AT5G03690 // AT1G19140 // AT1G60810 // AT1G02500 // AT3G49360 // AT5G58270 // AT1G16…
GO:0016052	P	carbohydrate catabolic process	49	2984	257	28362	0.00021	0.01	// AT1G13440 // AT3G09540 // AT3G52930 // AT3G12780 // AT3G55440 // AT1G02810 // AT5G04310 // AT2G45880 // AT5G53370 // AT1G47840 // AT5G55590 // AT2G43050 // AT4G33220 // AT3G08590 // AT5G19730 // AT2G43620 // AT5G03690 // AT3G23920 // AT1G70710 // AT4G09510 // AT3G46970 // AT5G49720 // AT1G11580 // AT2G43610 // AT5G64640 // AT5G09760 // AT1G16300 // AT3G53190 // AT5G18670 // AT5G22510 // AT2G01…
GO:0009653	P	anatomical structure morphogenesis	135	2984	919	28362	0.00023	0.011	// AT1G33240 // AT1G14400 // AT4G01800 // AT3G63430 // AT5G15580 // AT3G09070 // AT1G27340 // AT5G48030 // AT4G36870 // AT3G43210 // AT1G74560 // AT1G63700 // AT1G58340 // AT2G35350 // AT4G27060 // AT1G68530 // AT2G03680 // AT4G29140 // AT5G58010 // AT4G17530 // AT2G17870 // AT5G54380 // AT5G55540 // AT2G41800 // AT2G26420 // AT4G17030 // AT3G09840 // AT3G07390 // AT2G18480 // AT2G42620 // AT1G79…
GO:0023051	P	regulation of signaling	45	2984	231	28362	0.00025	0.012	// AT5G49470 // AT5G65310 // AT1G18080 // AT5G48170 // AT5G40280 // AT4G16830 // AT5G20910 // AT1G27340 // AT5G64750 // AT4G34460 // AT5G02800 // AT4G24210 // AT1G74950 // AT4G32570 // AT2G33150 // AT5G67300 // AT3G12380 // AT5G66730 // AT3G47810 // AT4G35790 // AT1G17380 // AT4G02450 // AT3G16857 // AT5G59220 // AT1G07910 // AT4G26080 // AT5G03730 // AT5G20270 // AT2G01150 // AT1G66340 // AT1G50…
GO:0006897	P	endocytosis	20	2984	70	28362	0.00026	0.012	// AT1G03930 // AT2G25430 // AT4G26100 // AT5G05190 // AT5G57015 // AT1G59610 // AT5G58440 // AT4G35860 // AT1G04440 // AT5G44100 // AT4G28540 // AT3G19960 // AT2G20990 // AT5G43320 // AT1G14910 // AT3G62690 // AT1G03900 // AT4G32285 // AT5G42080 // AT4G17170
GO:0034641	P	cellular nitrogen compound metabolic process	693	2984	5805	28362	0.00026	0.012	// AT1G61580 // AT4G15560 // AT4G11660 // AT5G18110 // AT4G10710 // AT1G73500 // AT2G20020 // AT1G17760 // AT5G18680 // AT3G46440 // AT4G36870 // AT5G28740 // AT1G09590 // AT4G37400 // AT1G74950 // AT1G43170 // AT1G71350 // AT5G08690 // AT1G79730 // AT1G51140 // AT4G02590 // AT3G10070 // AT2G35350 // AT4G25480 // AT3G11400 // AT2G45430 // AT5G66280 // AT3G53870 // AT2G35940 // AT3G05500 // AT2G22…
GO:0009642	P	response to light intensity	32	2984	144	28362	0.00027	0.013	// AT3G03380 // AT5G59820 // AT2G47450 // AT3G47390 // AT5G18170 // AT1G08830 // AT4G32770 // AT5G66570 // AT1G10170 // AT4G08920 // AT1G31812 // AT1G50250 // AT2G06850 // AT1G07350 // AT1G58340 // AT1G68830 // AT5G42270 // AT5G61510 // AT2G45430 // AT5G20230 // AT2G35720 // AT1G74310 // AT2G28190 // AT4G01800 // AT1G27730 // AT3G50820 // AT4G17490 // AT5G24090 // AT1G01470 // AT2G47180 // AT1G45…
GO:0009739	P	response to gibberellin	33	2984	152	28362	0.00031	0.015	// AT1G75750 // AT5G63470 // AT1G18080 // AT5G48170 // AT1G54830 // AT1G08970 // AT4G24210 // AT5G59430 // AT5G67300 // AT2G20180 // AT5G66730 // AT1G66340 // AT2G34340 // AT3G47620 // AT2G18420 // AT1G70000 // AT3G46590 // AT3G03450 // AT2G43060 // AT1G50420 // AT2G01570 // AT4G09460 // AT1G10480 // AT1G66350 // AT4G23060 // AT5G08520 // AT5G39760 // AT5G67580 // AT1G74660 // AT1G15550 // AT5G66…
GO:0009966	P	regulation of signal transduction	44	2984	227	28362	0.00032	0.015	// AT5G49470 // AT5G65310 // AT1G18080 // AT5G48170 // AT5G40280 // AT4G16830 // AT5G20910 // AT1G27340 // AT5G64750 // AT4G34460 // AT5G02800 // AT4G24210 // AT1G74950 // AT4G32570 // AT2G33150 // AT5G67300 // AT3G12380 // AT5G66730 // AT4G35790 // AT1G17380 // AT4G02450 // AT3G16857 // AT5G59220 // AT1G07910 // AT4G26080 // AT5G03730 // AT5G20270 // AT2G01150 // AT1G66340 // AT1G50640 // AT3G03…
GO:0010646	P	regulation of cell communication	45	2984	234	28362	0.00032	0.015	// AT5G49470 // AT5G65310 // AT1G18080 // AT5G48170 // AT5G40280 // AT4G16830 // AT5G20910 // AT1G27340 // AT5G64750 // AT4G34460 // AT1G66350 // AT5G02800 // AT4G24210 // AT1G74950 // AT4G32570 // AT2G33150 // AT5G67300 // AT3G12380 // AT5G66730 // AT4G35790 // AT1G17380 // AT4G02450 // AT3G16857 // AT5G59220 // AT1G07910 // AT4G26080 // AT5G03730 // AT5G20270 // AT2G01150 // AT1G66340 // AT1G50…
GO:0009723	P	response to ethylene	55	2984	307	28362	0.00036	0.017	// AT5G47220 // AT4G17500 // AT3G61630 // AT1G73500 // AT3G46060 // AT2G44840 // AT3G24500 // AT5G64750 // AT4G34460 // AT3G60490 // AT1G66350 // AT1G12630 // AT5G13330 // AT1G13960 // AT5G64900 // AT5G67300 // AT5G42520 // AT5G11590 // AT1G46768 // AT3G51440 // AT3G05420 // AT1G62300 // AT1G53170 // AT3G16280 // AT5G03730 // AT3G06490 // AT1G66340 // AT1G70000 // AT3G46590 // AT3G62980 // AT3G03…
GO:0009639	P	response to red or far red light	43	2984	222	28362	0.00038	0.017	// AT1G10390 // AT5G63470 // AT1G54830 // AT3G54720 // AT5G01530 // AT1G08970 // AT1G79810 // AT1G28520 // AT4G16250 // AT2G31380 // AT5G52250 // AT4G08920 // AT1G73590 // AT5G15960 // AT2G20180 // AT4G25260 // AT2G40100 // AT2G45430 // AT1G22770 // AT2G35940 // AT5G63310 // AT1G80010 // AT3G61600 // AT2G37970 // AT3G58850 // AT5G28490 // AT3G43810 // AT5G57360 // AT4G19230 // AT5G02810 // AT4G16…
GO:0035556	P	intracellular signal transduction	101	2984	660	28362	0.0004	0.018	// AT2G37800 // AT4G35860 // AT1G73500 // AT5G08590 // AT1G46768 // AT2G31680 // AT4G17530 // AT3G16570 // AT1G08650 // AT3G04910 // AT1G10480 // AT4G36900 // AT1G75950 // AT3G52890 // AT1G79700 // AT1G32230 // AT3G50260 // AT3G43810 // AT5G47750 // AT1G08700 // AT2G22540 // AT4G38230 // AT3G61630 // AT1G01200 // AT3G24500 // AT5G64750 // AT3G60490 // AT1G12630 // AT2G43130 // AT2G30880 // AT1G66…
GO:0006605	P	protein targeting	41	2984	209	28362	0.00041	0.018	// AT2G45980 // AT1G04070 // AT3G61630 // AT2G47450 // AT1G48240 // AT5G50920 // AT5G55500 // AT1G79810 // AT5G47040 // AT1G09070 // AT1G27970 // AT4G14870 // AT1G10390 // AT1G63900 // AT3G23990 // AT3G11820 // AT3G46740 // AT2G20990 // AT2G28900 // AT5G01590 // AT5G62810 // AT3G47810 // AT4G35450 // AT3G07560 // AT1G48900 // AT3G48870 // AT4G02510 // AT1G15310 // AT3G06720 // AT3G54300 // AT4G01…
GO:0006090	P	pyruvate metabolic process	23	2984	91	28362	0.00041	0.019	// AT1G13440 // AT4G15560 // AT3G52930 // AT3G12780 // AT3G55440 // AT1G47840 // AT4G14850 // AT1G79750 // AT3G08590 // AT5G03690 // AT5G60600 // AT3G62130 // AT1G16300 // AT2G36530 // AT2G01140 // AT5G47810 // AT1G59900 // AT3G22960 // AT2G21170 // AT1G24180 // AT1G56190 // AT2G34590 // AT1G01090
GO:0048584	P	positive regulation of response to stimulus	39	2984	196	28362	0.00044	0.02	// AT5G47220 // AT5G49470 // AT1G18080 // AT5G63470 // AT2G42620 // AT1G54830 // AT1G08970 // AT1G28520 // AT5G02800 // AT1G77120 // AT4G24210 // AT4G08920 // AT2G33150 // AT4G35790 // AT1G22770 // AT3G05500 // AT1G64670 // AT1G49540 // AT5G03320 // AT3G62600 // AT4G17410 // AT4G18360 // AT3G51480 // AT2G01150 // AT2G25110 // AT1G54960 // AT4G03430 // AT3G15210 // AT3G18690 // AT1G09000 // AT2G45…
GO:0046395	P	carboxylic acid catabolic process	25	2984	105	28362	0.00051	0.023	// AT1G64660 // AT4G14430 // AT1G71180 // AT5G47720 // AT1G79810 // AT1G79440 // AT4G08900 // AT2G20860 // AT1G71170 // AT2G33150 // AT2G03800 // AT3G07560 // AT4G14440 // AT3G62130 // AT1G03090 // AT3G30775 // AT4G19230 // AT3G21780 // AT2G16500 // AT1G17290 // AT2G26350 // AT3G04520 // AT5G38710 // AT1G11860 // AT4G34030
GO:0031347	P	regulation of defense response	44	2984	233	28362	0.00052	0.023	// AT1G44350 // AT5G47220 // AT1G32640 // AT4G11260 // AT4G18360 // AT1G25540 // AT5G24660 // AT4G32570 // AT1G13960 // AT3G14840 // AT4G32770 // AT1G74950 // AT4G08920 // AT4G02590 // AT3G04570 // AT4G31300 // AT1G17380 // AT5G03320 // AT4G29140 // AT4G23810 // AT3G47620 // AT5G05190 // AT1G28280 // AT1G49540 // AT3G62600 // AT5G23570 // AT3G51480 // AT2G25110 // AT5G47050 // AT4G14465 // AT3G15…
GO:0044271	P	cellular nitrogen compound biosynthetic process	537	2984	4436	28362	0.00052	0.023	// AT1G61580 // AT4G15560 // AT4G11660 // AT5G18110 // AT4G10710 // AT1G73500 // AT1G26630 // AT1G17760 // AT5G18680 // AT3G46440 // AT4G36870 // AT1G09590 // AT1G74950 // AT1G25280 // AT1G71350 // AT5G08690 // AT1G79730 // AT1G51140 // AT4G02590 // AT3G10070 // AT2G35350 // AT4G25480 // AT3G11400 // AT2G45430 // AT5G66280 // AT3G53870 // AT2G35940 // AT3G05500 // AT2G22840 // AT1G07910 // AT1G11…
GO:1901565	P	organonitrogen compound catabolic process	34	2984	164	28362	0.00053	0.023	// AT1G64660 // AT1G71180 // AT4G35220 // AT1G79440 // AT4G08900 // AT1G20780 // AT2G20860 // AT5G13700 // AT4G13250 // AT3G12500 // AT2G03800 // AT4G29610 // AT2G43620 // AT1G56680 // AT4G11910 // AT1G06570 // AT2G43610 // AT3G62130 // AT1G03090 // AT3G30775 // AT1G71170 // AT1G02360 // AT2G16500 // AT4G37000 // AT1G05850 // AT5G24090 // AT1G17290 // AT3G04520 // AT2G43570 // AT5G38710 // AT4G34…
GO:0009873	P	ethylene-activated signaling pathway	37	2984	185	28362	0.00056	0.024	// AT5G47220 // AT4G17500 // AT3G61630 // AT1G73500 // AT3G46060 // AT2G44840 // AT3G24500 // AT5G64750 // AT3G60490 // AT1G12630 // AT5G13330 // AT5G59430 // AT5G11590 // AT1G46768 // AT1G62300 // AT1G53170 // AT5G03730 // AT3G16280 // AT1G66340 // AT1G50640 // AT3G62980 // AT5G51190 // AT4G02680 // AT1G16060 // AT3G15210 // AT4G36900 // AT1G10480 // AT4G17490 // AT3G14230 // AT1G75950 // AT1G79…
GO:0009063	P	cellular amino acid catabolic process	16	2984	53	28362	0.00063	0.027	// AT1G64660 // AT1G71170 // AT2G16500 // AT4G08900 // AT1G71180 // AT2G03800 // AT1G17290 // AT3G62130 // AT3G04520 // AT1G03090 // AT3G30775 // AT5G38710 // AT1G79440 // AT2G20860 // AT1G11860 // AT4G34030
GO:0051188	P	cofactor biosynthetic process	43	2984	229	28362	0.00066	0.029	// AT1G02500 // AT4G15560 // AT1G60810 // AT2G41680 // AT5G08340 // AT3G12290 // AT1G06570 // AT5G50960 // AT5G23230 // AT3G24030 // AT5G50920 // AT3G63410 // AT4G01850 // AT1G20780 // AT2G20860 // AT5G60540 // AT2G38660 // AT2G20180 // AT3G02280 // AT5G48950 // AT5G08410 // AT1G19140 // AT5G63570 // AT3G16857 // AT5G13630 // AT5G58270 // AT2G34590 // AT3G14930 // AT3G10160 // AT1G01090 // AT1G10…
GO:0048581	P	negative regulation of post-embryonic development	24	2984	101	28362	0.00067	0.029	// AT1G14400 // AT2G22540 // AT4G11260 // AT2G42620 // AT3G54720 // AT2G31380 // AT5G56030 // AT1G79730 // AT2G20180 // AT4G26000 // AT1G61040 // AT5G02500 // AT5G16260 // AT3G03450 // AT1G16060 // AT2G01570 // AT4G08920 // AT1G22920 // AT5G49160 // AT4G29830 // AT5G22290 // AT3G33520 // AT1G66350 // AT2G03500
GO:0043401	P	steroid hormone mediated signaling pathway	19	2984	71	28362	0.00071	0.03	// AT4G39400 // AT2G27210 // AT3G02110 // AT4G35230 // AT3G58850 // AT3G05800 // AT4G28720 // AT4G03080 // AT1G08420 // AT4G30610 // AT5G65430 // AT2G30980 // AT5G54380 // AT2G43060 // AT1G71830 // AT5G26230 // AT4G38740 // AT5G02800 // AT3G16570
GO:0009742	P	brassinosteroid mediated signaling pathway	19	2984	71	28362	0.00071	0.03	// AT4G39400 // AT2G27210 // AT3G02110 // AT4G35230 // AT3G58850 // AT3G05800 // AT4G28720 // AT4G03080 // AT1G08420 // AT4G30610 // AT5G65430 // AT2G30980 // AT5G54380 // AT2G43060 // AT1G71830 // AT5G26230 // AT4G38740 // AT5G02800 // AT3G16570
GO:0048545	P	response to steroid hormone	19	2984	71	28362	0.00071	0.03	// AT4G39400 // AT2G27210 // AT3G02110 // AT4G35230 // AT3G58850 // AT3G05800 // AT4G28720 // AT4G03080 // AT1G08420 // AT4G30610 // AT5G65430 // AT2G30980 // AT5G54380 // AT2G43060 // AT1G71830 // AT5G26230 // AT4G38740 // AT5G02800 // AT3G16570
GO:0071383	P	cellular response to steroid hormone stimulus	19	2984	71	28362	0.00071	0.03	// AT4G39400 // AT2G27210 // AT3G02110 // AT4G35230 // AT3G58850 // AT3G05800 // AT4G28720 // AT4G03080 // AT1G08420 // AT4G30610 // AT5G65430 // AT2G30980 // AT5G54380 // AT2G43060 // AT1G71830 // AT5G26230 // AT4G38740 // AT5G02800 // AT3G16570
GO:0009968	P	negative regulation of signal transduction	20	2984	79	28362	0.00094	0.04	// AT2G01570 // AT5G40280 // AT4G26080 // AT5G03730 // AT5G13530 // AT5G20270 // AT3G59380 // AT5G59220 // AT3G15210 // AT1G50640 // AT5G20910 // AT1G66350 // AT3G11410 // AT5G66350 // AT5G64750 // AT1G66340 // AT4G34460 // AT3G03450 // AT4G02450 // AT1G15670
GO:0071367	P	cellular response to brassinosteroid stimulus	19	2984	73	28362	0.00094	0.04	// AT4G39400 // AT2G27210 // AT3G02110 // AT4G35230 // AT3G58850 // AT3G05800 // AT4G28720 // AT4G03080 // AT1G08420 // AT4G30610 // AT5G65430 // AT2G30980 // AT5G54380 // AT2G43060 // AT1G71830 // AT5G26230 // AT4G38740 // AT5G02800 // AT3G16570
GO:0016049	P	cell growth	69	2984	428	28362	0.00096	0.04	// AT1G33240 // AT1G75750 // AT2G19760 // AT4G14430 // AT5G47200 // AT3G20630 // AT3G01470 // AT5G49720 // AT4G00150 // AT3G60630 // AT1G49240 // AT3G48860 // AT5G56540 // AT4G30980 // AT2G24260 // AT2G26650 // AT5G01840 // AT5G60950 // AT3G02170 // AT1G26770 // AT4G08920 // AT1G20330 // AT2G28950 // AT2G35350 // AT4G27060 // AT2G06850 // AT1G68530 // AT5G28490 // AT5G01770 // AT4G38630 // AT1G80…
GO:0002682	P	regulation of immune system process	25	2984	111	28362	0.001	0.042	// AT1G44350 // AT5G47220 // AT4G11260 // AT4G18360 // AT3G14840 // AT4G08920 // AT3G04570 // AT4G31300 // AT5G03320 // AT3G23780 // AT3G62600 // AT4G14465 // AT3G51480 // AT2G25110 // AT5G23570 // AT3G15210 // AT3G18690 // AT2G25620 // AT4G37000 // AT3G52400 // AT3G11820 // AT2G41370 // AT5G24090 // AT5G05300 // AT5G13160
GO:0006833	P	water transport	9	2984	20	28362	0.0011	0.045	// AT1G09020 // AT1G64670 // AT3G53420 // AT3G54820 // AT2G45960 // AT1G01620 // AT3G11820 // AT4G00430 // AT2G37170
GO:0042044	P	fluid transport	9	2984	20	28362	0.0011	0.045	// AT1G09020 // AT1G64670 // AT3G53420 // AT3G54820 // AT2G45960 // AT1G01620 // AT3G11820 // AT4G00430 // AT2G37170
GO:0098542	P	defense response to other organism	132	2984	936	28362	0.0011	0.046	// AT1G13440 // AT1G61850 // AT5G47220 // AT4G11260 // AT4G03280 // AT1G28520 // AT1G08830 // AT4G37400 // AT1G80600 // AT4G37310 // AT4G31750 // AT4G39090 // AT3G15020 // AT5G60600 // AT4G23810 // AT5G05190 // AT1G11580 // AT5G42950 // AT3G51480 // AT3G23820 // AT4G19230 // AT1G80460 // AT2G03070 // AT2G39940 // AT3G52400 // AT4G26850 // AT3G48520 // AT1G32230 // AT3G50260 // AT3G14310 // AT4G31…
GO:0051093	P	negative regulation of developmental process	27	2984	125	28362	0.0011	0.046	// AT1G14400 // AT2G22540 // AT4G11260 // AT2G42620 // AT3G54720 // AT2G31380 // AT4G08920 // AT1G79730 // AT2G20180 // AT4G26000 // AT2G34140 // AT1G61040 // AT4G20260 // AT5G02500 // AT5G16260 // AT3G03450 // AT1G16060 // AT2G41800 // AT2G01570 // AT5G56030 // AT1G22920 // AT5G49160 // AT4G29830 // AT5G22290 // AT3G33520 // AT1G66350 // AT2G03500
GO:1901606	P	alpha-amino acid catabolic process	13	2984	40	28362	0.0011	0.046	// AT1G64660 // AT2G16500 // AT4G08900 // AT4G35220 // AT1G06570 // AT1G17290 // AT3G04520 // AT3G30775 // AT5G38710 // AT1G79440 // AT4G34180 // AT1G11860 // AT2G20860
GO:0009299	P	mRNA transcription	8	2984	16	28362	0.0012	0.049	// AT2G42610 // AT5G28490 // AT2G31160 // AT4G26000 // AT1G07090 // AT3G23290 // AT4G18610 // AT5G58500

## Sheet: blue_unique_GO
GO:0009414	response to water deprivation
GO:0009415	response to water
GO:0033993	response to lipid
GO:0019222	regulation of metabolic process
GO:0031323	regulation of cellular metabolic process
GO:0051171	regulation of nitrogen compound metabolic process
GO:0060255	regulation of macromolecule metabolic process
GO:0019219	regulation of nucleobase-containing compound metabolic process
GO:0051252	regulation of RNA metabolic process
GO:0080090	regulation of primary metabolic process
GO:0010468	regulation of gene expression
GO:0031326	regulation of cellular biosynthetic process
GO:0009889	regulation of biosynthetic process
GO:0006725	cellular aromatic compound metabolic process
GO:1901360	organic cyclic compound metabolic process
GO:2000112	regulation of cellular macromolecule biosynthetic process
GO:0010556	regulation of macromolecule biosynthetic process
GO:0009737	response to abscisic acid
GO:0006355	regulation of transcription, DNA-templated
GO:1903506	regulation of nucleic acid-templated transcription
GO:2001141	regulation of RNA biosynthetic process
GO:0097305	response to alcohol
GO:0046483	heterocycle metabolic process
GO:0071229	cellular response to acid chemical
GO:0018130	heterocycle biosynthetic process
GO:0043170	macromolecule metabolic process
GO:0044260	cellular macromolecule metabolic process
GO:0019438	aromatic compound biosynthetic process
GO:1901362	organic cyclic compound biosynthetic process
GO:0032774	RNA biosynthetic process
GO:0006351	transcription, DNA-templated
GO:0097659	nucleic acid-templated transcription
GO:0048519	negative regulation of biological process
GO:0016070	RNA metabolic process
GO:0034654	nucleobase-containing compound biosynthetic process
GO:0006139	nucleobase-containing compound metabolic process
GO:0071396	cellular response to lipid
GO:0090304	nucleic acid metabolic process
GO:0009416	response to light stimulus
GO:0009314	response to radiation
GO:0048523	negative regulation of cellular process
GO:0010243	response to organonitrogen compound
GO:0044265	cellular macromolecule catabolic process
GO:0048580	regulation of post-embryonic development
GO:0050793	regulation of developmental process
GO:0009738	abscisic acid-activated signaling pathway
GO:0009409	response to cold
GO:0010200	response to chitin
GO:0006807	nitrogen compound metabolic process
GO:0097306	cellular response to alcohol
GO:0071215	cellular response to abscisic acid stimulus
GO:0010498	proteasomal protein catabolic process
GO:0045934	negative regulation of nucleobase-containing compound metabolic process
GO:0051603	proteolysis involved in cellular protein catabolic process
GO:0009735	response to cytokinin
GO:1903507	negative regulation of nucleic acid-templated transcription
GO:1902679	negative regulation of RNA biosynthetic process
GO:0051253	negative regulation of RNA metabolic process
GO:0090567	reproductive shoot system development
GO:0043161	proteasome-mediated ubiquitin-dependent protein catabolic process
GO:0048585	negative regulation of response to stimulus
GO:0080134	regulation of response to stress
GO:0045892	negative regulation of transcription, DNA-templated
GO:0009892	negative regulation of metabolic process
GO:0006511	ubiquitin-dependent protein catabolic process
GO:0031324	negative regulation of cellular metabolic process
GO:0019941	modification-dependent protein catabolic process
GO:0009867	jasmonic acid mediated signaling pathway
GO:1900140	regulation of seedling development
GO:0043632	modification-dependent macromolecule catabolic process
GO:0009908	flower development
GO:0046777	protein autophosphorylation
GO:0051172	negative regulation of nitrogen compound metabolic process
GO:0071395	cellular response to jasmonic acid stimulus
GO:0009790	embryo development
GO:0071407	cellular response to organic cyclic compound
GO:0010558	negative regulation of macromolecule biosynthetic process
GO:0009793	embryo development ending in seed dormancy
GO:0044764	multi-organism cellular process
GO:0044249	cellular biosynthetic process
GO:0031327	negative regulation of cellular biosynthetic process
GO:0009753	response to jasmonic acid
GO:0048518	positive regulation of biological process
GO:0009890	negative regulation of biosynthetic process
GO:0010605	negative regulation of macromolecule metabolic process
GO:0010029	regulation of seed germination
GO:2000113	negative regulation of cellular macromolecule biosynthetic process
GO:0009408	response to heat
GO:0010629	negative regulation of gene expression
GO:0009845	seed germination
GO:0023051	regulation of signaling
GO:0006897	endocytosis
GO:0034641	cellular nitrogen compound metabolic process
GO:0009642	response to light intensity
GO:0009739	response to gibberellin
GO:0010646	regulation of cell communication
GO:0009639	response to red or far red light
GO:0035556	intracellular signal transduction
GO:0006605	protein targeting
GO:0048584	positive regulation of response to stimulus
GO:0044271	cellular nitrogen compound biosynthetic process
GO:0009873	ethylene-activated signaling pathway
GO:0009063	cellular amino acid catabolic process
GO:0048581	negative regulation of post-embryonic development
GO:0043401	steroid hormone mediated signaling pathway
GO:0009742	brassinosteroid mediated signaling pathway
GO:0048545	response to steroid hormone
GO:0071383	cellular response to steroid hormone stimulus
GO:0009968	negative regulation of signal transduction
GO:0071367	cellular response to brassinosteroid stimulus
GO:0002682	regulation of immune system process
GO:0006833	water transport
GO:0042044	fluid transport
GO:0098542	defense response to other organism
GO:0051093	negative regulation of developmental process
GO:1901606	alpha-amino acid catabolic process
GO:0009299	mRNA transcription

## Sheet: cyan
GO_acc	term_type	Term	queryitem	querytotal	bgitem	bgtotal	pvalue	FDR	entries
GO:0044699	P	single-organism process	224	443	9448	28362	8.7e-14	2.5e-10	// AT3G61580 // AT1G60470 // AT1G78050 // AT5G16590 // AT2G20290 // AT3G44320 // AT2G30660 // AT1G13110 // AT3G14790 // AT3G02350 // AT5G49680 // AT2G30060 // AT5G51430 // AT1G77380 // AT5G05970 // AT1G21750 // AT3G30842 // AT1G14360 // AT1G33610 // AT5G12210 // AT2G18800 // AT5G01490 // AT5G44400 // AT3G10660 // AT1G05630 // AT1G77300 // AT2G34920 // AT5G05170 // AT5G22740 // AT5G20900 // AT3G16…
GO:0044710	P	single-organism metabolic process	114	443	3970	28362	7.9e-11	1.1e-07	// AT3G61580 // AT1G23310 // AT1G78050 // AT3G44320 // AT2G30660 // AT1G13110 // AT3G14790 // AT3G02350 // AT2G23630 // AT5G44400 // AT1G05630 // AT1G77300 // AT5G05170 // AT3G16170 // AT5G58784 // AT5G44480 // AT1G23800 // AT2G23620 // AT1G78340 // AT4G21830 // AT5G67400 // AT5G24230 // AT2G20340 // AT1G51980 // AT1G13280 // AT5G46290 // AT4G17830 // AT1G48850 // AT5G56630 // AT2G24850 // AT3G21…
GO:0050896	P	response to stimulus	147	443	6250	28362	5.9e-08	5.6e-05	// AT2G38750 // AT3G61580 // AT1G60470 // AT1G78050 // AT3G44320 // AT1G73330 // AT4G37390 // AT5G63790 // AT1G21750 // AT3G30842 // AT5G15450 // AT1G14360 // AT1G33610 // AT5G01490 // AT3G10660 // AT1G05630 // AT1G77300 // AT3G24495 // AT5G05170 // AT5G16510 // AT4G18390 // AT5G49480 // AT5G17700 // AT2G23620 // AT5G44160 // AT1G78340 // AT4G21830 // AT2G38560 // AT5G67400 // AT1G01960 // AT2G20…
GO:0043436	P	oxoacid metabolic process	39	443	973	28362	1.7e-07	0.00012	// AT5G56630 // AT2G17650 // AT4G39660 // AT3G21670 // AT3G44320 // AT2G30660 // AT5G43280 // AT3G45710 // AT1G78050 // AT3G45680 // AT5G63790 // AT3G52430 // AT2G24850 // AT5G26710 // AT1G23310 // AT1G13280 // AT3G06860 // AT4G23590 // AT1G18270 // AT5G14060 // AT1G77590 // AT3G16170 // AT3G23430 // AT2G47240 // AT2G23620 // AT1G28380 // AT5G23020 // AT3G61440 // AT1G50030 // AT4G39030 // AT2G20…
GO:0007275	P	multicellular organism development	75	443	2811	28362	4.3e-06	0.0013	// AT4G01630 // AT1G18370 // AT2G44060 // AT1G35460 // AT3G55090 // AT5G22740 // AT5G06850 // AT3G49660 // AT3G23070 // AT3G02260 // AT1G34355 // AT5G43280 // AT4G22970 // AT5G51430 // AT2G44900 // AT2G23630 // AT3G52430 // AT1G79000 // AT4G20140 // AT2G45160 // AT1G30810 // AT4G37900 // AT1G62380 // AT2G02080 // AT1G14360 // AT4G11850 // AT2G18800 // AT5G01490 // AT4G08480 // AT5G12210 // AT5G49…
GO:0044767	P	single-organism developmental process	81	443	3131	28362	5.2e-06	0.0013	// AT4G01630 // AT3G45600 // AT2G44060 // AT1G35460 // AT3G55090 // AT5G22740 // AT5G06850 // AT3G49660 // AT3G23070 // AT3G02260 // AT1G34355 // AT5G43280 // AT4G22970 // AT1G03060 // AT3G07610 // AT2G44900 // AT2G23630 // AT3G52430 // AT1G79000 // AT4G20140 // AT2G45160 // AT1G30810 // AT4G37900 // AT1G62380 // AT2G02080 // AT1G14360 // AT3G49110 // AT4G11850 // AT2G18800 // AT5G01490 // AT4G08…
GO:0044763	P	single-organism cellular process	145	443	6591	28362	4.1e-06	0.0013	// AT3G61580 // AT1G78050 // AT2G20290 // AT3G44320 // AT2G30660 // AT5G49680 // AT5G51430 // AT5G05970 // AT1G21750 // AT1G14360 // AT3G10660 // AT1G05630 // AT1G77300 // AT5G05170 // AT3G16170 // AT5G58784 // AT5G44480 // AT2G23620 // AT5G15540 // AT5G44160 // AT4G18390 // AT1G01960 // AT4G38200 // AT2G20340 // AT1G18370 // AT2G28290 // AT2G02080 // AT1G13280 // AT2G46510 // AT4G17830 // AT5G50…
GO:0044707	P	single-multicellular organism process	76	443	2875	28362	5.1e-06	0.0013	// AT4G01630 // AT1G18370 // AT2G44060 // AT1G35460 // AT3G55090 // AT5G22740 // AT5G06850 // AT3G49660 // AT3G23070 // AT3G02260 // AT1G34355 // AT5G43280 // AT4G22970 // AT5G51430 // AT3G07610 // AT2G44900 // AT2G23630 // AT3G52430 // AT1G79000 // AT4G20140 // AT2G45160 // AT1G30810 // AT4G37900 // AT1G62380 // AT2G02080 // AT1G14360 // AT4G11850 // AT2G18800 // AT5G01490 // AT4G08480 // AT5G12…
GO:0032501	P	multicellular organismal process	79	443	3032	28362	5.4e-06	0.0013	// AT4G01630 // AT1G18370 // AT2G44060 // AT1G35460 // AT3G55090 // AT5G22740 // AT5G06850 // AT3G49660 // AT3G23070 // AT3G02260 // AT1G34355 // AT5G43280 // AT4G22970 // AT5G49680 // AT5G51430 // AT3G07610 // AT2G44900 // AT3G07330 // AT3G52430 // AT1G79000 // AT4G20140 // AT2G45160 // AT1G30810 // AT4G37900 // AT1G62380 // AT2G02080 // AT1G14360 // AT4G11850 // AT2G18800 // AT5G01490 // AT4G08…
GO:0019752	P	carboxylic acid metabolic process	33	443	864	28362	4.2e-06	0.0013	// AT5G56630 // AT2G17650 // AT4G39660 // AT2G30660 // AT5G43280 // AT1G78050 // AT3G52430 // AT2G24850 // AT5G26710 // AT1G23310 // AT1G13280 // AT3G06860 // AT4G23590 // AT1G18270 // AT5G46290 // AT1G77590 // AT3G16170 // AT2G47240 // AT2G23620 // AT1G28380 // AT5G23020 // AT3G61440 // AT1G50030 // AT4G39030 // AT2G20340 // AT2G43750 // AT1G72810 // AT5G14060 // AT3G02020 // AT4G17830 // AT3G43…
GO:0008152	P	metabolic process	236	443	12035	28362	3.4e-06	0.0013	// AT4G22080 // AT3G61580 // AT1G60470 // AT1G78050 // AT5G16590 // AT5G66790 // AT3G44320 // AT2G30660 // AT1G13110 // AT1G73330 // AT3G14790 // AT3G02350 // AT2G43880 // AT5G05870 // AT5G22760 // AT5G08250 // AT2G23630 // AT4G37530 // AT2G40130 // AT5G12210 // AT2G18800 // AT5G44400 // AT4G21390 // AT3G10660 // AT1G05630 // AT1G77300 // AT3G24495 // AT5G05170 // AT3G13290 // AT3G06620 // AT3G13…
GO:0006082	P	organic acid metabolic process	39	443	1099	28362	3.1e-06	0.0013	// AT5G56630 // AT2G17650 // AT4G39660 // AT3G21670 // AT3G44320 // AT2G30660 // AT5G43280 // AT3G45710 // AT1G78050 // AT3G45680 // AT5G63790 // AT3G52430 // AT2G24850 // AT5G26710 // AT1G23310 // AT1G13280 // AT3G06860 // AT4G23590 // AT1G18270 // AT5G14060 // AT1G77590 // AT3G16170 // AT3G23430 // AT2G47240 // AT2G23620 // AT1G28380 // AT5G23020 // AT3G61440 // AT1G50030 // AT4G39030 // AT2G20…
GO:0044281	P	small molecule metabolic process	49	443	1597	28362	8.1e-06	0.0017	// AT5G56630 // AT2G17650 // AT4G39660 // AT3G21670 // AT3G44320 // AT2G30660 // AT5G43280 // AT5G24410 // AT3G45710 // AT1G78050 // AT3G24200 // AT3G45680 // AT5G63790 // AT3G52430 // AT2G24850 // AT5G14760 // AT1G23310 // AT1G13280 // AT3G06860 // AT4G23590 // AT5G44480 // AT1G18270 // AT5G14060 // AT1G05630 // AT5G65690 // AT1G77590 // AT3G16170 // AT5G58784 // AT3G51520 // AT3G23430 // AT2G47…
GO:0048731	P	system development	56	443	1929	28362	8.5e-06	0.0017	// AT4G01630 // AT2G44060 // AT3G61440 // AT5G06850 // AT3G23070 // AT4G22970 // AT5G51430 // AT2G44900 // AT2G23630 // AT3G52430 // AT1G79000 // AT4G20140 // AT2G45160 // AT1G30810 // AT4G37900 // AT3G49660 // AT2G18800 // AT5G01490 // AT4G08480 // AT5G12210 // AT1G05630 // AT1G77300 // AT5G22740 // AT3G49500 // AT4G02640 // AT3G07610 // AT5G61350 // AT4G28980 // AT1G21750 // AT1G59820 // AT3G52…
GO:0032502	P	developmental process	82	443	3233	28362	9.3e-06	0.0018	// AT4G01630 // AT3G45600 // AT2G44060 // AT1G35460 // AT3G55090 // AT5G22740 // AT5G06850 // AT3G49660 // AT3G23070 // AT3G02260 // AT1G34355 // AT5G43280 // AT4G22970 // AT1G03060 // AT3G07610 // AT2G44900 // AT3G07330 // AT3G52430 // AT1G79000 // AT4G20140 // AT2G45160 // AT1G30810 // AT4G37900 // AT1G62380 // AT2G02080 // AT1G14360 // AT3G49110 // AT4G11850 // AT2G18800 // AT5G01490 // AT4G08…
GO:0048856	P	anatomical structure development	80	443	3146	28362	1.1e-05	0.002	// AT4G01630 // AT1G18370 // AT2G44060 // AT1G35460 // AT3G55090 // AT5G22740 // AT5G06850 // AT3G49660 // AT3G23070 // AT3G02260 // AT1G34355 // AT5G43280 // AT4G22970 // AT1G03060 // AT3G07610 // AT2G44900 // AT3G07330 // AT3G52430 // AT1G79000 // AT4G20140 // AT2G45160 // AT1G30810 // AT4G37900 // AT1G62380 // AT2G02080 // AT1G14360 // AT3G49110 // AT4G11850 // AT2G18800 // AT5G01490 // AT4G08…
GO:0042221	P	response to chemical	74	443	2853	28362	1.3e-05	0.0022	// AT2G38750 // AT1G18890 // AT5G25370 // AT1G78050 // AT2G44060 // AT2G24850 // AT1G54990 // AT3G01220 // AT3G44320 // AT1G73330 // AT3G02260 // AT4G37390 // AT4G22970 // AT4G02640 // AT3G45710 // AT1G03060 // AT5G35980 // AT1G59870 // AT3G52430 // AT1G21750 // AT5G40990 // AT3G30842 // AT1G77510 // AT1G62380 // AT1G14360 // AT1G78370 // AT5G01490 // AT4G08480 // AT1G77690 // AT2G46510 // AT1G05…
GO:0022622	P	root system development	22	443	484	28362	1.5e-05	0.0023	// AT4G01630 // AT3G61440 // AT2G44900 // AT4G20140 // AT2G45160 // AT2G18800 // AT5G01490 // AT4G08480 // AT5G12210 // AT1G05630 // AT5G61350 // AT4G28980 // AT1G59820 // AT1G77690 // AT5G44160 // AT3G02260 // AT5G49680 // AT2G25170 // AT5G47990 // AT5G56040 // AT2G02080 // AT1G16440
GO:0055114	P	oxidation-reduction process	47	443	1566	28362	2.2e-05	0.0033	// AT5G36140 // AT3G61580 // AT1G13110 // AT1G17890 // AT3G24503 // AT5G08250 // AT5G43280 // AT3G24200 // AT2G23630 // AT5G05390 // AT1G77510 // AT1G62380 // AT5G14760 // AT3G06860 // AT5G36130 // AT1G18270 // AT1G06650 // AT2G38380 // AT2G46650 // AT4G37530 // AT4G13290 // AT5G51890 // AT4G11290 // AT1G30510 // AT3G49110 // AT5G42590 // AT4G20830 // AT3G07610 // AT4G15330 // AT1G23800 // AT3G22…
GO:0051179	P	localization	66	443	2517	28362	3e-05	0.0043	// AT1G54990 // AT3G21670 // AT1G24490 // AT5G65460 // AT5G10470 // AT5G42920 // AT3G02260 // AT4G22970 // AT3G45710 // AT3G47420 // AT2G30060 // AT3G45680 // AT1G72120 // AT1G77690 // AT1G33090 // AT3G28390 // AT4G20140 // AT1G03060 // AT3G59950 // AT5G43670 // AT1G14360 // AT1G77380 // AT5G01490 // AT1G01630 // AT3G53930 // AT5G49660 // AT3G01760 // AT4G09160 // AT1G01140 // AT3G25610 // AT1G15…
GO:0048364	P	root development	21	443	482	28362	4.1e-05	0.0056	// AT4G01630 // AT2G25170 // AT2G45160 // AT5G61350 // AT4G28980 // AT5G47990 // AT5G44160 // AT1G59820 // AT4G20140 // AT2G18800 // AT5G56040 // AT5G01490 // AT2G02080 // AT1G77690 // AT1G05630 // AT3G61440 // AT3G02260 // AT5G49680 // AT1G16440 // AT2G44900 // AT5G12210
GO:0009056	P	catabolic process	43	443	1430	28362	4.7e-05	0.0061	// AT5G25370 // AT5G56630 // AT4G39660 // AT4G22080 // AT3G44320 // AT2G30660 // AT4G14990 // AT5G43280 // AT1G78050 // AT1G28110 // AT5G51890 // AT1G59870 // AT3G52430 // AT5G40990 // AT5G05390 // AT1G78370 // AT1G02310 // AT1G23310 // AT3G06860 // AT1G18270 // AT1G05630 // AT4G30640 // AT4G37530 // AT1G65610 // AT3G16170 // AT4G11290 // AT3G49110 // AT4G29210 // AT5G58290 // AT3G61440 // AT3G13…
GO:0006950	P	response to stress	84	443	3506	28362	5.4e-05	0.0067	// AT2G38750 // AT4G16960 // AT3G61580 // AT1G60470 // AT2G44060 // AT2G24850 // AT5G51890 // AT2G23620 // AT5G16510 // AT3G44320 // AT4G11290 // AT2G25000 // AT5G09410 // AT5G25370 // AT1G62380 // AT1G73330 // AT5G45210 // AT3G45680 // AT5G49660 // AT5G63790 // AT3G52430 // AT1G21750 // AT5G40990 // AT1G03060 // AT1G77510 // AT5G44910 // AT5G15450 // AT1G14360 // AT5G40390 // AT1G23310 // AT5G05…
GO:0009628	P	response to abiotic stimulus	55	443	2022	28362	5.9e-05	0.007	// AT2G38750 // AT3G61580 // AT5G25370 // AT2G44060 // AT5G57785 // AT1G54990 // AT5G16510 // AT5G06850 // AT1G26830 // AT5G09410 // AT3G02260 // AT3G45680 // AT5G63790 // AT3G52430 // AT1G21750 // AT1G03060 // AT1G30810 // AT1G62380 // AT1G78370 // AT1G23310 // AT1G79000 // AT5G15450 // AT1G05630 // AT5G48400 // AT2G42690 // AT4G37530 // AT4G03260 // AT1G67500 // AT5G18470 // AT4G37900 // AT3G49…
GO:0044712	P	single-organism catabolic process	23	443	585	28362	8e-05	0.0092	// AT5G25370 // AT5G56630 // AT4G39660 // AT3G44320 // AT2G30660 // AT5G43280 // AT1G78050 // AT1G59870 // AT3G52430 // AT5G40990 // AT5G05390 // AT1G78370 // AT1G23310 // AT3G06860 // AT1G18270 // AT1G05630 // AT2G42690 // AT3G16170 // AT5G58290 // AT3G61440 // AT1G78340 // AT4G11850 // AT2G20340
GO:0051234	P	establishment of localization	62	443	2406	28362	8.8e-05	0.0097	// AT1G54990 // AT3G21670 // AT1G24490 // AT5G65460 // AT5G10470 // AT5G42920 // AT3G02260 // AT4G22970 // AT3G45710 // AT3G47420 // AT2G30060 // AT3G45680 // AT1G72120 // AT1G33090 // AT3G28390 // AT4G20140 // AT5G51430 // AT3G59950 // AT5G43670 // AT1G14360 // AT1G77380 // AT5G01490 // AT1G01630 // AT3G53930 // AT5G49660 // AT3G01760 // AT4G09160 // AT1G01140 // AT3G25610 // AT1G15210 // AT1G30…
GO:0048583	P	regulation of response to stimulus	22	443	565	28362	0.00013	0.014	// AT1G59870 // AT3G52430 // AT5G40990 // AT1G78370 // AT4G08480 // AT1G77300 // AT4G38200 // AT4G37900 // AT3G49110 // AT3G43300 // AT5G20900 // AT4G18390 // AT2G25170 // AT4G20400 // AT1G50030 // AT1G01960 // AT4G39030 // AT2G25000 // AT2G33540 // AT2G28290 // AT1G20160 // AT3G24870
GO:0005975	P	carbohydrate metabolic process	35	443	1144	28362	0.00018	0.018	// AT4G22080 // AT5G56630 // AT5G16510 // AT3G13750 // AT2G22620 // AT3G02350 // AT2G43880 // AT1G78050 // AT4G26940 // AT1G02310 // AT1G60470 // AT1G55120 // AT2G18800 // AT1G18270 // AT5G65690 // AT5G05170 // AT1G05630 // AT1G65610 // AT3G61810 // AT5G58784 // AT3G51520 // AT5G44480 // AT3G11040 // AT3G03640 // AT5G40390 // AT5G67460 // AT5G07720 // AT4G19760 // AT1G18690 // AT4G20460 // AT1G58…
GO:0044248	P	cellular catabolic process	32	443	1024	28362	0.00023	0.022	// AT5G25370 // AT4G39660 // AT3G44320 // AT2G30660 // AT4G14990 // AT5G43280 // AT1G28110 // AT5G51890 // AT1G59870 // AT5G05390 // AT1G78370 // AT1G02310 // AT1G23310 // AT3G06860 // AT4G30640 // AT4G37530 // AT1G65610 // AT3G16170 // AT4G11290 // AT3G49110 // AT4G29210 // AT5G58290 // AT3G61440 // AT3G13290 // AT1G78340 // AT5G67400 // AT2G20340 // AT2G38380 // AT1G26830 // AT1G14540 // AT1G71…
GO:0006810	P	transport	60	443	2391	28362	0.00023	0.022	// AT1G54990 // AT3G21670 // AT5G65460 // AT5G10470 // AT5G42920 // AT3G02260 // AT4G22970 // AT3G45710 // AT3G47420 // AT2G30060 // AT3G45680 // AT1G72120 // AT1G33090 // AT3G28390 // AT5G51430 // AT3G59950 // AT5G43670 // AT1G14360 // AT1G77380 // AT5G01490 // AT1G01630 // AT3G53930 // AT5G49660 // AT3G01760 // AT4G09160 // AT1G01140 // AT3G25610 // AT1G15210 // AT1G30450 // AT5G11230 // AT1G48…
GO:0009611	P	response to wounding	12	443	217	28362	0.00024	0.022	// AT2G28290 // AT5G40990 // AT1G18150 // AT2G24850 // AT2G20340 // AT3G51450 // AT4G20140 // AT1G17750 // AT2G46510 // AT1G05630 // AT1G01140 // AT5G20900
GO:0009987	P	cellular process	236	443	12771	28362	0.00033	0.03	// AT3G61580 // AT1G78050 // AT5G16590 // AT5G66790 // AT2G20290 // AT3G44320 // AT2G30660 // AT2G41520 // AT1G73330 // AT3G14790 // AT5G49680 // AT5G22760 // AT5G51430 // AT5G05970 // AT1G21750 // AT1G14360 // AT1G33610 // AT5G12210 // AT2G18800 // AT4G21390 // AT3G10660 // AT1G05630 // AT1G77300 // AT3G24495 // AT5G05170 // AT5G20900 // AT3G06620 // AT5G58450 // AT5G16510 // AT3G16170 // AT5G58…
GO:0042743	P	hydrogen peroxide metabolic process	8	443	104	28362	0.00035	0.03	// AT3G52430 // AT5G51890 // AT4G11290 // AT3G49110 // AT2G38380 // AT1G14540 // AT5G67400 // AT4G37530
GO:0044283	P	small molecule biosynthetic process	23	443	653	28362	0.00037	0.03	// AT2G47240 // AT3G24200 // AT3G52430 // AT1G23310 // AT1G72810 // AT5G46290 // AT5G65690 // AT1G77590 // AT3G16170 // AT5G58784 // AT5G23020 // AT3G61440 // AT5G40390 // AT1G50030 // AT4G39030 // AT2G43750 // AT1G13280 // AT5G14060 // AT3G02020 // AT4G17830 // AT3G43600 // AT5G57800 // AT1G48850
GO:0099402	P	plant organ development	30	443	961	28362	0.00037	0.03	// AT4G01630 // AT3G61440 // AT2G44900 // AT2G23630 // AT3G52430 // AT4G20140 // AT2G45160 // AT2G18800 // AT5G01490 // AT5G12210 // AT1G05630 // AT1G77300 // AT3G49500 // AT3G07610 // AT5G61350 // AT4G28980 // AT1G59820 // AT3G52250 // AT1G77690 // AT5G44160 // AT3G02260 // AT5G49680 // AT1G31770 // AT4G18390 // AT2G25170 // AT5G47990 // AT5G56040 // AT2G02080 // AT5G67100 // AT1G16440
GO:0044711	P	single-organism biosynthetic process	46	443	1735	28362	0.00042	0.034	// AT3G61580 // AT1G60470 // AT5G16510 // AT2G47240 // AT1G13110 // AT3G02350 // AT3G24503 // AT3G24200 // AT3G52430 // AT5G14760 // AT1G23310 // AT1G13280 // AT3G23430 // AT5G14060 // AT5G65690 // AT3G10230 // AT5G42590 // AT5G05170 // AT1G77590 // AT4G13290 // AT3G16170 // AT5G58784 // AT3G51520 // AT5G44480 // AT4G15330 // AT5G23020 // AT3G61440 // AT4G11190 // AT5G40390 // AT4G22710 // AT5G07…
GO:0031347	P	regulation of defense response	12	443	233	28362	0.00045	0.035	// AT3G52430 // AT5G40990 // AT1G50030 // AT4G08480 // AT2G25000 // AT3G49110 // AT2G28290 // AT1G20160 // AT1G77300 // AT5G20900 // AT4G39030 // AT1G59870
GO:0042744	P	hydrogen peroxide catabolic process	7	443	83	28362	0.00048	0.036	// AT5G51890 // AT4G11290 // AT3G49110 // AT2G38380 // AT1G14540 // AT5G67400 // AT4G37530
GO:0010033	P	response to organic substance	51	443	2023	28362	0.00063	0.046	// AT2G38750 // AT1G18890 // AT5G25370 // AT2G44060 // AT2G24850 // AT1G54990 // AT3G01220 // AT3G02260 // AT4G37390 // AT4G22970 // AT1G03060 // AT5G35980 // AT1G59870 // AT3G52430 // AT1G21750 // AT5G40990 // AT1G18150 // AT1G62380 // AT1G14360 // AT1G78370 // AT5G01490 // AT4G08480 // AT2G46510 // AT1G05630 // AT3G09240 // AT2G38560 // AT4G39030 // AT3G10660 // AT4G02640 // AT3G07610 // AT1G18…
GO:0009791	P	post-embryonic development	42	443	1576	28362	0.00069	0.049	// AT4G01630 // AT2G44060 // AT5G06850 // AT3G23070 // AT5G43280 // AT4G22970 // AT5G51430 // AT2G44900 // AT5G22740 // AT1G21750 // AT1G30810 // AT3G18110 // AT1G62380 // AT3G49660 // AT1G79000 // AT1G77300 // AT2G23630 // AT3G49500 // AT4G02640 // AT3G07610 // AT4G37900 // AT3G52250 // AT3G05680 // AT5G15540 // AT5G44160 // AT3G02260 // AT1G31770 // AT1G77690 // AT5G19820 // AT2G38560 // AT4G18…

## Sheet: green
GO_acc	term_type	Term	queryitem	querytotal	bgitem	bgtotal	pvalue	FDR	entries
GO:0044699	P	single-organism process	1085	2095	9448	28362	5e-63	4.3e-59	// AT2G17220 // AT3G10470 // AT1G30720 // AT5G44790 // AT4G03550 // AT1G51660 // AT5G48230 // AT1G76490 // AT5G09530 // AT5G57350 // AT3G50950 // AT5G64100 // AT5G22400 // AT2G22125 // AT3G63310 // AT2G20140 // AT1G23190 // AT3G55990 // AT4G23410 // AT1G49040 // AT4G32780 // AT4G04610 // AT4G02500 // AT3G60330 // AT4G36180 // AT5G48930 // AT3G08850 // AT1G17160 // AT5G04870 // AT2G41110 // AT4G28…
GO:0044710	P	single-organism metabolic process	594	2095	3970	28362	5.7e-60	2.5e-56	// AT3G47950 // AT1G51660 // AT5G48230 // AT1G76490 // AT5G57350 // AT5G64100 // AT2G22125 // AT2G20140 // AT3G55990 // AT4G02500 // AT3G60330 // AT5G48930 // AT5G66850 // AT4G28940 // AT1G30620 // AT5G46760 // AT3G25860 // AT5G45670 // AT1G05010 // AT1G02660 // AT1G69690 // AT4G35970 // AT1G20510 // AT1G15780 // AT3G20960 // AT1G26390 // AT5G23450 // AT2G30770 // AT3G02040 // AT5G06090 // AT3G07…
GO:0044763	P	single-organism cellular process	775	2095	6591	28362	3.9e-42	1.1e-38	// AT2G17220 // AT5G44790 // AT3G16630 // AT1G51660 // AT5G48230 // AT1G76490 // AT5G57350 // AT3G50950 // AT5G22400 // AT2G22125 // AT3G63310 // AT2G20140 // AT1G23190 // AT3G55990 // AT1G49040 // AT4G32780 // AT4G02500 // AT3G60330 // AT4G36180 // AT5G48930 // AT3G08850 // AT1G17160 // AT5G04870 // AT4G28940 // AT5G48520 // AT4G36810 // AT1G61690 // AT3G25860 // AT2G19130 // AT1G69690 // AT5G24…
GO:0044281	P	small molecule metabolic process	273	2095	1597	28362	8.7e-34	1.9e-30	// AT5G60770 // AT4G31500 // AT2G46750 // AT3G47950 // AT5G48230 // AT4G23730 // AT1G27980 // AT3G06300 // AT5G57350 // AT4G39800 // AT5G58550 // AT2G22330 // AT2G18790 // AT3G09830 // AT3G14990 // AT5G01410 // AT1G66200 // AT5G56350 // AT1G09620 // AT3G23810 // AT5G11540 // AT3G60130 // AT2G21790 // AT3G60330 // AT4G35830 // AT2G17130 // AT3G02630 // AT3G15730 // AT2G26080 // AT4G35260 // AT4G28…
GO:0044711	P	single-organism biosynthetic process	287	2095	1735	28362	2.2e-33	3.8e-30	// AT4G31500 // AT2G30575 // AT2G46750 // AT1G66200 // AT3G47950 // AT4G02500 // AT5G48230 // AT1G76490 // AT5G57350 // AT4G39800 // AT3G13650 // AT2G22330 // AT2G30770 // AT3G09830 // AT2G22125 // AT1G70730 // AT5G01410 // AT3G03990 // AT3G55990 // AT2G34500 // AT1G76090 // AT5G11540 // AT2G21790 // AT1G23870 // AT3G60330 // AT1G06120 // AT3G03050 // AT3G25140 // AT3G50220 // AT4G34350 // AT3G32…
GO:0008152	P	metabolic process	1172	2095	12035	28362	3.1e-33	4.5e-30	// AT3G10470 // AT3G47950 // AT1G51660 // AT5G48230 // AT1G76490 // AT5G14280 // AT5G57350 // AT5G64100 // AT1G19000 // AT5G58300 // AT2G22125 // AT4G32960 // AT2G20140 // AT3G55990 // AT2G31790 // AT5G58870 // AT2G31750 // AT3G21270 // AT1G23030 // AT2G18760 // AT4G04610 // AT3G46720 // AT3G60330 // AT4G36180 // AT5G48930 // AT3G08850 // AT5G43060 // AT3G02630 // AT2G41110 // AT4G28940 // AT1G14…
GO:0055114	P	oxidation-reduction process	265	2095	1566	28362	3.8e-32	4.6e-29	// AT4G31500 // AT2G46750 // AT5G48230 // AT4G05020 // AT4G12270 // AT3G48000 // AT3G06300 // AT5G64100 // AT2G22330 // AT2G18980 // AT2G34500 // AT5G11540 // AT2G21790 // AT1G06120 // AT4G35830 // AT2G17130 // AT3G52880 // AT4G34350 // AT1G26380 // AT4G35260 // AT2G47730 // AT1G20620 // AT5G67220 // AT1G30700 // AT3G14650 // AT4G13770 // AT1G23190 // AT5G05600 // AT3G59920 // AT5G43940 // AT4G09…
GO:0050896	P	response to stimulus	702	2095	6250	28362	3.5e-31	3.7e-28	// AT2G17220 // AT5G44790 // AT3G47950 // AT1G51660 // AT5G66850 // AT2G38510 // AT3G50950 // AT5G64100 // AT5G22400 // AT4G23550 // AT2G22125 // AT3G63310 // AT2G20140 // AT3G55990 // AT1G49040 // AT1G23030 // AT4G32780 // AT2G01950 // AT3G08850 // AT5G43060 // AT5G10020 // AT2G31880 // AT3G10800 // AT1G61690 // AT1G05010 // AT2G04100 // AT1G69690 // AT4G35970 // AT5G24030 // AT1G20510 // AT1G15…
GO:0006082	P	organic acid metabolic process	207	2095	1099	28362	2.4e-30	2.3e-27	// AT5G60770 // AT4G31500 // AT2G46750 // AT5G48230 // AT1G27980 // AT3G06300 // AT5G07010 // AT5G58550 // AT2G22330 // AT2G18790 // AT3G09830 // AT3G14990 // AT5G01410 // AT5G56350 // AT3G23810 // AT5G11540 // AT3G60130 // AT1G34430 // AT4G35830 // AT2G17130 // AT3G15730 // AT2G26080 // AT4G35260 // AT3G09920 // AT5G17920 // AT3G13110 // AT4G13770 // AT3G25860 // AT1G74030 // AT1G36180 // AT5G16…
GO:0043436	P	oxoacid metabolic process	186	2095	973	28362	5.7e-28	4.5e-25	// AT5G60770 // AT4G31500 // AT5G07010 // AT5G48230 // AT1G27980 // AT2G22330 // AT2G18790 // AT3G09830 // AT3G14990 // AT5G01410 // AT5G56350 // AT5G11540 // AT3G60130 // AT1G34430 // AT4G35830 // AT2G17130 // AT3G15730 // AT2G26080 // AT4G35260 // AT3G09920 // AT5G17920 // AT3G13110 // AT4G13770 // AT3G25860 // AT1G74030 // AT1G36180 // AT5G16240 // AT2G02010 // AT1G09620 // AT5G50850 // AT2G44…
GO:0009987	P	cellular process	1202	2095	12771	28362	5.6e-28	4.5e-25	// AT2G17220 // AT3G10470 // AT5G44790 // AT4G03550 // AT1G51660 // AT5G48230 // AT1G76490 // AT5G14280 // AT5G57350 // AT3G50950 // AT4G35160 // AT5G64100 // AT5G22400 // AT1G19000 // AT5G58300 // AT2G22125 // AT3G63310 // AT2G20140 // AT1G23190 // AT3G55990 // AT1G49040 // AT1G23030 // AT4G32780 // AT4G04610 // AT4G02500 // AT3G60330 // AT2G46505 // AT5G48930 // AT3G08850 // AT5G43060 // AT5G60…
GO:0071554	P	cell wall organization or biogenesis	150	2095	704	28362	9.3e-27	6.7e-24	// AT4G31500 // AT2G30575 // AT4G02290 // AT3G16630 // AT4G02500 // AT1G62990 // AT2G22330 // AT4G28250 // AT1G05650 // AT2G22125 // AT5G33290 // AT3G55990 // AT3G47400 // AT5G04970 // AT3G03050 // AT3G25140 // AT3G05910 // AT1G08200 // AT5G62380 // AT2G33570 // AT5G62220 // AT5G06640 // AT5G03170 // AT1G64390 // AT5G66460 // AT4G08400 // AT2G40320 // AT5G15180 // AT2G35100 // AT3G54420 // AT5G20…
GO:0042221	P	response to chemical	378	2095	2853	28362	1.8e-26	1.2e-23	// AT5G44790 // AT1G73260 // AT5G66850 // AT2G38510 // AT4G23550 // AT2G22125 // AT3G63310 // AT2G20140 // AT1G23030 // AT2G01950 // AT3G08850 // AT1G05010 // AT2G04100 // AT1G69690 // AT4G35970 // AT5G24030 // AT1G15780 // AT5G27420 // AT1G18100 // AT4G24180 // AT1G23080 // AT3G51770 // AT2G17840 // AT5G08130 // AT4G37870 // AT5G07440 // AT3G10500 // AT1G05260 // AT3G61430 // AT2G40490 // AT2G01…
GO:0005975	P	carbohydrate metabolic process	195	2095	1144	28362	5.6e-24	3.5e-21	// AT2G30575 // AT4G02290 // AT4G02500 // AT1G17160 // AT4G39800 // AT1G53830 // AT2G22125 // AT5G33290 // AT1G02730 // AT3G55990 // AT5G56350 // AT3G47400 // AT3G60130 // AT5G04970 // AT1G34430 // AT3G03050 // AT3G25140 // AT3G50220 // AT1G56560 // AT1G22710 // AT5G62380 // AT2G33570 // AT5G62220 // AT1G22650 // AT3G25860 // AT1G73740 // AT1G05650 // AT1G64390 // AT1G74030 // AT3G24670 // AT4G13…
GO:0009056	P	catabolic process	226	2095	1430	28362	7e-24	4e-21	// AT3G13300 // AT4G02290 // AT1G06450 // AT5G10300 // AT5G48230 // AT1G27980 // AT4G04460 // AT5G64100 // AT2G22330 // AT2G33770 // AT2G20140 // AT5G56350 // AT3G47400 // AT3G60130 // AT2G29130 // AT5G04970 // AT1G34430 // AT5G06460 // AT5G43060 // AT1G56560 // AT3G52880 // AT3G15730 // AT2G26080 // AT2G47730 // AT1G20620 // AT3G56580 // AT3G25860 // AT1G23190 // AT4G16820 // AT1G64390 // AT1G74…
GO:0071704	P	organic substance metabolic process	1021	2095	10672	28362	1.3e-23	7e-21	// AT3G10470 // AT3G47950 // AT1G51660 // AT5G48230 // AT1G76490 // AT5G14280 // AT5G57350 // AT5G58300 // AT2G22125 // AT2G20140 // AT3G55990 // AT5G58870 // AT3G21270 // AT1G23030 // AT2G18760 // AT4G02500 // AT3G60330 // AT4G36180 // AT5G48930 // AT3G08850 // AT5G43060 // AT3G02630 // AT2G41110 // AT4G28940 // AT5G10020 // AT4G26310 // AT4G38690 // AT5G61560 // AT4G01690 // AT1G64390 // AT5G45…
GO:0019752	P	carboxylic acid metabolic process	161	2095	864	28362	2.7e-23	1.4e-20	// AT4G31500 // AT5G07010 // AT5G48230 // AT1G27980 // AT2G22330 // AT2G18790 // AT3G09830 // AT3G14990 // AT5G01410 // AT5G56350 // AT5G11540 // AT1G34430 // AT4G35830 // AT2G17130 // AT3G15730 // AT2G26080 // AT4G35260 // AT2G43000 // AT5G17920 // AT3G13110 // AT3G25860 // AT1G74030 // AT1G36180 // AT5G16240 // AT2G02010 // AT1G09620 // AT5G50850 // AT4G33010 // AT5G17330 // AT4G39950 // AT1G20…
GO:0048856	P	anatomical structure development	381	2095	3146	28362	2.5e-20	1.2e-17	// AT3G10470 // AT3G16630 // AT1G51660 // AT5G48230 // AT5G09530 // AT2G39730 // AT2G22125 // AT2G20140 // AT1G49040 // AT4G02500 // AT3G08850 // AT3G01600 // AT1G05010 // AT3G62020 // AT1G69690 // AT5G27030 // AT1G18100 // AT5G41410 // AT3G10670 // AT3G06810 // AT5G54310 // AT1G23080 // AT3G51770 // AT3G51800 // AT3G10500 // AT2G26140 // AT5G03080 // AT5G48150 // AT2G01520 // AT1G53130 // AT2G41…
GO:0032502	P	developmental process	387	2095	3233	28362	7e-20	3.2e-17	// AT3G10470 // AT3G16630 // AT1G51660 // AT5G48230 // AT5G09530 // AT2G39730 // AT2G22125 // AT2G20140 // AT4G23410 // AT1G49040 // AT4G02500 // AT3G08850 // AT3G01600 // AT1G05010 // AT3G62020 // AT1G69690 // AT1G73220 // AT1G18100 // AT5G41410 // AT3G10670 // AT3G06810 // AT5G54310 // AT1G23080 // AT3G51770 // AT3G51800 // AT3G10500 // AT2G26140 // AT5G03080 // AT5G48150 // AT2G01520 // AT1G53…
GO:0071555	P	cell wall organization	110	2095	518	28362	8.5e-20	3.7e-17	// AT4G31500 // AT2G30575 // AT4G02290 // AT2G22330 // AT4G28250 // AT2G22125 // AT5G33290 // AT3G47400 // AT5G04970 // AT3G03050 // AT3G25140 // AT3G05910 // AT1G08200 // AT5G62380 // AT2G33570 // AT5G06640 // AT1G05650 // AT1G64390 // AT4G08400 // AT3G50760 // AT5G15180 // AT2G35100 // AT5G20860 // AT1G26250 // AT4G20050 // AT4G39950 // AT2G39700 // AT3G28180 // AT4G16120 // AT5G67230 // AT3G29…
GO:0010038	P	response to metal ion	104	2095	481	28362	2.9e-19	1.2e-16	// AT2G30110 // AT3G48000 // AT2G22125 // AT3G14990 // AT2G37430 // AT2G40370 // AT2G21790 // AT3G52880 // AT3G15730 // AT1G20620 // AT5G17920 // AT3G13110 // AT3G13860 // AT4G33010 // AT5G17330 // AT4G04460 // AT1G70730 // AT5G08680 // AT1G63440 // AT2G05710 // AT3G12810 // AT1G11840 // AT5G07440 // AT1G62740 // AT2G01520 // AT5G08300 // AT1G56450 // AT3G22110 // AT2G32700 // AT5G39040 // AT5G56…
GO:0044767	P	single-organism developmental process	374	2095	3131	28362	4.8e-19	1.9e-16	// AT3G10470 // AT3G16630 // AT1G51660 // AT5G48230 // AT5G09530 // AT2G39730 // AT2G22125 // AT2G20140 // AT4G23410 // AT1G49040 // AT4G02500 // AT3G08850 // AT3G01600 // AT1G05010 // AT3G62020 // AT1G69690 // AT1G73220 // AT1G18100 // AT5G41410 // AT3G10670 // AT3G06810 // AT5G54310 // AT1G23080 // AT3G51770 // AT3G51800 // AT3G10500 // AT5G48150 // AT2G01520 // AT1G53130 // AT2G41970 // AT2G27…
GO:0045229	P	external encapsulating structure organization	112	2095	551	28362	6.7e-19	2.5e-16	// AT4G31500 // AT2G30575 // AT4G02290 // AT2G22330 // AT4G28250 // AT2G22125 // AT5G33290 // AT3G47400 // AT5G04970 // AT3G03050 // AT3G25140 // AT3G05910 // AT1G08200 // AT5G62380 // AT2G33570 // AT5G06640 // AT1G05650 // AT1G64390 // AT4G08400 // AT3G50760 // AT5G15180 // AT2G35100 // AT5G20860 // AT1G26250 // AT4G20050 // AT4G39950 // AT2G39700 // AT3G28180 // AT4G16120 // AT5G67230 // AT3G29…
GO:0010035	P	response to inorganic substance	155	2095	926	28362	1.5e-18	5.2e-16	// AT5G60770 // AT2G30110 // AT3G48000 // AT5G24030 // AT2G22125 // AT3G14990 // AT3G20250 // AT5G46350 // AT2G37430 // AT2G40370 // AT2G21790 // AT1G69270 // AT4G04460 // AT1G56560 // AT3G52880 // AT3G15730 // AT2G29130 // AT1G20620 // AT5G17920 // AT3G13110 // AT5G63270 // AT3G13860 // AT2G22240 // AT4G33010 // AT5G17330 // AT4G39950 // AT1G70730 // AT5G08680 // AT1G63440 // AT2G05710 // AT1G56…
GO:0006950	P	response to stress	404	2095	3506	28362	3.4e-18	1.1e-15	// AT3G47950 // AT1G51660 // AT5G66850 // AT3G50950 // AT5G64100 // AT4G23550 // AT2G22125 // AT2G20140 // AT3G55990 // AT1G49040 // AT3G08850 // AT5G43060 // AT5G45400 // AT1G05010 // AT4G35970 // AT5G24030 // AT1G20510 // AT5G27420 // AT2G18790 // AT2G45220 // AT5G14040 // AT5G26030 // AT3G51770 // AT2G17840 // AT4G37870 // AT2G30750 // AT5G07440 // AT3G10500 // AT1G05260 // AT3G61430 // AT2G01…
GO:0044707	P	single-multicellular organism process	346	2095	2875	28362	5.2e-18	1.7e-15	// AT3G10470 // AT1G51660 // AT5G48230 // AT5G09530 // AT1G01910 // AT2G22125 // AT2G20140 // AT4G23410 // AT1G49040 // AT4G02500 // AT3G08850 // AT2G41110 // AT3G01600 // AT1G05010 // AT3G62020 // AT1G69690 // AT1G73220 // AT1G18100 // AT5G41410 // AT3G10670 // AT3G06810 // AT5G54310 // AT1G23080 // AT3G51770 // AT3G51800 // AT3G10500 // AT2G26140 // AT5G48150 // AT2G01520 // AT1G53130 // AT2G41…
GO:0046686	P	response to cadmium ion	82	2095	343	28362	1.3e-17	4.2e-15	// AT4G37910 // AT1G11840 // AT2G44350 // AT5G07440 // AT3G48000 // AT4G16760 // AT5G08300 // AT3G22890 // AT1G70170 // AT4G23670 // AT2G30860 // AT3G03780 // AT5G49910 // AT1G29880 // AT3G13860 // AT5G02490 // AT5G53460 // AT1G12000 // AT2G45290 // AT2G21790 // AT1G29150 // AT4G37870 // AT1G63940 // AT1G74840 // AT1G56450 // AT1G74910 // AT1G52760 // AT2G30110 // AT3G52880 // AT3G15730 // AT5G13…
GO:0032501	P	multicellular organismal process	358	2095	3032	28362	1.7e-17	5.3e-15	// AT3G10470 // AT1G51660 // AT5G48230 // AT5G09530 // AT1G01910 // AT2G22125 // AT2G20140 // AT4G23410 // AT1G49040 // AT4G02500 // AT3G08850 // AT2G41110 // AT3G01600 // AT1G05010 // AT2G19130 // AT3G62020 // AT1G69690 // AT1G73220 // AT1G18100 // AT5G41410 // AT3G10670 // AT3G06810 // AT5G54310 // AT1G23080 // AT3G51770 // AT3G51800 // AT3G10500 // AT2G26140 // AT5G03080 // AT5G48150 // AT2G01…
GO:1901575	P	organic substance catabolic process	184	2095	1249	28362	8.8e-17	2.6e-14	// AT3G13300 // AT4G02290 // AT1G06450 // AT5G10300 // AT5G48230 // AT1G27980 // AT4G04460 // AT2G39220 // AT2G22330 // AT2G33770 // AT2G20140 // AT5G56350 // AT3G47400 // AT2G29130 // AT5G04970 // AT1G34430 // AT5G06460 // AT5G43060 // AT1G56560 // AT3G15730 // AT2G26080 // AT3G56580 // AT3G25860 // AT1G23190 // AT4G16820 // AT1G64390 // AT1G74030 // AT3G24670 // AT5G45670 // AT4G13710 // AT1G51…
GO:0019748	P	secondary metabolic process	98	2095	492	28362	3.4e-16	9.7e-14	// AT3G13650 // AT2G22330 // AT2G30770 // AT3G60130 // AT2G29130 // AT5G48930 // AT2G47730 // AT4G13770 // AT5G13580 // AT1G33800 // AT4G39950 // AT1G20510 // AT3G20960 // AT2G43000 // AT1G27140 // AT2G02400 // AT5G14200 // AT1G62560 // AT5G05340 // AT5G07130 // AT2G30750 // AT1G15950 // AT3G53260 // AT5G23190 // AT1G17170 // AT4G37370 // AT2G30210 // AT3G09220 // AT1G07640 // AT2G36880 // AT5G57…
GO:0044237	P	cellular metabolic process	915	2095	9879	28362	4.7e-16	1.3e-13	// AT3G10470 // AT3G47950 // AT1G51660 // AT5G48230 // AT1G76490 // AT5G14280 // AT5G57350 // AT5G64100 // AT5G58300 // AT2G22125 // AT2G20140 // AT3G55990 // AT2G31750 // AT1G23030 // AT2G18760 // AT4G04610 // AT4G02500 // AT3G60330 // AT4G36180 // AT5G48930 // AT3G08850 // AT5G43060 // AT3G02630 // AT4G28940 // AT1G30620 // AT4G26310 // AT3G10800 // AT5G61560 // AT1G64390 // AT1G51710 // AT1G05…
GO:0007275	P	multicellular organism development	330	2095	2811	28362	8.8e-16	2.4e-13	// AT4G31500 // AT3G13300 // AT3G10470 // AT1G51660 // AT5G48230 // AT5G13910 // AT3G06300 // AT4G39800 // AT5G16530 // AT2G34830 // AT2G18790 // AT2G22125 // AT1G70730 // AT2G20140 // AT3G03990 // AT5G64560 // AT3G18130 // AT2G37430 // AT5G27030 // AT1G49040 // AT5G01550 // AT4G18510 // AT4G02500 // AT1G34430 // AT3G08850 // AT3G07880 // AT1G56560 // AT2G47000 // AT3G15730 // AT1G60190 // AT4G00…
GO:0044248	P	cellular catabolic process	156	2095	1024	28362	1.8e-15	4.8e-13	// AT3G13300 // AT4G02290 // AT1G06450 // AT5G48230 // AT1G27980 // AT5G64100 // AT2G22330 // AT2G33770 // AT2G20140 // AT3G60130 // AT2G29130 // AT5G06460 // AT5G43060 // AT1G56560 // AT3G52880 // AT2G26080 // AT2G47730 // AT1G20620 // AT3G56580 // AT1G64390 // AT1G51710 // AT5G15180 // AT4G30810 // AT2G18980 // AT1G17170 // AT4G33010 // AT4G35970 // AT2G30110 // AT4G39950 // AT4G26910 // AT2G35…
GO:0099402	P	plant organ development	148	2095	961	28362	4.6e-15	1.2e-12	// AT4G31500 // AT3G13300 // AT1G51660 // AT3G07880 // AT3G06300 // AT2G39730 // AT2G22125 // AT2G20140 // AT3G18130 // AT2G37430 // AT4G02500 // AT2G35510 // AT1G56560 // AT3G15730 // AT3G55220 // AT2G31880 // AT5G08290 // AT2G45890 // AT1G04250 // AT5G60660 // AT3G62020 // AT2G23140 // AT1G73220 // AT2G43000 // AT1G21210 // AT1G11130 // AT3G12810 // AT3G15010 // AT5G41410 // AT3G06810 // AT5G60…
GO:0071669	P	plant-type cell wall organization or biogenesis	64	2095	256	28362	8.2e-15	2e-12	// AT5G49270 // AT5G55480 // AT1G02730 // AT5G06630 // AT3G50220 // AT5G64120 // AT4G08410 // AT1G05260 // AT4G04920 // AT1G62990 // AT4G28250 // AT3G02230 // AT2G22125 // AT1G10550 // AT5G06700 // AT4G10350 // AT4G32410 // AT3G03050 // AT3G25140 // AT3G18660 // AT5G01360 // AT1G30870 // AT1G30620 // AT1G75500 // AT1G21310 // AT5G63800 // AT2G38080 // AT4G12350 // AT5G06640 // AT5G03170 // AT5G02…
GO:0005976	P	polysaccharide metabolic process	86	2095	432	28362	2.3e-14	5.5e-12	// AT2G30575 // AT4G02290 // AT4G02500 // AT2G22125 // AT5G33290 // AT1G02730 // AT3G55990 // AT3G47400 // AT5G04970 // AT3G03050 // AT3G25140 // AT5G62380 // AT2G33570 // AT5G62220 // AT1G64390 // AT3G24670 // AT4G13710 // AT3G50760 // AT5G09730 // AT2G35100 // AT5G20860 // AT1G33800 // AT1G70730 // AT5G67230 // AT3G29360 // AT2G45220 // AT3G07010 // AT5G55480 // AT1G67750 // AT3G02230 // AT2G14…
GO:0006790	P	sulfur compound metabolic process	67	2095	286	28362	2.8e-14	6.5e-12	// AT2G43910 // AT4G31500 // AT3G51770 // AT3G24170 // AT2G38470 // AT4G30530 // AT3G58990 // AT4G39940 // AT3G06650 // AT1G76490 // AT5G54770 // AT5G23010 // AT3G22890 // AT5G04590 // AT5G58550 // AT2G22330 // AT2G30770 // AT3G03780 // AT3G17390 // AT3G16400 // AT1G12140 // AT3G23810 // AT1G62180 // AT3G60130 // AT4G23100 // AT1G74090 // AT5G64000 // AT2G38040 // AT4G39640 // AT4G37330 // AT5G17…
GO:0044723	P	single-organism carbohydrate metabolic process	107	2095	613	28362	3.5e-14	7.8e-12	// AT2G30575 // AT4G02500 // AT1G17160 // AT4G39800 // AT2G22125 // AT5G33290 // AT3G55990 // AT5G56350 // AT1G34430 // AT3G03050 // AT3G25140 // AT1G56560 // AT1G22710 // AT2G33570 // AT5G62220 // AT3G25860 // AT1G73740 // AT1G74030 // AT3G50760 // AT2G22240 // AT2G35100 // AT1G78580 // AT1G33800 // AT1G70730 // AT5G50850 // AT2G43000 // AT1G76550 // AT5G67230 // AT2G05710 // AT3G04120 // AT3G02…
GO:0044550	P	secondary metabolite biosynthetic process	70	2095	311	28362	4e-14	8.8e-12	// AT5G05340 // AT3G10340 // AT2G30770 // AT3G20120 // AT2G38470 // AT4G30530 // AT3G58990 // AT2G30750 // AT5G23010 // AT1G15950 // AT2G24180 // AT3G13650 // AT2G22330 // AT3G53260 // AT4G23690 // AT3G17390 // AT5G23190 // AT1G12140 // AT2G37040 // AT5G03260 // AT3G21230 // AT5G66390 // AT1G64900 // AT1G74090 // AT5G36220 // AT5G48930 // AT4G31970 // AT1G52760 // AT4G23100 // AT2G30490 // AT4G34…
GO:0048731	P	system development	240	2095	1929	28362	6.3e-14	1.4e-11	// AT4G31500 // AT3G13300 // AT1G51660 // AT5G48230 // AT3G06300 // AT4G39800 // AT2G39730 // AT2G34830 // AT2G18790 // AT1G75640 // AT2G20140 // AT3G03990 // AT3G18130 // AT2G37430 // AT5G27030 // AT2G35510 // AT4G02500 // AT1G34430 // AT3G08850 // AT3G07880 // AT1G56560 // AT3G15730 // AT4G00220 // AT5G05660 // AT2G31880 // AT2G43410 // AT4G37690 // AT2G45890 // AT5G43940 // AT3G14067 // AT1G04…
GO:0032787	P	monocarboxylic acid metabolic process	90	2095	481	28362	1.3e-13	2.7e-11	// AT4G31500 // AT5G07010 // AT5G48230 // AT2G22330 // AT2G18790 // AT3G09830 // AT5G56350 // AT1G34430 // AT3G15730 // AT3G25860 // AT1G74030 // AT1G36180 // AT5G16240 // AT5G50850 // AT4G39950 // AT1G20510 // AT1G15780 // AT1G76550 // AT2G26250 // AT2G05710 // AT1G62640 // AT3G04120 // AT3G06810 // AT3G10340 // AT1G11840 // AT3G53260 // AT5G23190 // AT1G53130 // AT1G20560 // AT1G12000 // AT3G58…
GO:0009698	P	phenylpropanoid metabolic process	48	2095	164	28362	1.5e-13	3.1e-11	// AT5G05340 // AT3G10340 // AT4G13660 // AT2G40370 // AT1G80820 // AT5G07130 // AT5G64120 // AT1G15950 // AT3G13650 // AT1G20510 // AT3G53260 // AT4G23690 // AT3G17390 // AT5G23190 // AT2G37040 // AT3G21230 // AT5G01190 // AT2G29130 // AT5G48930 // AT1G52760 // AT2G30490 // AT4G34230 // AT5G13420 // AT5G13930 // AT1G20480 // AT5G01040 // AT1G32100 // AT2G30210 // AT3G09220 // AT5G03260 // AT5G13…
GO:0006979	P	response to oxidative stress	86	2095	453	28362	2.3e-13	4.6e-11	// AT5G64100 // AT5G01410 // AT5G46350 // AT2G35510 // AT1G56560 // AT1G20620 // AT5G15180 // AT2G22240 // AT2G18980 // AT4G35970 // AT2G23140 // AT1G52200 // AT2G05710 // AT4G26010 // AT1G56600 // AT5G05340 // AT5G26030 // AT3G24170 // AT4G35090 // AT3G01190 // AT4G36430 // AT3G53260 // AT1G53130 // AT4G08390 // AT4G32551 // AT5G55070 // AT2G37040 // AT5G17820 // AT1G14550 // AT4G30170 // AT2G32…
GO:0048364	P	root development	89	2095	482	28362	3.4e-13	6.6e-11	// AT4G31500 // AT3G13300 // AT4G02500 // AT3G07880 // AT3G06300 // AT2G22125 // AT2G20140 // AT3G18130 // AT2G37430 // AT2G35510 // AT1G56560 // AT2G47000 // AT5G60660 // AT3G62020 // AT2G23140 // AT1G21210 // AT1G11130 // AT5G43070 // AT3G06810 // AT5G60200 // AT3G51550 // AT1G23080 // AT3G28860 // AT5G05500 // AT5G24740 // AT1G18640 // AT4G37070 // AT2G41970 // AT2G38120 // AT2G25180 // AT1G01…
GO:0022622	P	root system development	89	2095	484	28362	4.2e-13	7.9e-11	// AT4G31500 // AT3G13300 // AT4G02500 // AT3G07880 // AT3G06300 // AT2G22125 // AT2G20140 // AT3G18130 // AT2G37430 // AT2G35510 // AT1G56560 // AT2G47000 // AT5G60660 // AT3G62020 // AT2G23140 // AT1G21210 // AT1G11130 // AT5G43070 // AT3G06810 // AT5G60200 // AT3G51550 // AT1G23080 // AT3G28860 // AT5G05500 // AT5G24740 // AT1G18640 // AT4G37070 // AT2G41970 // AT2G38120 // AT2G25180 // AT1G01…
GO:0044262	P	cellular carbohydrate metabolic process	79	2095	407	28362	8.2e-13	1.5e-10	// AT5G11110 // AT5G10170 // AT5G55480 // AT1G02730 // AT1G33800 // AT4G02500 // AT1G17160 // AT4G39940 // AT5G41670 // AT1G10550 // AT4G04920 // AT1G10760 // AT3G02230 // AT1G30620 // AT3G50220 // AT5G66460 // AT3G55990 // AT1G62660 // AT4G09990 // AT1G23870 // AT4G32410 // AT3G03050 // AT3G25140 // AT3G18660 // AT1G56560 // AT5G01360 // AT1G22710 // AT3G44990 // AT4G02290 // AT4G10120 // AT1G64…
GO:0010033	P	response to organic substance	242	2095	2023	28362	2e-12	3.7e-10	// AT3G13300 // AT5G07010 // AT5G44790 // AT1G74020 // AT2G40030 // AT3G09370 // AT5G16530 // AT3G46600 // AT4G23550 // AT1G51360 // AT1G78700 // AT3G03990 // AT5G46350 // AT3G18130 // AT2G37430 // AT3G60130 // AT5G01550 // AT1G23030 // AT5G08560 // AT2G01950 // AT2G40940 // AT4G32940 // AT3G03050 // AT5G57710 // AT5G66850 // AT5G01560 // AT5G04870 // AT3G15730 // AT5G62380 // AT5G13930 // AT3G10…
GO:0044283	P	small molecule biosynthetic process	106	2095	653	28362	2.5e-12	4.4e-10	// AT4G31500 // AT5G05730 // AT4G39800 // AT2G22330 // AT3G09830 // AT5G01410 // AT5G11540 // AT5G17920 // AT5G13930 // AT1G36180 // AT5G16240 // AT2G29980 // AT2G22240 // AT4G39950 // AT1G20510 // AT1G15780 // AT2G43000 // AT1G22410 // AT2G26250 // AT1G62640 // AT5G14200 // AT1G80340 // AT3G10340 // AT1G62180 // AT4G37870 // AT4G39940 // AT2G29690 // AT3G53260 // AT1G18640 // AT1G55920 // AT1G02…
GO:0006793	P	phosphorus metabolic process	216	2095	1751	28362	2.8e-12	4.8e-10	// AT2G35050 // AT3G47950 // AT1G51660 // AT1G17160 // AT1G76490 // AT5G57350 // AT4G39800 // AT3G09830 // AT3G23750 // AT5G01410 // AT5G56350 // AT5G01550 // AT2G21790 // AT2G17220 // AT5G14720 // AT2G01950 // AT3G60330 // AT3G08850 // AT1G16130 // AT2G15300 // AT2G40730 // AT3G32040 // AT5G26570 // AT5G10020 // AT1G64190 // AT5G61560 // AT3G46280 // AT4G23650 // AT1G74030 // AT1G74330 // AT5G58…
GO:0044272	P	sulfur compound biosynthetic process	37	2095	113	28362	6.1e-12	1.1e-09	// AT4G31500 // AT3G58990 // AT2G38470 // AT4G30530 // AT4G39940 // AT3G06650 // AT5G54770 // AT5G23010 // AT3G22890 // AT2G22330 // AT2G30770 // AT3G17390 // AT1G12140 // AT4G23100 // AT1G74090 // AT5G36880 // AT2G38040 // AT1G30120 // AT4G13770 // AT3G25860 // AT5G49460 // AT4G14680 // AT1G07640 // AT1G36180 // AT2G36880 // AT5G57220 // AT5G50850 // AT4G39950 // AT3G14990 // AT2G43000 // AT3G26…
GO:0016053	P	organic acid biosynthetic process	91	2095	531	28362	7e-12	1.2e-09	// AT4G31500 // AT2G22330 // AT3G09830 // AT5G11540 // AT5G17920 // AT3G56580 // AT1G36180 // AT5G16240 // AT2G29980 // AT4G39950 // AT1G20510 // AT1G15780 // AT2G43000 // AT1G22410 // AT2G26250 // AT1G62640 // AT5G14200 // AT1G80340 // AT3G10340 // AT1G62180 // AT4G39940 // AT2G29690 // AT3G53260 // AT1G18640 // AT1G55920 // AT1G02400 // AT5G23190 // AT1G17745 // AT1G53130 // AT2G45300 // AT2G38…
GO:0044712	P	single-organism catabolic process	97	2095	585	28362	7.5e-12	1.2e-09	// AT5G10300 // AT5G48230 // AT1G27980 // AT2G39220 // AT2G22330 // AT2G20140 // AT5G56350 // AT3G60130 // AT2G29130 // AT1G34430 // AT1G17160 // AT1G56560 // AT3G15730 // AT2G26080 // AT2G47730 // AT3G25860 // AT4G16820 // AT1G74030 // AT5G45670 // AT5G09730 // AT5G50850 // AT4G33010 // AT4G39950 // AT1G70730 // AT4G26910 // AT1G76550 // AT1G27140 // AT3G02040 // AT5G28050 // AT2G43400 // AT3G10…
GO:0009628	P	response to abiotic stimulus	238	2095	2022	28362	1.4e-11	2.2e-09	// AT4G31500 // AT3G23600 // AT5G01500 // AT3G47950 // AT3G16460 // AT5G47450 // AT2G18790 // AT2G22125 // AT5G01410 // AT3G20250 // AT3G55990 // AT3G60130 // AT2G29130 // AT2G18760 // AT1G51680 // AT1G69270 // AT3G03050 // AT2G35510 // AT5G43060 // AT1G26380 // AT2G47730 // AT2G43000 // AT1G20620 // AT5G17920 // AT4G29040 // AT5G08560 // AT3G10800 // AT1G48410 // AT2G47000 // AT4G23650 // AT5G05…
GO:0006796	P	phosphate-containing compound metabolic process	211	2095	1735	28362	1.7e-11	2.6e-09	// AT2G35050 // AT3G47950 // AT1G51660 // AT1G17160 // AT1G76490 // AT5G57350 // AT4G39800 // AT3G09830 // AT3G23750 // AT4G30190 // AT5G56350 // AT5G01550 // AT2G21790 // AT2G17220 // AT5G14720 // AT2G01950 // AT3G60330 // AT3G08850 // AT1G16130 // AT2G15300 // AT2G40730 // AT3G32040 // AT5G26570 // AT5G10020 // AT1G64190 // AT5G61560 // AT3G46280 // AT4G23650 // AT1G74030 // AT1G74330 // AT5G58…
GO:0009605	P	response to external stimulus	196	2095	1582	28362	2.2e-11	3.5e-09	// AT3G11660 // AT4G31500 // AT2G27050 // AT1G74020 // AT2G40030 // AT5G66850 // AT5G45380 // AT5G53120 // AT2G39730 // AT2G22330 // AT4G24180 // AT2G33770 // AT3G09830 // AT1G64780 // AT1G70730 // AT3G20250 // AT5G46350 // AT1G51660 // AT3G08850 // AT5G62380 // AT2G47730 // AT1G20620 // AT4G13770 // AT2G47000 // AT1G23190 // AT1G60960 // AT4G14680 // AT5G13580 // AT1G05010 // AT2G22240 // AT5G50…
GO:0042546	P	cell wall biogenesis	53	2095	230	28362	2.3e-11	3.5e-09	// AT4G04920 // AT5G44670 // AT1G02730 // AT1G33800 // AT5G65270 // AT3G50220 // AT3G44990 // AT1G32170 // AT4G12350 // AT1G62990 // AT3G02230 // AT2G22125 // AT4G37800 // AT1G10550 // AT3G55990 // AT4G09990 // AT4G32410 // AT3G03050 // AT3G25140 // AT3G18660 // AT5G01360 // AT1G30620 // AT2G33570 // AT2G38080 // AT1G64440 // AT5G49270 // AT5G03170 // AT1G27440 // AT5G06700 // AT1G75500 // AT2G40…
GO:1901700	P	response to oxygen-containing compound	193	2095	1557	28362	3.1e-11	4.7e-09	// AT5G60770 // AT5G07010 // AT1G74020 // AT2G01950 // AT3G09370 // AT5G24030 // AT3G46600 // AT4G23550 // AT2G22125 // AT2G23140 // AT1G78700 // AT3G03990 // AT5G46350 // AT3G18130 // AT2G37430 // AT5G01550 // AT1G23030 // AT5G08560 // AT1G69270 // AT4G32940 // AT5G57710 // AT5G66850 // AT1G56560 // AT5G04870 // AT3G15730 // AT2G29130 // AT5G62380 // AT1G20620 // AT3G56580 // AT4G23650 // AT5G63…
GO:0009653	P	anatomical structure morphogenesis	130	2095	919	28362	4.2e-11	6.2e-09	// AT3G13300 // AT3G16630 // AT4G02500 // AT5G48230 // AT3G06300 // AT2G35110 // AT3G51160 // AT4G28250 // AT2G22125 // AT2G20140 // AT3G03990 // AT1G75820 // AT2G35510 // AT3G07880 // AT3G15730 // AT4G00220 // AT2G47000 // AT3G02050 // AT1G74030 // AT5G60660 // AT4G20050 // AT2G39700 // AT5G27030 // AT1G21210 // AT1G11130 // AT3G12810 // AT4G24580 // AT5G61480 // AT3G06810 // AT5G55480 // AT5G05…
GO:0016049	P	cell growth	75	2095	428	28362	2e-10	3e-08	// AT1G72300 // AT3G51800 // AT4G02500 // AT5G48230 // AT5G05500 // AT1G12040 // AT2G35110 // AT3G51160 // AT4G33430 // AT2G22125 // AT1G10550 // AT3G18780 // AT4G26690 // AT4G31910 // AT1G49040 // AT2G41970 // AT4G36380 // AT4G24580 // AT4G32410 // AT3G08850 // AT3G07880 // AT1G01910 // AT5G04950 // AT1G21210 // AT1G54490 // AT3G43960 // AT5G09810 // AT5G16910 // AT5G23530 // AT1G20190 // AT5G60…
GO:0046394	P	carboxylic acid biosynthetic process	76	2095	438	28362	2.3e-10	3.3e-08	// AT4G31500 // AT3G10340 // AT2G46750 // AT1G66200 // AT1G06090 // AT3G58990 // AT3G22400 // AT4G16760 // AT5G04120 // AT1G74040 // AT2G22330 // AT3G53260 // AT1G18640 // AT3G03780 // AT3G44300 // AT3G01090 // AT3G14990 // AT5G23190 // AT1G17745 // AT4G29840 // AT2G37040 // AT5G54810 // AT5G11540 // AT2G45300 // AT2G38040 // AT1G74910 // AT2G06050 // AT2G04350 // AT2G41220 // AT5G04950 // AT1G06…
GO:0044238	P	primary metabolic process	873	2095	9890	28362	2.9e-10	4.1e-08	// AT3G10470 // AT3G47950 // AT1G51660 // AT5G48230 // AT1G76490 // AT5G14280 // AT5G57350 // AT4G23550 // AT2G22125 // AT2G20140 // AT3G55990 // AT5G58870 // AT1G23030 // AT4G02500 // AT3G60330 // AT4G36180 // AT5G48930 // AT3G08850 // AT5G43060 // AT2G41110 // AT4G28940 // AT5G10020 // AT4G26310 // AT4G38690 // AT5G61560 // AT1G64390 // AT5G45670 // AT1G51710 // AT5G25520 // AT5G20860 // AT1G02…
GO:0009719	P	response to endogenous stimulus	204	2095	1732	28362	4.4e-10	6.1e-08	// AT3G13300 // AT5G07010 // AT5G44790 // AT1G74020 // AT2G01950 // AT3G09370 // AT5G16530 // AT4G24180 // AT4G23550 // AT1G78700 // AT5G46350 // AT3G18130 // AT2G37430 // AT3G60130 // AT5G01550 // AT1G23030 // AT5G08560 // AT2G40940 // AT4G32940 // AT3G08850 // AT5G66850 // AT5G01560 // AT5G04870 // AT3G15730 // AT5G62380 // AT4G23650 // AT1G72450 // AT1G74030 // AT1G04250 // AT5G60660 // AT2G22…
GO:0006732	P	coenzyme metabolic process	54	2095	264	28362	6.6e-10	9e-08	// AT2G44160 // AT4G13890 // AT3G06650 // AT1G76490 // AT4G32180 // AT5G58330 // AT2G01350 // AT3G17390 // AT5G01410 // AT5G56350 // AT5G08570 // AT3G23810 // AT1G04410 // AT5G36880 // AT1G34430 // AT2G38040 // AT3G21070 // AT3G04790 // AT2G30490 // AT5G13420 // AT1G64190 // AT1G30120 // AT1G12000 // AT3G25860 // AT5G13050 // AT1G09780 // AT5G49460 // AT1G74030 // AT5G55070 // AT1G36180 // AT3G10…
GO:0009664	P	plant-type cell wall organization	36	2095	131	28362	6.9e-10	9.2e-08	// AT5G49270 // AT5G55480 // AT5G06630 // AT5G64120 // AT4G08410 // AT1G05260 // AT4G04920 // AT4G28250 // AT2G22125 // AT1G10550 // AT5G06700 // AT2G24980 // AT3G25140 // AT5G01360 // AT1G30870 // AT1G21310 // AT1G20190 // AT3G29360 // AT5G06640 // AT5G02260 // AT1G12560 // AT5G15490 // AT2G45890 // AT4G08400 // AT5G15180 // AT1G62980 // AT1G26250 // AT5G42180 // AT2G32700 // AT4G26690 // AT5G63…
GO:0016052	P	carbohydrate catabolic process	53	2095	257	28362	7.4e-10	9.7e-08	// AT3G57520 // AT4G02290 // AT4G24780 // AT3G10710 // AT1G67750 // AT5G51490 // AT1G10760 // AT1G70730 // AT3G43270 // AT5G64570 // AT5G56350 // AT5G08570 // AT1G12000 // AT5G04970 // AT1G34430 // AT1G17160 // AT1G56560 // AT1G53830 // AT3G05620 // AT1G23190 // AT4G13710 // AT1G30120 // AT3G47400 // AT3G25860 // AT5G26570 // AT3G10720 // AT1G64390 // AT1G74030 // AT3G24670 // AT3G10370 // AT2G32…
GO:0016043	P	cellular component organization	268	2095	2456	28362	7.5e-10	9.7e-08	// AT4G31500 // AT2G30575 // AT4G02290 // AT3G16630 // AT5G48230 // AT2G35110 // AT3G51160 // AT2G22330 // AT5G56290 // AT2G22125 // AT5G33290 // AT2G20140 // AT1G14830 // AT5G49830 // AT4G28250 // AT1G49040 // AT5G04970 // AT1G75820 // AT3G03050 // AT3G08850 // AT3G25140 // AT3G07880 // AT4G15890 // AT3G05910 // AT1G64390 // AT1G08200 // AT5G48520 // AT2G33570 // AT2G43410 // AT5G08290 // AT3G02…
GO:0006629	P	lipid metabolic process	131	2095	994	28362	2e-09	2.6e-07	// AT5G48230 // AT3G06650 // AT1G76490 // AT4G39800 // AT2G39220 // AT5G11380 // AT3G03990 // AT2G34500 // AT1G76090 // AT1G43620 // AT3G15730 // AT3G32040 // AT1G27980 // AT4G16820 // AT1G73740 // AT5G45670 // AT5G16240 // AT2G22240 // AT1G02660 // AT3G43220 // AT4G04460 // AT1G15780 // AT5G36110 // AT2G26250 // AT2G38110 // AT3G02040 // AT5G06090 // AT3G07400 // AT3G06810 // AT1G80340 // AT5G55…
GO:0009725	P	response to hormone	191	2095	1631	28362	2.5e-09	3.1e-07	// AT3G13300 // AT5G07010 // AT5G44790 // AT1G74020 // AT2G01950 // AT3G09370 // AT5G16530 // AT4G24180 // AT1G78700 // AT5G46350 // AT3G18130 // AT3G60130 // AT5G01550 // AT5G08560 // AT2G40940 // AT4G32940 // AT2G38940 // AT5G01560 // AT5G04870 // AT3G15730 // AT5G62380 // AT4G23650 // AT1G72450 // AT1G74030 // AT1G04250 // AT5G60660 // AT2G22240 // AT1G69690 // AT2G30950 // AT5G27420 // AT1G18…
GO:0009888	P	tissue development	88	2095	577	28362	2.7e-09	3.4e-07	// AT3G13300 // AT1G51660 // AT3G07880 // AT3G06300 // AT2G35110 // AT1G62990 // AT2G18790 // AT2G20140 // AT1G49040 // AT4G02500 // AT1G75820 // AT4G00220 // AT5G62380 // AT1G74030 // AT5G60660 // AT5G19740 // AT5G27030 // AT1G71040 // AT1G11130 // AT2G26250 // AT5G61480 // AT3G06810 // AT5G05340 // AT5G55480 // AT5G05500 // AT5G24740 // AT2G26140 // AT1G23010 // AT4G32551 // AT2G41970 // AT1G56…
GO:0009699	P	phenylpropanoid biosynthetic process	33	2095	121	28362	4.1e-09	4.9e-07	// AT5G05340 // AT3G10340 // AT1G15950 // AT3G13650 // AT1G80820 // AT4G23690 // AT3G17390 // AT5G23190 // AT2G37040 // AT3G21230 // AT5G48930 // AT1G52760 // AT2G30490 // AT4G34230 // AT5G13420 // AT5G13930 // AT3G53260 // AT1G32100 // AT4G13660 // AT5G03260 // AT5G13580 // AT2G36880 // AT4G11210 // AT5G58860 // AT3G53510 // AT4G34100 // AT2G38080 // AT2G02400 // AT5G66390 // AT4G36220 // AT3G16…
GO:0044255	P	cellular lipid metabolic process	95	2095	649	28362	4.1e-09	4.9e-07	// AT5G48230 // AT1G76490 // AT4G39800 // AT5G11380 // AT3G03990 // AT1G43620 // AT3G15730 // AT3G32040 // AT1G27980 // AT1G73740 // AT1G36180 // AT5G16240 // AT2G22240 // AT3G43220 // AT1G15780 // AT2G26250 // AT1G62640 // AT3G02040 // AT5G06090 // AT3G06810 // AT1G80340 // AT5G19200 // AT1G02390 // AT3G03520 // AT5G03080 // AT1G02400 // AT3G20160 // AT5G23190 // AT1G53130 // AT1G20560 // AT3G58…
GO:0042545	P	cell wall modification	38	2095	156	28362	4.1e-09	4.9e-07	// AT4G31500 // AT3G11550 // AT3G10710 // AT3G10720 // AT2G22330 // AT4G28250 // AT3G03250 // AT1G10550 // AT3G43270 // AT3G47400 // AT4G23100 // AT5G04970 // AT1G53830 // AT5G01360 // AT3G05620 // AT5G03280 // AT2G32700 // AT2G27370 // AT1G20190 // AT5G02260 // AT1G12560 // AT5G06700 // AT5G57220 // AT1G62980 // AT5G51490 // AT5G20860 // AT5G06200 // AT4G03550 // AT4G39950 // AT5G63800 // AT5G04…
GO:0040007	P	growth	98	2095	678	28362	4.1e-09	4.9e-07	// AT4G31500 // AT4G02500 // AT5G48230 // AT2G35110 // AT3G51160 // AT4G28250 // AT2G22125 // AT4G23410 // AT1G49040 // AT4G24580 // AT3G08850 // AT3G07880 // AT2G45890 // AT3G02050 // AT1G32940 // AT5G60660 // AT2G39700 // AT1G21210 // AT4G16120 // AT3G06810 // AT3G51550 // AT3G51800 // AT5G05500 // AT5G24740 // AT4G32551 // AT2G41970 // AT3G49720 // AT4G32410 // AT2G25180 // AT1G01910 // AT1G67…
GO:0016051	P	carbohydrate biosynthetic process	61	2095	342	28362	5.5e-09	6.4e-07	// AT5G11110 // AT5G10170 // AT4G04920 // AT1G02730 // AT1G33800 // AT4G02500 // AT2G30575 // AT4G39940 // AT1G73250 // AT4G39800 // AT3G02230 // AT1G30620 // AT3G50220 // AT3G55990 // AT4G09990 // AT2G45290 // AT2G22900 // AT3G49720 // AT4G37870 // AT4G32410 // AT3G03050 // AT3G25140 // AT3G18660 // AT3G04790 // AT5G33290 // AT4G10120 // AT2G33570 // AT5G62220 // AT2G32700 // AT5G16910 // AT1G64…
GO:0009607	P	response to biotic stimulus	154	2095	1253	28362	5.8e-09	6.7e-07	// AT3G11660 // AT4G31500 // AT4G03550 // AT2G40030 // AT5G66850 // AT5G53120 // AT2G39730 // AT2G22330 // AT4G24180 // AT3G09830 // AT1G64780 // AT3G20250 // AT5G46350 // AT5G65970 // AT1G51660 // AT5G62380 // AT2G47730 // AT4G13770 // AT1G60960 // AT5G13580 // AT1G05010 // AT2G22240 // AT5G50850 // AT2G30110 // AT4G39950 // AT2G43510 // AT3G26460 // AT1G10760 // AT5G27420 // AT3G12810 // AT3G51…
GO:0006099	P	tricarboxylic acid cycle	21	2095	50	28362	6.7e-09	7.6e-07	// AT2G42790 // AT2G42600 // AT2G18450 // AT5G66760 // AT5G03290 // AT4G26970 // AT2G44350 // AT5G08300 // AT3G58750 // AT5G58330 // AT4G35830 // AT2G46505 // AT2G05710 // AT2G22780 // AT4G35260 // AT5G55070 // AT2G17130 // AT4G26910 // AT5G43330 // AT3G09810 // AT1G04410
GO:0019637	P	organophosphate metabolic process	81	2095	524	28362	6.9e-09	7.7e-07	// AT4G00400 // AT1G68760 // AT2G18450 // AT3G47950 // AT5G64000 // AT5G10170 // AT5G41670 // AT1G76490 // AT5G57350 // AT5G09600 // AT2G22240 // AT5G58330 // AT4G30190 // AT1G02390 // AT3G02090 // AT3G03520 // AT1G17340 // AT1G10700 // AT3G20160 // AT2G01350 // AT5G13420 // AT5G56350 // AT5G08570 // AT1G12000 // AT2G16570 // AT2G21790 // AT4G34350 // AT3G13930 // AT5G66760 // AT3G04120 // AT3G21…
GO:0051186	P	cofactor metabolic process	66	2095	389	28362	7.6e-09	8.3e-07	// AT2G44160 // AT5G26030 // AT3G06650 // AT1G76490 // AT4G32180 // AT5G58330 // AT2G40490 // AT4G13890 // AT3G17390 // AT5G01410 // AT5G56350 // AT5G08570 // AT3G23810 // AT1G04410 // AT4G01690 // AT5G36880 // AT3G13930 // AT2G38040 // AT3G21070 // AT2G25180 // AT3G04790 // AT2G30490 // AT5G13420 // AT1G64190 // AT1G30120 // AT1G12000 // AT3G48730 // AT3G25860 // AT5G13050 // AT1G09780 // AT5G49…
GO:0006753	P	nucleoside phosphate metabolic process	56	2095	305	28362	9.5e-09	1e-06	// AT1G68760 // AT2G18450 // AT3G47950 // AT5G57350 // AT5G09600 // AT5G58330 // AT4G30190 // AT3G02090 // AT1G10700 // AT2G01350 // AT5G56350 // AT5G08570 // AT1G04410 // AT2G16570 // AT2G21790 // AT3G13930 // AT5G66760 // AT3G21070 // AT2G18960 // AT3G04790 // AT5G13420 // AT1G29900 // AT1G64190 // AT1G30120 // AT5G37510 // AT1G12000 // AT3G25860 // AT1G09780 // AT4G29690 // AT1G74030 // AT3G10…
GO:0009060	P	aerobic respiration	23	2095	64	28362	1.4e-08	1.5e-06	// AT2G44350 // AT3G44730 // AT2G18450 // AT5G58330 // AT3G02090 // AT4G35260 // AT3G09810 // AT5G08300 // AT3G58750 // AT2G17130 // AT2G46505 // AT1G04410 // AT5G55070 // AT4G35830 // AT4G26910 // AT2G42790 // AT2G42600 // AT5G43330 // AT5G03290 // AT4G26970 // AT2G05710 // AT5G66760 // AT2G22780
GO:0051704	P	multi-organism process	187	2095	1631	28362	1.5e-08	1.6e-06	// AT3G11660 // AT4G31500 // AT1G73260 // AT2G40030 // AT5G48230 // AT5G53120 // AT2G39730 // AT2G22330 // AT4G24180 // AT3G09830 // AT2G22125 // AT2G20140 // AT3G20250 // AT5G49830 // AT1G51660 // AT4G24580 // AT5G66850 // AT5G12370 // AT2G41110 // AT5G62380 // AT2G47730 // AT4G13770 // AT1G60960 // AT5G13580 // AT1G05010 // AT2G22240 // AT5G50850 // AT2G30110 // AT4G39950 // AT2G43510 // AT1G10…
GO:0051707	P	response to other organism	148	2095	1210	28362	1.5e-08	1.6e-06	// AT3G11660 // AT4G31500 // AT4G03550 // AT2G40030 // AT5G66850 // AT5G53120 // AT2G39730 // AT2G22330 // AT4G24180 // AT3G09830 // AT1G64780 // AT3G20250 // AT5G46350 // AT1G51660 // AT5G62380 // AT2G47730 // AT4G13770 // AT1G60960 // AT5G13580 // AT1G05010 // AT2G22240 // AT5G50850 // AT2G30110 // AT4G39950 // AT2G43510 // AT1G10760 // AT5G27420 // AT3G12810 // AT3G51860 // AT2G45220 // AT1G77…
GO:0009117	P	nucleotide metabolic process	55	2095	302	28362	1.6e-08	1.7e-06	// AT1G68760 // AT2G18450 // AT3G47950 // AT5G57350 // AT5G09600 // AT5G58330 // AT4G30190 // AT3G02090 // AT1G10700 // AT2G01350 // AT5G56350 // AT5G08570 // AT1G04410 // AT2G16570 // AT3G13930 // AT5G66760 // AT3G21070 // AT2G18960 // AT3G04790 // AT5G13420 // AT1G29900 // AT1G64190 // AT1G30120 // AT5G37510 // AT1G12000 // AT3G25860 // AT1G09780 // AT4G29690 // AT1G74030 // AT3G10370 // AT3G57…
GO:0043207	P	response to external biotic stimulus	148	2095	1212	28362	1.7e-08	1.7e-06	// AT3G11660 // AT4G31500 // AT4G03550 // AT2G40030 // AT5G66850 // AT5G53120 // AT2G39730 // AT2G22330 // AT4G24180 // AT3G09830 // AT1G64780 // AT3G20250 // AT5G46350 // AT1G51660 // AT5G62380 // AT2G47730 // AT4G13770 // AT1G60960 // AT5G13580 // AT1G05010 // AT2G22240 // AT5G50850 // AT2G30110 // AT4G39950 // AT2G43510 // AT1G10760 // AT5G27420 // AT3G12810 // AT3G51860 // AT2G45220 // AT1G77…
GO:0071840	P	cellular component organization or biogenesis	290	2095	2812	28362	2.3e-08	2.3e-06	// AT4G31500 // AT2G30575 // AT4G02290 // AT4G03550 // AT5G48230 // AT2G35110 // AT1G62990 // AT3G51160 // AT2G22330 // AT5G56290 // AT2G22125 // AT5G33290 // AT2G20140 // AT1G14830 // AT3G55990 // AT1G75820 // AT1G49040 // AT4G03330 // AT5G04970 // AT1G50920 // AT3G03050 // AT3G08850 // AT3G25140 // AT3G07880 // AT4G28250 // AT3G05910 // AT1G64390 // AT1G08200 // AT5G48520 // AT2G33570 // AT2G43…
GO:1901605	P	alpha-amino acid metabolic process	47	2095	242	28362	3.3e-08	3.3e-06	// AT4G31500 // AT5G05730 // AT1G62180 // AT4G39940 // AT5G17990 // AT3G06300 // AT3G54640 // AT2G29690 // AT2G22330 // AT1G18640 // AT3G03780 // AT1G55920 // AT3G17390 // AT1G17745 // AT4G29840 // AT5G53460 // AT3G23810 // AT2G16570 // AT2G44160 // AT2G27450 // AT2G41220 // AT2G26080 // AT5G08170 // AT3G13110 // AT5G54810 // AT5G17920 // AT1G29900 // AT3G56580 // AT5G55070 // AT4G14880 // AT1G75…
GO:0009808	P	lignin metabolic process	27	2095	95	28362	5e-08	5e-06	// AT5G05340 // AT5G07130 // AT2G40370 // AT5G64120 // AT1G15950 // AT1G80820 // AT3G17390 // AT2G37040 // AT5G01190 // AT2G29130 // AT4G36220 // AT1G52760 // AT2G30490 // AT4G34230 // AT5G13420 // AT5G01040 // AT2G38080 // AT2G30210 // AT3G09220 // AT5G03260 // AT2G36880 // AT1G33800 // AT2G02400 // AT5G66390 // AT5G48930 // AT3G16920 // AT3G19820
GO:0048589	P	developmental growth	71	2095	458	28362	5.2e-08	5.1e-06	// AT5G65700 // AT4G02500 // AT5G48230 // AT5G05500 // AT1G12040 // AT1G72300 // AT1G70170 // AT5G24740 // AT4G28250 // AT1G55350 // AT3G63310 // AT3G18780 // AT4G26690 // AT5G53460 // AT4G16110 // AT4G23410 // AT2G45890 // AT4G32551 // AT2G41970 // AT4G36380 // AT4G24580 // AT2G25180 // AT1G01910 // AT5G04950 // AT1G21210 // AT4G29040 // AT3G43960 // AT5G23530 // AT1G20190 // AT5G60660 // AT2G36…
GO:0042744	P	hydrogen peroxide catabolic process	25	2095	83	28362	6.1e-08	5.9e-06	// AT5G05340 // AT1G68850 // AT5G64120 // AT4G35090 // AT1G05260 // AT5G64100 // AT4G08390 // AT3G52880 // AT5G17820 // AT1G14550 // AT4G30170 // AT1G30870 // AT3G01190 // AT1G20620 // AT5G15180 // AT5G19880 // AT2G18980 // AT5G42180 // AT4G35970 // AT1G49570 // AT4G36430 // AT4G26010 // AT5G66390 // AT1G20630 // AT5G06730
GO:0019362	P	pyridine nucleotide metabolic process	30	2095	117	28362	6.5e-08	6.2e-06	// AT5G58330 // AT2G01350 // AT5G56350 // AT5G08570 // AT1G04410 // AT1G34430 // AT3G21070 // AT3G04790 // AT5G13420 // AT1G64190 // AT1G30120 // AT1G12000 // AT3G25860 // AT1G09780 // AT1G74030 // AT3G10370 // AT3G27300 // AT5G50850 // AT2G01290 // AT1G79530 // AT5G11670 // AT5G63680 // AT3G02360 // AT5G23220 // AT1G79550 // AT1G76550 // AT3G13930 // AT5G43330 // AT5G41670 // AT3G04120
GO:0055086	P	nucleobase-containing small molecule metabolic process	61	2095	370	28362	6.8e-08	6.4e-06	// AT5G43330 // AT2G18450 // AT3G47950 // AT1G17160 // AT5G57350 // AT5G09600 // AT5G58330 // AT4G30190 // AT3G02090 // AT1G29900 // AT1G10700 // AT2G01350 // AT5G56350 // AT5G08570 // AT3G23810 // AT1G04410 // AT2G16570 // AT2G21790 // AT3G13930 // AT5G66760 // AT3G21070 // AT2G18960 // AT3G04790 // AT5G13420 // AT4G28940 // AT5G37510 // AT1G30120 // AT4G38510 // AT1G12000 // AT3G25860 // AT1G09…
GO:0010015	P	root morphogenesis	47	2095	249	28362	7e-08	6.5e-06	// AT5G05730 // AT2G47000 // AT3G13300 // AT4G02500 // AT3G07880 // AT5G57620 // AT5G05500 // AT1G12040 // AT2G23460 // AT5G24740 // AT3G24300 // AT2G22125 // AT2G20140 // AT3G22400 // AT4G16110 // AT4G37070 // AT2G41970 // AT3G18780 // AT2G38120 // AT2G35510 // AT2G25180 // AT1G01910 // AT3G62680 // AT5G03280 // AT3G43960 // AT4G29040 // AT3G59420 // AT1G64440 // AT5G49270 // AT5G41950 // AT3G06…
GO:1901135	P	carbohydrate derivative metabolic process	90	2095	645	28362	7.5e-08	6.9e-06	// AT4G31500 // AT3G47950 // AT5G10300 // AT1G17160 // AT5G57350 // AT3G51160 // AT4G30190 // AT5G56350 // AT3G23810 // AT1G34430 // AT4G34350 // AT4G28940 // AT1G64190 // AT3G25860 // AT1G74030 // AT1G79550 // AT5G50850 // AT2G18450 // AT2G01290 // AT1G76550 // AT5G08680 // AT3G29360 // AT5G28050 // AT4G01700 // AT4G32180 // AT3G02230 // AT1G12000 // AT2G16570 // AT1G08200 // AT5G66760 // AT4G19…
GO:0072524	P	pyridine-containing compound metabolic process	31	2095	125	28362	7.5e-08	6.9e-06	// AT5G58330 // AT2G01350 // AT5G01410 // AT5G56350 // AT5G08570 // AT1G04410 // AT1G34430 // AT3G21070 // AT3G04790 // AT5G13420 // AT1G64190 // AT1G30120 // AT1G12000 // AT3G25860 // AT1G09780 // AT1G74030 // AT3G10370 // AT3G27300 // AT5G50850 // AT2G01290 // AT1G79530 // AT5G11670 // AT5G63680 // AT3G02360 // AT5G23220 // AT1G79550 // AT1G76550 // AT3G13930 // AT5G43330 // AT5G41670 // AT3G04…
GO:0010393	P	galacturonan metabolic process	34	2095	148	28362	8.8e-08	8e-06	// AT2G30575 // AT4G04920 // AT4G24780 // AT3G10710 // AT5G06700 // AT1G67750 // AT5G51490 // AT5G33290 // AT3G43270 // AT4G32551 // AT5G04970 // AT3G25140 // AT1G53830 // AT5G01360 // AT3G05620 // AT2G33570 // AT2G32700 // AT3G47400 // AT3G10720 // AT5G15490 // AT3G24670 // AT4G13710 // AT3G50760 // AT2G35100 // AT5G20860 // AT3G49720 // AT1G04680 // AT3G27400 // AT5G04960 // AT3G07010 // AT3G29…
GO:0008610	P	lipid biosynthetic process	77	2095	522	28362	9.1e-08	8.1e-06	// AT5G03080 // AT4G00400 // AT2G28850 // AT2G34490 // AT4G15300 // AT3G06060 // AT5G48230 // AT1G76490 // AT3G20160 // AT5G19200 // AT4G39800 // AT1G02390 // AT2G38110 // AT3G01090 // AT3G03990 // AT5G23190 // AT4G31910 // AT1G53130 // AT2G34500 // AT1G76090 // AT1G06090 // AT4G36380 // AT5G06090 // AT2G38040 // AT1G43620 // AT5G08415 // AT2G04350 // AT3G05630 // AT4G34350 // AT3G32040 // AT1G06…
GO:0009651	P	response to salt stress	82	2095	574	28362	1.2e-07	1e-05	// AT3G15950 // AT3G23600 // AT1G02730 // AT4G37910 // AT5G07440 // AT1G05260 // AT4G11650 // AT5G47450 // AT1G70170 // AT3G62770 // AT3G02230 // AT3G03780 // AT5G04590 // AT3G49580 // AT5G01410 // AT3G20250 // AT5G46350 // AT3G47950 // AT5G54810 // AT2G38470 // AT3G60130 // AT3G51920 // AT2G17840 // AT5G23860 // AT1G69270 // AT4G32410 // AT1G56450 // AT2G35510 // AT5G43060 // AT3G03250 // AT4G02…
GO:0044036	P	cell wall macromolecule metabolic process	35	2095	158	28362	1.2e-07	1.1e-05	// AT5G55480 // AT4G02500 // AT4G01700 // AT3G44990 // AT1G32170 // AT1G10550 // AT4G04920 // AT5G66460 // AT3G50220 // AT4G26690 // AT3G55990 // AT5G64570 // AT4G09990 // AT3G25140 // AT3G18660 // AT5G01360 // AT5G62380 // AT5G62220 // AT1G64440 // AT1G27120 // AT1G27440 // AT2G40320 // AT3G54420 // AT2G14620 // AT4G37800 // AT1G33800 // AT3G02570 // AT5G57530 // AT4G28850 // AT5G67230 // AT4G25…
GO:0060560	P	developmental growth involved in morphogenesis	56	2095	334	28362	1.4e-07	1.2e-05	// AT1G72300 // AT4G02500 // AT5G48230 // AT5G05500 // AT1G12040 // AT2G47000 // AT3G51160 // AT4G28250 // AT3G63310 // AT3G18780 // AT4G26690 // AT4G32551 // AT2G41970 // AT4G36380 // AT4G24580 // AT3G07880 // AT1G01910 // AT5G04950 // AT1G21210 // AT3G43960 // AT5G23530 // AT1G20190 // AT5G60660 // AT3G02050 // AT5G49270 // AT5G41950 // AT5G02260 // AT5G56080 // AT1G12560 // AT2G45890 // AT4G14…
GO:0044264	P	cellular polysaccharide metabolic process	49	2095	273	28362	1.4e-07	1.2e-05	// AT5G55480 // AT1G02730 // AT1G33800 // AT4G02500 // AT3G50220 // AT3G44990 // AT1G32170 // AT4G04920 // AT1G10760 // AT3G02230 // AT2G22125 // AT1G10550 // AT5G66460 // AT3G55990 // AT4G09990 // AT4G32410 // AT3G03050 // AT3G25140 // AT3G18660 // AT5G01360 // AT4G02290 // AT1G30620 // AT1G23190 // AT5G62220 // AT5G26570 // AT1G64390 // AT1G27440 // AT5G06700 // AT1G70730 // AT1G64440 // AT5G63…
GO:0046496	P	nicotinamide nucleotide metabolic process	29	2095	115	28362	1.5e-07	1.2e-05	// AT5G58330 // AT2G01350 // AT5G56350 // AT5G08570 // AT1G04410 // AT1G34430 // AT3G21070 // AT3G04790 // AT5G13420 // AT1G64190 // AT1G30120 // AT1G12000 // AT3G25860 // AT1G09780 // AT1G74030 // AT3G10370 // AT3G27300 // AT5G50850 // AT2G01290 // AT1G79530 // AT5G11670 // AT5G63680 // AT3G02360 // AT1G79550 // AT1G76550 // AT3G13930 // AT5G43330 // AT5G41670 // AT3G04120
GO:0055085	P	transmembrane transport	91	2095	667	28362	1.6e-07	1.3e-05	// AT5G60770 // AT5G45380 // AT2G38510 // AT5G57350 // AT4G21120 // AT5G56290 // AT2G33770 // AT2G04090 // AT1G64780 // AT4G30190 // AT2G38940 // AT2G25810 // AT2G38060 // AT3G51895 // AT4G23650 // AT3G13860 // AT1G60960 // AT5G60660 // AT5G57110 // AT5G43370 // AT5G65980 // AT4G17340 // AT3G28345 // AT5G24030 // AT5G16530 // AT4G23400 // AT5G08680 // AT4G18910 // AT1G23080 // AT3G28860 // AT3G61…
GO:0006733	P	oxidoreduction coenzyme metabolic process	31	2095	130	28362	1.6e-07	1.3e-05	// AT5G58330 // AT2G01350 // AT5G56350 // AT5G08570 // AT1G04410 // AT1G34430 // AT3G21070 // AT3G04790 // AT2G30490 // AT5G13420 // AT1G64190 // AT1G30120 // AT1G12000 // AT3G25860 // AT1G09780 // AT1G74030 // AT3G10370 // AT3G27300 // AT5G50850 // AT2G01290 // AT1G79530 // AT5G11670 // AT5G63680 // AT3G02360 // AT5G23220 // AT1G79550 // AT1G76550 // AT3G13930 // AT5G43330 // AT5G41670 // AT3G04…
GO:0009832	P	plant-type cell wall biogenesis	35	2095	160	28362	1.6e-07	1.3e-05	// AT4G04920 // AT1G02730 // AT3G50220 // AT4G12350 // AT1G62990 // AT3G02230 // AT2G22125 // AT4G32410 // AT3G03050 // AT3G25140 // AT3G18660 // AT1G30620 // AT2G38080 // AT1G64440 // AT5G49270 // AT5G03170 // AT1G27440 // AT5G06700 // AT1G75500 // AT2G40320 // AT5G15650 // AT1G78580 // AT5G16910 // AT3G16630 // AT4G14940 // AT1G28470 // AT4G16120 // AT5G67230 // AT4G10350 // AT4G28500 // AT5G67…
GO:0072330	P	monocarboxylic acid biosynthetic process	46	2095	251	28362	2e-07	1.7e-05	// AT4G31500 // AT3G10340 // AT1G06090 // AT4G16760 // AT2G22330 // AT3G53260 // AT3G09830 // AT3G44300 // AT3G01090 // AT3G14990 // AT5G23190 // AT1G53130 // AT2G37040 // AT5G54810 // AT2G38040 // AT2G06050 // AT2G04350 // AT1G06120 // AT5G13420 // AT1G67560 // AT5G13520 // AT1G30120 // AT2G05990 // AT3G02630 // AT5G10160 // AT1G36180 // AT5G16240 // AT2G29980 // AT1G01120 // AT2G37700 // AT3G44…
GO:0045488	P	pectin metabolic process	33	2095	147	28362	2.1e-07	1.7e-05	// AT2G30575 // AT4G04920 // AT4G24780 // AT3G10710 // AT1G67750 // AT5G51490 // AT5G33290 // AT3G43270 // AT5G06700 // AT5G04970 // AT3G25140 // AT1G53830 // AT5G01360 // AT3G05620 // AT2G33570 // AT2G32700 // AT3G47400 // AT3G10720 // AT5G15490 // AT3G24670 // AT4G13710 // AT3G50760 // AT2G35100 // AT5G20860 // AT3G49720 // AT1G04680 // AT3G27400 // AT5G04960 // AT3G07010 // AT3G29360 // AT2G45…
GO:0042430	P	indole-containing compound metabolic process	23	2095	77	28362	2.3e-07	1.8e-05	// AT4G31500 // AT5G05730 // AT2G38470 // AT4G30530 // AT5G17990 // AT3G54640 // AT2G29690 // AT2G22330 // AT2G30770 // AT5G54810 // AT2G24180 // AT4G23100 // AT4G35160 // AT4G37330 // AT4G37370 // AT1G75500 // AT5G57220 // AT4G39950 // AT2G43000 // AT3G26830 // AT4G37340 // AT5G36220 // AT4G37320
GO:0010383	P	cell wall polysaccharide metabolic process	29	2095	118	28362	2.3e-07	1.8e-05	// AT5G55480 // AT4G02500 // AT3G50220 // AT3G44990 // AT1G32170 // AT4G04920 // AT2G14620 // AT1G10550 // AT5G64570 // AT3G55990 // AT4G09990 // AT3G25140 // AT3G18660 // AT5G01360 // AT5G62380 // AT5G62220 // AT2G40320 // AT1G27440 // AT1G64440 // AT4G37800 // AT1G33800 // AT4G26690 // AT5G57530 // AT4G28850 // AT5G67230 // AT4G25820 // AT1G74380 // AT5G67210 // AT1G67330
GO:0051179	P	localization	258	2095	2517	28362	2.5e-07	1.9e-05	// AT5G60770 // AT4G31500 // AT5G44790 // AT2G01950 // AT5G66850 // AT5G45380 // AT4G01400 // AT4G39950 // AT5G57350 // AT3G47730 // AT5G47450 // AT5G16530 // AT2G22330 // AT5G56290 // AT2G33770 // AT2G04090 // AT2G22125 // AT4G30190 // AT5G49830 // AT4G38790 // AT3G20450 // AT3G51310 // AT2G38940 // AT5G06970 // AT5G12370 // AT1G22710 // AT2G25810 // AT2G38060 // AT3G51895 // AT2G21390 // AT5G13…
GO:0006970	P	response to osmotic stress	87	2095	636	28362	2.6e-07	2e-05	// AT3G23600 // AT3G47950 // AT5G47450 // AT5G01410 // AT3G20250 // AT5G46350 // AT3G60130 // AT1G69270 // AT2G35510 // AT5G43060 // AT2G47730 // AT2G43000 // AT5G17920 // AT4G23650 // AT5G24030 // AT4G23400 // AT2G05710 // AT1G56600 // AT5G14200 // AT5G43170 // AT5G14040 // AT3G15950 // AT2G17840 // AT5G07440 // AT1G05260 // AT3G61430 // AT3G02230 // AT5G04590 // AT1G04410 // AT4G32410 // AT1G56…
GO:0006810	P	transport	247	2095	2391	28362	2.6e-07	2e-05	// AT5G60770 // AT5G44790 // AT2G01950 // AT5G45380 // AT4G01400 // AT5G24030 // AT5G57350 // AT3G47730 // AT5G47450 // AT5G16530 // AT5G56290 // AT2G33770 // AT2G04090 // AT1G64780 // AT4G30190 // AT5G49830 // AT4G38790 // AT3G20450 // AT3G51310 // AT2G38940 // AT5G06970 // AT5G12370 // AT1G22710 // AT2G25810 // AT2G38060 // AT3G51895 // AT2G21390 // AT5G13930 // AT2G37870 // AT2G38510 // AT2G47…
GO:0009057	P	macromolecule catabolic process	98	2095	747	28362	2.7e-07	2.1e-05	// AT3G13300 // AT4G02290 // AT1G06450 // AT2G33770 // AT2G20140 // AT3G47400 // AT5G04970 // AT5G06460 // AT5G43060 // AT2G41110 // AT3G56580 // AT1G64390 // AT3G24670 // AT4G13710 // AT1G51710 // AT4G30810 // AT5G20860 // AT2G30110 // AT4G04460 // AT2G35770 // AT2G30950 // AT5G27420 // AT3G07010 // AT1G04810 // AT2G45220 // AT1G76410 // AT5G60360 // AT3G51770 // AT4G25230 // AT1G67750 // AT2G05…
GO:0010054	P	trichoblast differentiation	27	2095	105	28362	2.8e-07	2.1e-05	// AT2G47000 // AT4G02500 // AT5G05500 // AT1G12040 // AT3G18780 // AT2G41970 // AT2G03720 // AT1G01910 // AT3G62680 // AT5G03280 // AT3G43960 // AT5G49270 // AT5G41950 // AT3G06300 // AT1G12560 // AT2G45890 // AT5G60660 // AT5G64070 // AT2G38120 // AT5G16910 // AT5G45420 // AT4G26690 // AT1G11130 // AT1G74380 // AT1G12950 // AT5G09810 // AT3G06810
GO:0016310	P	phosphorylation	146	2095	1254	28362	2.8e-07	2.1e-05	// AT2G35050 // AT1G51660 // AT1G17160 // AT5G61560 // AT1G16270 // AT3G09830 // AT3G23750 // AT5G56350 // AT5G01550 // AT2G17220 // AT5G14720 // AT2G01950 // AT1G34430 // AT3G08850 // AT5G66850 // AT4G14580 // AT5G10020 // AT3G25860 // AT3G46280 // AT4G23650 // AT1G74030 // AT1G74330 // AT5G58300 // AT1G04700 // AT5G50850 // AT5G61550 // AT5G57610 // AT4G00330 // AT5G55090 // AT1G79620 // AT1G09…
GO:0010053	P	root epidermal cell differentiation	29	2095	120	28362	3.1e-07	2.3e-05	// AT2G47000 // AT4G02500 // AT3G07880 // AT5G05500 // AT1G12040 // AT3G18780 // AT2G41970 // AT2G03720 // AT1G01910 // AT3G62680 // AT5G03280 // AT3G43960 // AT1G64440 // AT5G49270 // AT5G41950 // AT3G06300 // AT1G12560 // AT2G45890 // AT5G60660 // AT5G64070 // AT2G38120 // AT5G16910 // AT5G45420 // AT4G26690 // AT1G11130 // AT1G74380 // AT1G12950 // AT5G09810 // AT3G06810
GO:0042435	P	indole-containing compound biosynthetic process	17	2095	43	28362	3.6e-07	2.7e-05	// AT4G31500 // AT5G05730 // AT4G23100 // AT2G38470 // AT4G30530 // AT1G75500 // AT5G17990 // AT5G57220 // AT3G54640 // AT4G35160 // AT2G29690 // AT2G22330 // AT2G30770 // AT5G54810 // AT4G39950 // AT2G43000 // AT3G26830
GO:0010260	P	organ senescence	28	2095	114	28362	3.7e-07	2.7e-05	// AT2G39200 // AT3G10500 // AT1G70170 // AT3G62770 // AT5G52310 // AT5G11520 // AT3G01090 // AT5G51640 // AT4G16110 // AT2G35980 // AT4G19040 // AT2G39730 // AT4G32940 // AT3G14067 // AT5G03280 // AT1G76680 // AT5G08290 // AT1G04250 // AT1G73680 // AT4G03550 // AT1G73220 // AT2G43000 // AT3G15010 // AT2G41060 // AT1G04010 // AT2G40750 // AT5G12080 // AT3G04060
GO:0010150	P	leaf senescence	28	2095	114	28362	3.7e-07	2.7e-05	// AT2G39200 // AT3G10500 // AT1G70170 // AT3G62770 // AT5G52310 // AT5G11520 // AT3G01090 // AT5G51640 // AT4G16110 // AT2G35980 // AT4G19040 // AT2G39730 // AT4G32940 // AT3G14067 // AT5G03280 // AT1G76680 // AT5G08290 // AT1G04250 // AT1G73680 // AT4G03550 // AT1G73220 // AT2G43000 // AT3G15010 // AT2G41060 // AT1G04010 // AT2G40750 // AT5G12080 // AT3G04060
GO:0070887	P	cellular response to chemical stimulus	138	2095	1176	28362	4.1e-07	3e-05	// AT5G60770 // AT3G13300 // AT5G44790 // AT2G40030 // AT5G66850 // AT5G16530 // AT2G18790 // AT3G63310 // AT1G78700 // AT3G03990 // AT5G46350 // AT3G18130 // AT2G37430 // AT5G01550 // AT2G01950 // AT2G40940 // AT3G08850 // AT2G23270 // AT5G01560 // AT5G04870 // AT3G15730 // AT1G26380 // AT1G25560 // AT3G10800 // AT2G47000 // AT4G23650 // AT5G05600 // AT1G72450 // AT1G04250 // AT1G05010 // AT1G78…
GO:0051234	P	establishment of localization	247	2095	2406	28362	4.1e-07	3e-05	// AT5G60770 // AT5G44790 // AT2G01950 // AT5G45380 // AT4G01400 // AT5G24030 // AT5G57350 // AT3G47730 // AT5G47450 // AT5G16530 // AT5G56290 // AT2G33770 // AT2G04090 // AT1G64780 // AT4G30190 // AT5G49830 // AT4G38790 // AT3G20450 // AT3G51310 // AT2G38940 // AT5G06970 // AT5G12370 // AT1G22710 // AT2G25810 // AT2G38060 // AT3G51895 // AT2G21390 // AT5G13930 // AT2G37870 // AT2G38510 // AT2G47…
GO:0048513	P	animal organ development	64	2095	422	28362	4.6e-07	3.3e-05	// AT5G05730 // AT3G28860 // AT5G64390 // AT3G13300 // AT2G39200 // AT3G10500 // AT3G51770 // AT1G70170 // AT3G62770 // AT5G52310 // AT5G11520 // AT3G01090 // AT5G51640 // AT3G22400 // AT4G16110 // AT4G37070 // AT1G48410 // AT3G60350 // AT2G38120 // AT4G19040 // AT2G35510 // AT5G19790 // AT2G39730 // AT3G15730 // AT4G00220 // AT4G29040 // AT2G35980 // AT3G14067 // AT5G03280 // AT2G22860 // AT3G59…
GO:0000271	P	polysaccharide biosynthetic process	39	2095	202	28362	5.4e-07	3.8e-05	// AT2G30575 // AT4G04920 // AT1G02730 // AT1G33800 // AT4G02500 // AT3G50220 // AT3G02230 // AT2G22125 // AT5G33290 // AT3G55990 // AT4G09990 // AT2G22900 // AT3G49720 // AT4G32410 // AT3G03050 // AT3G25140 // AT3G18660 // AT5G01360 // AT1G30620 // AT2G33570 // AT5G62220 // AT2G32700 // AT1G64440 // AT1G23190 // AT1G27440 // AT5G06700 // AT3G50760 // AT5G63840 // AT3G01180 // AT2G35100 // AT5G15…
GO:0034637	P	cellular carbohydrate biosynthetic process	41	2095	219	28362	5.6e-07	3.9e-05	// AT5G11110 // AT5G10170 // AT4G04920 // AT1G02730 // AT1G33800 // AT4G02500 // AT3G50220 // AT4G39800 // AT3G02230 // AT1G30620 // AT3G55990 // AT4G09990 // AT1G23870 // AT4G32410 // AT3G03050 // AT3G25140 // AT3G18660 // AT5G01360 // AT4G10120 // AT1G23190 // AT5G62220 // AT1G27440 // AT5G06700 // AT1G64440 // AT5G63840 // AT3G01180 // AT2G22240 // AT5G15650 // AT1G74380 // AT1G78580 // AT5G16…
GO:0010410	P	hemicellulose metabolic process	25	2095	96	28362	6.2e-07	4.3e-05	// AT4G02500 // AT3G50220 // AT3G44990 // AT1G32170 // AT2G14620 // AT1G10550 // AT3G55990 // AT5G64570 // AT4G09990 // AT3G18660 // AT5G01360 // AT5G62380 // AT5G62220 // AT1G64440 // AT1G27440 // AT2G40320 // AT4G37800 // AT1G33800 // AT5G57530 // AT4G28850 // AT5G67230 // AT4G25820 // AT1G74380 // AT5G67210 // AT1G67330
GO:0051716	P	cellular response to stimulus	284	2095	2856	28362	6.3e-07	4.3e-05	// AT5G60770 // AT4G31500 // AT2G27050 // AT5G44790 // AT1G74020 // AT1G51660 // AT5G66850 // AT5G45380 // AT3G59920 // AT3G50950 // AT5G16530 // AT5G22400 // AT2G22330 // AT2G18790 // AT2G33770 // AT3G09830 // AT3G23750 // AT3G63310 // AT2G20140 // AT3G03990 // AT5G46350 // AT3G18130 // AT2G37430 // AT5G01550 // AT4G18510 // AT2G18760 // AT2G40030 // AT2G40940 // AT3G08850 // AT1G48630 // AT5G01…
GO:0006576	P	cellular biogenic amine metabolic process	19	2095	57	28362	6.5e-07	4.4e-05	// AT4G31500 // AT5G05730 // AT5G56080 // AT3G59050 // AT5G08170 // AT1G75500 // AT5G17990 // AT2G27450 // AT3G54640 // AT5G04950 // AT1G65840 // AT2G22330 // AT2G43020 // AT4G34710 // AT4G39950 // AT5G53120 // AT1G43710 // AT2G29690 // AT5G54810
GO:0044106	P	cellular amine metabolic process	20	2095	64	28362	7.7e-07	5.2e-05	// AT4G31500 // AT5G05730 // AT5G56080 // AT3G59050 // AT5G08170 // AT1G75500 // AT5G17990 // AT2G27450 // AT3G54640 // AT5G04950 // AT1G65840 // AT2G22330 // AT2G43020 // AT4G34710 // AT4G39950 // AT3G56580 // AT5G53120 // AT1G43710 // AT2G29690 // AT5G54810
GO:0009611	P	response to wounding	40	2095	217	28362	1.1e-06	7.2e-05	// AT5G60300 // AT1G72300 // AT1G74020 // AT5G10300 // AT5G05730 // AT4G16760 // AT3G54420 // AT2G22330 // AT3G53260 // AT5G52310 // AT2G37040 // AT4G32551 // AT5G13930 // AT2G06050 // AT5G06320 // AT2G30490 // AT4G32940 // AT1G16160 // AT5G03280 // AT1G67560 // AT1G76680 // AT1G72450 // AT5G43940 // AT1G07640 // AT2G27690 // AT5G47910 // AT1G73260 // AT2G32700 // AT1G20510 // AT3G21240 // AT5G18…
GO:0009791	P	post-embryonic development	172	2095	1576	28362	1.1e-06	7.2e-05	// AT3G13300 // AT1G51660 // AT5G48230 // AT5G09530 // AT4G39800 // AT2G34830 // AT2G18790 // AT1G75640 // AT3G18130 // AT1G49040 // AT5G01550 // AT3G10320 // AT1G34430 // AT3G08850 // AT3G15730 // AT1G60190 // AT5G05660 // AT2G31880 // AT2G43410 // AT4G37690 // AT5G43940 // AT5G08230 // AT2G22240 // AT3G54420 // AT2G01290 // AT1G78580 // AT1G69690 // AT2G23140 // AT5G27030 // AT2G05710 // AT1G21…
GO:0072593	P	reactive oxygen species metabolic process	34	2095	169	28362	1.3e-06	8.3e-05	// AT5G05340 // AT1G68850 // AT5G64120 // AT3G10500 // AT1G05260 // AT1G49570 // AT1G62810 // AT4G08390 // AT3G52880 // AT5G17820 // AT4G04950 // AT4G30170 // AT4G35090 // AT4G35970 // AT1G30870 // AT3G01190 // AT1G20620 // AT5G15180 // AT5G19880 // AT2G18980 // AT1G04400 // AT5G47910 // AT1G14550 // AT5G64100 // AT2G30950 // AT1G77760 // AT1G37130 // AT4G36430 // AT4G26010 // AT5G66390 // AT5G42…
GO:0090627	P	plant epidermal cell differentiation	31	2095	146	28362	1.4e-06	9e-05	// AT5G55480 // AT4G02500 // AT3G07880 // AT5G05500 // AT1G12040 // AT2G47000 // AT3G18780 // AT2G41970 // AT2G03720 // AT1G01910 // AT3G62680 // AT5G03280 // AT3G43960 // AT1G64440 // AT5G49270 // AT5G41950 // AT3G06300 // AT1G12560 // AT2G45890 // AT5G60660 // AT5G64070 // AT2G38120 // AT5G16910 // AT5G45420 // AT4G26690 // AT1G11130 // AT1G74380 // AT1G55350 // AT1G12950 // AT5G09810 // AT3G06…
GO:0006520	P	cellular amino acid metabolic process	51	2095	320	28362	1.9e-06	0.00012	// AT3G10340 // AT3G58990 // AT5G08170 // AT5G07440 // AT1G27980 // AT1G74040 // AT3G53260 // AT1G18640 // AT3G03780 // AT1G55920 // AT3G17390 // AT5G12860 // AT5G01410 // AT1G17745 // AT4G29840 // AT2G37040 // AT2G16570 // AT2G27450 // AT2G41220 // AT2G26080 // AT1G43710 // AT3G13110 // AT3G09920 // AT5G17920 // AT1G29900 // AT3G56580 // AT2G43820 // AT5G53460 // AT3G11710 // AT4G26300 // AT5G55…
GO:0042743	P	hydrogen peroxide metabolic process	25	2095	104	28362	2.2e-06	0.00014	// AT5G05340 // AT1G68850 // AT5G64120 // AT4G35090 // AT1G05260 // AT5G64100 // AT4G08390 // AT3G52880 // AT5G17820 // AT1G14550 // AT4G30170 // AT1G30870 // AT3G01190 // AT1G20620 // AT5G15180 // AT5G19880 // AT2G18980 // AT5G42180 // AT4G35970 // AT1G49570 // AT4G36430 // AT4G26010 // AT5G66390 // AT1G20630 // AT5G06730
GO:0007568	P	aging	34	2095	174	28362	2.2e-06	0.00014	// AT2G39200 // AT3G10500 // AT1G70170 // AT3G62770 // AT5G52310 // AT5G11520 // AT3G01090 // AT5G51640 // AT4G16110 // AT4G23410 // AT2G35980 // AT4G19040 // AT2G39730 // AT4G32940 // AT5G60360 // AT3G14067 // AT5G03280 // AT2G29350 // AT1G76680 // AT5G08290 // AT4G14880 // AT1G05010 // AT1G73680 // AT4G03550 // AT1G73220 // AT2G43000 // AT1G04250 // AT3G15010 // AT2G41060 // AT1G04010 // AT2G40…
GO:0019693	P	ribose phosphate metabolic process	42	2095	245	28362	3e-06	0.00019	// AT2G18450 // AT3G47950 // AT5G57350 // AT5G09600 // AT3G02090 // AT4G30190 // AT5G56350 // AT5G08570 // AT1G12000 // AT2G16570 // AT3G13930 // AT5G66760 // AT2G18960 // AT3G04790 // AT5G13420 // AT5G37510 // AT1G30120 // AT4G38510 // AT3G25860 // AT1G09780 // AT1G74030 // AT3G57610 // AT3G27300 // AT5G50850 // AT4G32180 // AT2G01290 // AT1G79530 // AT5G11670 // AT5G63680 // AT1G34430 // AT3G02…
GO:0090558	P	plant epidermis development	42	2095	245	28362	3e-06	0.00019	// AT5G55480 // AT1G51660 // AT3G07880 // AT5G05500 // AT1G12040 // AT2G35110 // AT2G18790 // AT3G18780 // AT1G49040 // AT2G41970 // AT1G56580 // AT2G38120 // AT4G02500 // AT2G27600 // AT1G01910 // AT1G75640 // AT3G62680 // AT5G03280 // AT3G43960 // AT1G64440 // AT5G58230 // AT5G49270 // AT5G41950 // AT3G06300 // AT1G12560 // AT1G74030 // AT2G45890 // AT5G60660 // AT5G64070 // AT2G03720 // AT5G16…
GO:0048765	P	root hair cell differentiation	24	2095	99	28362	3e-06	0.00019	// AT2G47000 // AT4G02500 // AT5G05500 // AT3G06300 // AT3G18780 // AT2G41970 // AT2G38120 // AT1G01910 // AT5G03280 // AT3G43960 // AT5G49270 // AT5G41950 // AT1G12560 // AT2G45890 // AT5G60660 // AT5G64070 // AT2G03720 // AT5G16910 // AT5G45420 // AT4G26690 // AT1G74380 // AT1G12950 // AT5G09810 // AT3G06810
GO:0048764	P	trichoblast maturation	24	2095	99	28362	3e-06	0.00019	// AT2G47000 // AT4G02500 // AT5G05500 // AT3G06300 // AT3G18780 // AT2G41970 // AT2G38120 // AT1G01910 // AT5G03280 // AT3G43960 // AT5G49270 // AT5G41950 // AT1G12560 // AT2G45890 // AT5G60660 // AT5G64070 // AT2G03720 // AT5G16910 // AT5G45420 // AT4G26690 // AT1G74380 // AT1G12950 // AT5G09810 // AT3G06810
GO:0001101	P	response to acid chemical	134	2095	1181	28362	3e-06	0.00019	// AT5G07010 // AT4G03550 // AT3G09370 // AT5G24030 // AT2G18790 // AT2G22125 // AT3G20250 // AT5G46350 // AT3G18130 // AT1G74020 // AT5G01550 // AT2G29130 // AT1G69270 // AT4G32940 // AT2G38940 // AT5G04870 // AT3G15730 // AT5G62380 // AT3G56580 // AT4G23650 // AT1G72450 // AT5G60660 // AT1G05010 // AT4G39950 // AT1G15780 // AT5G27420 // AT1G18100 // AT2G18960 // AT2G05710 // AT1G56600 // AT1G73…
GO:0000902	P	cell morphogenesis	59	2095	402	28362	3.2e-06	0.0002	// AT5G55480 // AT3G16630 // AT5G48230 // AT5G05500 // AT1G12040 // AT2G35110 // AT4G39920 // AT3G51160 // AT4G28250 // AT2G22125 // AT3G63310 // AT3G18780 // AT4G32551 // AT2G41970 // AT1G56580 // AT4G36380 // AT2G27600 // AT3G07880 // AT5G04950 // AT1G21210 // AT1G54490 // AT5G23530 // AT1G20190 // AT2G36880 // AT3G02050 // AT5G49270 // AT5G41950 // AT5G02260 // AT5G56080 // AT1G12560 // AT1G74…
GO:0048469	P	cell maturation	24	2095	100	28362	3.5e-06	0.00021	// AT2G47000 // AT4G02500 // AT5G05500 // AT3G06300 // AT3G18780 // AT2G41970 // AT2G38120 // AT1G01910 // AT5G03280 // AT3G43960 // AT5G49270 // AT5G41950 // AT1G12560 // AT2G45890 // AT5G60660 // AT5G64070 // AT2G03720 // AT5G16910 // AT5G45420 // AT4G26690 // AT1G74380 // AT1G12950 // AT5G09810 // AT3G06810
GO:0048767	P	root hair elongation	18	2095	59	28362	3.6e-06	0.00022	// AT2G41970 // AT5G41950 // AT3G18780 // AT1G12560 // AT4G02500 // AT2G45890 // AT1G74380 // AT5G60660 // AT1G01910 // AT5G64070 // AT1G12950 // AT5G09810 // AT5G16910 // AT3G06810 // AT3G43960 // AT5G45420 // AT5G05500 // AT2G47000
GO:0015980	P	energy derivation by oxidation of organic compounds	30	2095	146	28362	3.6e-06	0.00022	// AT2G44350 // AT3G44730 // AT5G09600 // AT5G58330 // AT3G02090 // AT3G09810 // AT5G08300 // AT2G46505 // AT2G17130 // AT3G03250 // AT4G35260 // AT5G37510 // AT1G23190 // AT1G04410 // AT5G55070 // AT3G10370 // AT2G18450 // AT4G35830 // AT1G70730 // AT4G26910 // AT2G42790 // AT2G42600 // AT5G43330 // AT5G03290 // AT4G26970 // AT3G58750 // AT2G05710 // AT5G66760 // AT2G22780 // AT2G43400
GO:0048367	P	shoot system development	107	2095	896	28362	4.1e-06	0.00025	// AT3G13300 // AT1G51660 // AT2G22125 // AT3G03990 // AT3G18130 // AT1G73220 // AT3G15730 // AT5G05660 // AT2G31880 // AT2G43410 // AT5G08290 // AT1G04250 // AT5G08230 // AT1G69690 // AT2G23140 // AT5G27030 // AT2G43000 // AT1G11130 // AT3G12810 // AT3G15010 // AT5G41410 // AT5G61480 // AT2G38110 // AT3G10390 // AT5G55480 // AT3G10500 // AT3G55200 // AT5G11520 // AT5G51640 // AT1G30330 // AT4G04…
GO:0006811	P	ion transport	83	2095	645	28362	4.2e-06	0.00025	// AT5G60770 // AT3G63380 // AT3G42050 // AT5G44790 // AT1G63440 // AT5G53130 // AT1G27770 // AT4G17340 // AT5G57350 // AT5G21930 // AT4G27970 // AT4G21120 // AT1G05300 // AT3G51860 // AT2G33770 // AT1G64780 // AT2G18960 // AT5G64560 // AT4G30190 // AT1G04690 // AT1G15690 // AT5G12860 // AT2G38120 // AT1G21140 // AT5G62680 // AT5G46800 // AT2G25810 // AT1G58360 // AT2G38940 // AT1G78920 // AT5G15…
GO:1901565	P	organonitrogen compound catabolic process	32	2095	164	28362	4.5e-06	0.00026	// AT3G10340 // AT1G68760 // AT4G01700 // AT1G27980 // AT3G54420 // AT2G22330 // AT3G53260 // AT4G19750 // AT2G37040 // AT5G28050 // AT4G19770 // AT5G55070 // AT2G26080 // AT4G19810 // AT1G33700 // AT4G39640 // AT5G37830 // AT1G12050 // AT4G33010 // AT4G39950 // AT4G26910 // AT4G19720 // AT3G59050 // AT3G04060 // AT5G18860 // AT1G65840 // AT4G34710 // AT3G24180 // AT2G43020 // AT2G43400 // AT4G19…
GO:0032989	P	cellular component morphogenesis	62	2095	436	28362	4.5e-06	0.00026	// AT5G11110 // AT5G55480 // AT3G16630 // AT5G48230 // AT1G54490 // AT5G05500 // AT1G12040 // AT2G35110 // AT4G39920 // AT3G51160 // AT4G28250 // AT2G22125 // AT3G63310 // AT3G18780 // AT4G32551 // AT2G41970 // AT1G56580 // AT4G36380 // AT2G27600 // AT3G07880 // AT5G04950 // AT1G21210 // AT3G23090 // AT5G23530 // AT1G20190 // AT2G36880 // AT3G02050 // AT5G49270 // AT5G41950 // AT5G02260 // AT5G56…
GO:0044724	P	single-organism carbohydrate catabolic process	23	2095	95	28362	4.9e-06	0.00028	// AT3G57520 // AT1G17160 // AT5G63680 // AT5G56350 // AT5G08570 // AT1G12000 // AT1G34430 // AT1G56560 // AT1G23190 // AT1G30120 // AT3G25860 // AT1G09780 // AT1G74030 // AT3G10370 // AT5G09730 // AT5G50850 // AT1G79530 // AT1G70730 // AT1G79550 // AT1G76550 // AT3G13930 // AT1G35580 // AT3G04120
GO:0007166	P	cell surface receptor signaling pathway	40	2095	234	28362	5.5e-06	0.00031	// AT1G67510 // AT3G54030 // AT5G37450 // AT2G01950 // AT1G16130 // AT5G63930 // AT3G02880 // AT5G65700 // AT1G09970 // AT4G33430 // AT3G09830 // AT3G23750 // AT1G70460 // AT5G24100 // AT2G41970 // AT2G26730 // AT2G17220 // AT1G74360 // AT1G75820 // AT1G68690 // AT1G75640 // AT4G36180 // AT2G15300 // AT5G10020 // AT1G16160 // AT1G21240 // AT1G16120 // AT5G58300 // AT2G26290 // AT2G31880 // AT2G33…
GO:0048468	P	cell development	48	2095	306	28362	5.4e-06	0.00031	// AT5G55480 // AT4G02500 // AT5G48230 // AT5G05500 // AT3G06300 // AT2G35110 // AT5G56080 // AT3G18780 // AT1G48410 // AT2G41970 // AT1G56580 // AT2G38120 // AT2G27600 // AT1G01910 // AT5G04950 // AT4G35350 // AT5G03280 // AT3G43960 // AT5G23530 // AT2G36880 // AT5G55390 // AT5G49270 // AT5G41950 // AT1G12040 // AT1G12560 // AT1G74030 // AT2G45890 // AT4G14880 // AT5G60660 // AT1G79860 // AT5G64…
GO:0006631	P	fatty acid metabolic process	42	2095	252	28362	5.6e-06	0.00032	// AT1G06090 // AT5G48230 // AT3G51840 // AT1G62640 // AT3G01090 // AT5G23190 // AT1G53130 // AT1G20560 // AT5G36880 // AT3G58750 // AT2G38040 // AT5G08415 // AT2G04350 // AT3G15730 // AT4G16210 // AT1G06120 // AT5G13520 // AT1G30120 // AT2G05990 // AT3G02630 // AT5G10160 // AT1G36180 // AT5G16240 // AT2G29980 // AT1G73680 // AT2G37700 // AT4G16760 // AT1G15780 // AT5G58860 // AT1G74960 // AT3G01…
GO:1901657	P	glycosyl compound metabolic process	50	2095	326	28362	6.1e-06	0.00034	// AT4G31500 // AT2G18450 // AT3G47950 // AT5G10300 // AT1G17160 // AT5G57350 // AT5G09600 // AT3G02090 // AT1G10700 // AT4G30190 // AT5G56350 // AT5G08570 // AT3G23810 // AT1G12000 // AT2G16570 // AT3G13930 // AT5G66760 // AT2G18960 // AT4G28940 // AT4G38510 // AT4G37330 // AT1G30120 // AT5G37510 // AT3G25860 // AT3G06510 // AT1G09780 // AT1G74030 // AT3G57610 // AT5G57220 // AT5G50850 // AT4G32…
GO:0044042	P	glucan metabolic process	38	2095	218	28362	6.3e-06	0.00035	// AT5G55480 // AT1G02730 // AT4G02500 // AT3G44990 // AT1G32170 // AT4G04920 // AT1G10760 // AT3G02230 // AT2G22125 // AT1G10550 // AT4G32410 // AT3G03050 // AT3G18660 // AT5G01360 // AT4G02290 // AT1G23190 // AT5G62220 // AT5G26570 // AT1G64390 // AT5G06700 // AT1G70730 // AT1G64440 // AT5G63840 // AT3G01180 // AT2G14620 // AT5G15650 // AT4G11050 // AT3G03250 // AT5G16910 // AT4G03550 // AT4G26…
GO:0006073	P	cellular glucan metabolic process	38	2095	218	28362	6.3e-06	0.00035	// AT5G55480 // AT1G02730 // AT4G02500 // AT3G44990 // AT1G32170 // AT4G04920 // AT1G10760 // AT3G02230 // AT2G22125 // AT1G10550 // AT4G32410 // AT3G03050 // AT3G18660 // AT5G01360 // AT4G02290 // AT1G23190 // AT5G62220 // AT5G26570 // AT1G64390 // AT5G06700 // AT1G70730 // AT1G64440 // AT5G63840 // AT3G01180 // AT2G14620 // AT5G15650 // AT4G11050 // AT3G03250 // AT5G16910 // AT4G03550 // AT4G26…
GO:0009617	P	response to bacterium	62	2095	441	28362	6.2e-06	0.00035	// AT4G31500 // AT5G05730 // AT2G30770 // AT2G38470 // AT5G06320 // AT2G30750 // AT5G53120 // AT3G54640 // AT1G31280 // AT2G22330 // AT4G24180 // AT5G52310 // AT3G09830 // AT3G44300 // AT1G33970 // AT3G50930 // AT5G02490 // AT5G46350 // AT1G53130 // AT4G32551 // AT1G55020 // AT2G30860 // AT4G23100 // AT1G73260 // AT2G27050 // AT2G39730 // AT3G04790 // AT4G23670 // AT2G47730 // AT1G70690 // AT5G03…
GO:0046274	P	lignin catabolic process	10	2095	17	28362	6.6e-06	0.00036	// AT3G09220 // AT2G29130 // AT2G40370 // AT5G07130 // AT5G01190 // AT2G37040 // AT5G01040 // AT2G38080 // AT2G30210 // AT5G03260
GO:0046271	P	phenylpropanoid catabolic process	10	2095	17	28362	6.6e-06	0.00036	// AT3G09220 // AT2G29130 // AT2G40370 // AT5G07130 // AT5G01190 // AT2G37040 // AT5G01040 // AT2G38080 // AT2G30210 // AT5G03260
GO:0048366	P	leaf development	53	2095	356	28362	6.9e-06	0.00038	// AT2G46310 // AT3G13300 // AT2G39200 // AT3G10500 // AT1G70170 // AT3G62770 // AT5G52310 // AT1G48410 // AT5G11520 // AT3G01090 // AT5G51640 // AT4G16110 // AT2G35980 // AT1G15690 // AT4G36380 // AT4G19040 // AT2G39730 // AT3G15730 // AT4G32940 // AT4G29040 // AT3G14067 // AT5G03280 // AT1G76680 // AT4G32551 // AT5G08290 // AT5G55390 // AT3G08640 // AT1G04250 // AT1G73680 // AT1G04400 // AT4G03…
GO:0045333	P	cellular respiration	27	2095	128	28362	7.1e-06	0.00039	// AT2G44350 // AT3G44730 // AT5G09600 // AT5G58330 // AT3G02090 // AT3G09810 // AT5G08300 // AT2G46505 // AT2G17130 // AT4G35260 // AT5G37510 // AT1G04410 // AT5G55070 // AT3G10370 // AT2G18450 // AT4G35830 // AT4G26910 // AT2G42790 // AT2G42600 // AT5G43330 // AT5G03290 // AT4G26970 // AT3G58750 // AT2G05710 // AT5G66760 // AT2G22780 // AT2G43400
GO:0034220	P	ion transmembrane transport	42	2095	255	28362	7.3e-06	0.00039	// AT3G63380 // AT3G42050 // AT5G57350 // AT3G61430 // AT1G05300 // AT2G33770 // AT1G64780 // AT5G12860 // AT4G30190 // AT1G04690 // AT1G15690 // AT1G21140 // AT2G25810 // AT1G58360 // AT1G27770 // AT2G18960 // AT3G04090 // AT2G38060 // AT4G38510 // AT3G51895 // AT3G02050 // AT3G24290 // AT3G24300 // AT4G08620 // AT5G60660 // AT3G25190 // AT5G57110 // AT5G14880 // AT4G17340 // AT5G27150 // AT5G43…
GO:0044282	P	small molecule catabolic process	31	2095	162	28362	8.8e-06	0.00046	// AT3G10340 // AT1G11840 // AT5G48230 // AT3G51840 // AT4G16760 // AT2G22330 // AT3G53260 // AT1G02400 // AT1G70730 // AT2G01350 // AT2G26080 // AT2G37040 // AT3G58750 // AT1G17160 // AT4G16210 // AT1G23190 // AT1G09780 // AT3G48990 // AT5G55070 // AT3G10370 // AT1G12050 // AT4G33010 // AT4G39950 // AT3G14990 // AT4G26910 // AT2G35690 // AT3G01420 // AT2G42790 // AT2G22780 // AT4G34710 // AT2G43…
GO:0035383	P	thioester metabolic process	13	2095	33	28362	8.8e-06	0.00046	// AT5G49460 // AT5G36880 // AT1G36160 // AT5G55070 // AT2G38040 // AT3G06650 // AT1G76490 // AT1G09430 // AT1G36180 // AT5G50850 // AT1G30120 // AT4G26910 // AT3G25860
GO:0006637	P	acyl-CoA metabolic process	13	2095	33	28362	8.8e-06	0.00046	// AT5G49460 // AT5G36880 // AT1G36160 // AT5G55070 // AT2G38040 // AT3G06650 // AT1G76490 // AT1G09430 // AT1G36180 // AT5G50850 // AT1G30120 // AT4G26910 // AT3G25860
GO:0048869	P	cellular developmental process	115	2095	1001	28362	9.1e-06	0.00048	// AT3G16630 // AT4G02500 // AT5G48230 // AT3G06300 // AT2G35110 // AT3G51160 // AT4G28250 // AT2G22125 // AT1G49040 // AT4G18510 // AT1G75820 // AT3G09370 // AT5G62380 // AT2G43410 // AT2G47000 // AT3G02050 // AT1G74030 // AT5G60660 // AT4G20050 // AT2G39700 // AT1G21210 // AT1G11130 // AT3G12810 // AT4G24580 // AT3G06810 // AT2G26250 // AT4G15890 // AT5G55480 // AT2G34790 // AT5G05500 // AT4G32…
GO:0006468	P	protein phosphorylation	109	2095	936	28362	9.2e-06	0.00048	// AT2G35050 // AT1G51660 // AT5G66850 // AT5G61560 // AT1G16270 // AT3G09830 // AT3G23750 // AT5G01550 // AT2G17220 // AT5G14720 // AT2G01950 // AT1G75820 // AT3G08850 // AT4G14580 // AT5G10020 // AT4G23650 // AT1G74330 // AT5G58300 // AT1G04700 // AT5G61550 // AT5G57610 // AT1G79620 // AT4G00330 // AT1G21210 // AT1G11130 // AT2G40730 // AT2G25760 // AT2G29220 // AT3G51550 // AT1G67510 // AT5G37…
GO:0009834	P	plant-type secondary cell wall biogenesis	18	2095	65	28362	1.1e-05	0.00057	// AT5G03170 // AT1G27440 // AT5G06700 // AT3G50220 // AT5G67230 // AT1G75500 // AT2G40320 // AT3G18660 // AT4G28500 // AT1G62990 // AT5G67210 // AT4G10350 // AT3G16630 // AT4G14940 // AT3G19820 // AT2G38080 // AT4G12350 // AT1G28470
GO:0031667	P	response to nutrient levels	34	2095	190	28362	1.2e-05	0.0006	// AT3G51770 // AT1G74020 // AT4G37870 // AT5G45380 // AT4G35090 // AT3G62770 // AT1G23010 // AT2G33770 // AT3G03520 // AT1G55920 // AT3G01090 // AT2G26890 // AT5G48850 // AT3G49580 // AT3G08850 // AT1G22500 // AT3G03250 // AT1G13300 // AT3G62680 // AT1G20620 // AT1G29900 // AT4G14680 // AT2G22240 // AT4G35830 // AT5G43370 // AT3G02570 // AT5G43350 // AT3G08860 // AT1G71040 // AT5G27420 // AT4G26…
GO:2001057	P	reactive nitrogen species metabolic process	15	2095	46	28362	1.2e-05	0.00061	// AT5G60770 // AT4G24020 // AT1G77760 // AT1G37130 // AT5G50200 // AT1G68570 // AT1G69870 // AT1G12940 // AT1G12110 // AT3G01090 // AT1G08090 // AT2G15620 // AT5G53460 // AT1G62810 // AT1G66200
GO:0006091	P	generation of precursor metabolites and energy	53	2095	364	28362	1.2e-05	0.00061	// AT2G18450 // AT5G17770 // AT2G44350 // AT3G44730 // AT5G08300 // AT5G09600 // AT5G58330 // AT3G02090 // AT3G27925 // AT5G56350 // AT5G08570 // AT2G27510 // AT1G04410 // AT3G13930 // AT2G46505 // AT3G04120 // AT2G17130 // AT3G03250 // AT4G35260 // AT5G37510 // AT3G09810 // AT1G30120 // AT1G12000 // AT3G25860 // AT1G23190 // AT1G09780 // AT1G74030 // AT5G55070 // AT3G10370 // AT1G67740 // AT2G30…
GO:0071495	P	cellular response to endogenous stimulus	104	2095	890	28362	1.3e-05	0.00065	// AT3G13300 // AT5G44790 // AT2G01950 // AT5G66850 // AT5G16530 // AT2G18790 // AT1G78700 // AT3G18130 // AT5G01550 // AT2G40940 // AT3G08850 // AT5G04870 // AT3G15730 // AT4G23650 // AT1G72450 // AT1G04250 // AT5G65980 // AT1G18100 // AT4G16750 // AT1G73580 // AT3G51550 // AT1G80340 // AT5G60300 // AT3G28860 // AT3G51800 // AT4G15400 // AT1G30330 // AT1G53130 // AT2G44940 // AT2G38120 // AT2G25…
GO:0009308	P	amine metabolic process	23	2095	102	28362	1.3e-05	0.00066	// AT4G31500 // AT5G05730 // AT5G08170 // AT5G17990 // AT5G53120 // AT3G54640 // AT2G29690 // AT2G22330 // AT1G62810 // AT5G54810 // AT2G27450 // AT5G04950 // AT1G43710 // AT3G56580 // AT5G56080 // AT1G75500 // AT2G43020 // AT4G39950 // AT4G14940 // AT3G59050 // AT5G38450 // AT1G65840 // AT4G34710
GO:0071310	P	cellular response to organic substance	116	2095	1023	28362	1.4e-05	0.00071	// AT3G13300 // AT5G44790 // AT2G40030 // AT5G66850 // AT5G16530 // AT2G18790 // AT1G78700 // AT3G03990 // AT3G18130 // AT5G01550 // AT2G01950 // AT2G40940 // AT3G08850 // AT5G01560 // AT5G04870 // AT3G15730 // AT3G10800 // AT2G47000 // AT4G23650 // AT1G72450 // AT1G04250 // AT1G05010 // AT1G78580 // AT5G65980 // AT1G18100 // AT4G16750 // AT1G73580 // AT3G51550 // AT1G80340 // AT5G60300 // AT3G28…
GO:0000272	P	polysaccharide catabolic process	31	2095	167	28362	1.5e-05	0.00074	// AT4G02290 // AT4G24780 // AT3G10710 // AT1G67750 // AT5G51490 // AT1G10760 // AT3G43270 // AT5G64570 // AT3G47400 // AT5G04970 // AT1G53830 // AT3G05620 // AT5G26570 // AT3G10720 // AT1G64390 // AT3G24670 // AT4G13710 // AT2G32990 // AT5G09730 // AT3G54420 // AT5G20860 // AT1G04680 // AT3G27400 // AT4G11050 // AT5G04960 // AT3G07010 // AT2G47550 // AT5G66460 // AT2G45220 // AT1G23200 // AT2G43…
GO:0042126	P	nitrate metabolic process	14	2095	41	28362	1.5e-05	0.00074	// AT5G60770 // AT1G77760 // AT1G37130 // AT5G50200 // AT4G24020 // AT1G69870 // AT1G12940 // AT1G12110 // AT3G01090 // AT1G08090 // AT2G15620 // AT5G53460 // AT1G68570 // AT1G66200
GO:0042128	P	nitrate assimilation	14	2095	41	28362	1.5e-05	0.00074	// AT5G60770 // AT1G77760 // AT1G37130 // AT5G50200 // AT4G24020 // AT1G69870 // AT1G12940 // AT1G12110 // AT3G01090 // AT1G08090 // AT2G15620 // AT5G53460 // AT1G68570 // AT1G66200
GO:1902578	P	single-organism localization	117	2095	1040	28362	1.8e-05	0.00087	// AT2G01950 // AT5G45380 // AT2G38510 // AT5G57350 // AT3G47730 // AT5G16530 // AT5G56290 // AT2G04090 // AT4G30190 // AT5G49830 // AT5G06970 // AT5G12370 // AT1G22710 // AT5G13930 // AT2G37870 // AT3G02050 // AT3G13860 // AT5G05960 // AT3G22620 // AT5G65980 // AT5G19980 // AT4G38790 // AT4G21120 // AT3G51895 // AT5G50300 // AT5G61970 // AT5G08680 // AT2G18790 // AT1G23080 // AT3G28860 // AT1G07…
GO:0071616	P	acyl-CoA biosynthetic process	10	2095	20	28362	1.9e-05	0.00094	// AT5G49460 // AT5G36880 // AT1G36160 // AT2G38040 // AT3G06650 // AT1G09430 // AT1G36180 // AT5G50850 // AT1G30120 // AT3G25860
GO:0035384	P	thioester biosynthetic process	10	2095	20	28362	1.9e-05	0.00094	// AT5G49460 // AT5G36880 // AT1G36160 // AT2G38040 // AT3G06650 // AT1G09430 // AT1G36180 // AT5G50850 // AT1G30120 // AT3G25860
GO:0033692	P	cellular polysaccharide biosynthetic process	31	2095	171	28362	2.2e-05	0.0011	// AT4G04920 // AT1G02730 // AT4G03550 // AT4G02500 // AT3G50220 // AT3G02230 // AT2G22125 // AT3G55990 // AT4G09990 // AT4G32410 // AT3G03050 // AT3G25140 // AT3G18660 // AT5G01360 // AT1G30620 // AT1G23190 // AT5G62220 // AT1G27440 // AT5G06700 // AT1G64440 // AT5G63840 // AT3G01180 // AT5G15650 // AT5G16910 // AT1G33800 // AT1G70730 // AT1G74380 // AT5G67230 // AT5G67210 // AT1G67330 // AT2G32…
GO:0010817	P	regulation of hormone levels	40	2095	251	28362	2.3e-05	0.0011	// AT4G31500 // AT5G05730 // AT3G28860 // AT4G15300 // AT2G26170 // AT3G54640 // AT5G16530 // AT2G22330 // AT1G48410 // AT3G44300 // AT4G15400 // AT1G02520 // AT1G78570 // AT5G54810 // AT1G15690 // AT2G38120 // AT4G35160 // AT1G25490 // AT4G04950 // AT5G13930 // AT5G03280 // AT2G31750 // AT2G47000 // AT3G62150 // AT1G75500 // AT4G01820 // AT5G48000 // AT4G36380 // AT5G65980 // AT3G44310 // AT4G39…
GO:1901615	P	organic hydroxy compound metabolic process	36	2095	215	28362	2.3e-05	0.0011	// AT5G10170 // AT5G55480 // AT4G15300 // AT1G43620 // AT5G48230 // AT1G76490 // AT2G28850 // AT4G15400 // AT4G23690 // AT5G01410 // AT1G78570 // AT2G34500 // AT1G76090 // AT4G36380 // AT1G43710 // AT4G33360 // AT1G30530 // AT5G43940 // AT3G10370 // AT5G58560 // AT2G22240 // AT4G39800 // AT5G48000 // AT3G23410 // AT4G31910 // AT3G01420 // AT5G36110 // AT4G26690 // AT4G25840 // AT2G34490 // AT3G02…
GO:0010214	P	seed coat development	14	2095	43	28362	2.3e-05	0.0011	// AT2G47670 // AT2G22900 // AT3G48990 // AT1G43620 // AT3G10320 // AT1G53500 // AT5G49360 // AT5G67360 // AT1G30370 // AT2G32700 // AT4G32551 // AT4G37690 // AT5G58230 // AT5G63800
GO:0072521	P	purine-containing compound metabolic process	38	2095	233	28362	2.3e-05	0.0011	// AT2G18450 // AT3G47950 // AT5G57350 // AT5G09600 // AT3G02090 // AT4G30190 // AT5G56350 // AT5G08570 // AT3G23810 // AT1G12000 // AT2G16570 // AT3G13930 // AT5G66760 // AT2G18960 // AT5G37510 // AT1G30120 // AT4G38510 // AT3G25860 // AT1G09780 // AT1G74030 // AT3G57610 // AT5G50850 // AT4G32180 // AT1G79530 // AT5G63680 // AT1G34430 // AT1G79470 // AT1G79550 // AT1G76550 // AT3G60330 // AT5G18…
GO:0044765	P	single-organism transport	113	2095	1004	28362	2.4e-05	0.0011	// AT2G01950 // AT5G45380 // AT2G38510 // AT5G57350 // AT3G47730 // AT5G16530 // AT5G56290 // AT2G04090 // AT4G30190 // AT5G49830 // AT5G06970 // AT5G12370 // AT1G22710 // AT5G13930 // AT2G37870 // AT3G02050 // AT3G13860 // AT5G05960 // AT3G22620 // AT5G65980 // AT5G19980 // AT4G21120 // AT3G51895 // AT5G50300 // AT5G61970 // AT5G08680 // AT2G18790 // AT1G23080 // AT3G28860 // AT1G07000 // AT4G03…
GO:0072350	P	tricarboxylic acid metabolic process	9	2095	16	28362	2.5e-05	0.0012	// AT5G56080 // AT5G03290 // AT4G26970 // AT2G17130 // AT2G05710 // AT5G04950 // AT4G35830 // AT4G35260 // AT3G09810
GO:0009991	P	response to extracellular stimulus	37	2095	225	28362	2.5e-05	0.0012	// AT3G51770 // AT1G74020 // AT4G37870 // AT5G45380 // AT4G35090 // AT3G62770 // AT1G23010 // AT2G33770 // AT3G03520 // AT1G55920 // AT3G01090 // AT2G26890 // AT5G48850 // AT3G49580 // AT3G08850 // AT1G22500 // AT3G03250 // AT1G13300 // AT3G62680 // AT1G20620 // AT1G29900 // AT4G14680 // AT2G22240 // AT4G35830 // AT5G43370 // AT3G02570 // AT5G43350 // AT3G08860 // AT1G18390 // AT1G71040 // AT5G27…
GO:0019761	P	glucosinolate biosynthetic process	14	2095	44	28362	2.9e-05	0.0013	// AT3G58990 // AT4G13770 // AT1G74090 // AT1G07640 // AT4G39940 // AT5G23010 // AT2G43100 // AT2G20610 // AT2G22330 // AT5G14200 // AT4G39950 // AT4G23100 // AT1G12140 // AT1G62560
GO:0019758	P	glycosinolate biosynthetic process	14	2095	44	28362	2.9e-05	0.0013	// AT3G58990 // AT4G13770 // AT1G74090 // AT1G07640 // AT4G39940 // AT5G23010 // AT2G43100 // AT2G20610 // AT2G22330 // AT5G14200 // AT4G39950 // AT4G23100 // AT1G12140 // AT1G62560
GO:0042278	P	purine nucleoside metabolic process	34	2095	200	28362	2.9e-05	0.0013	// AT2G18450 // AT3G47950 // AT5G57350 // AT5G09600 // AT3G02090 // AT4G30190 // AT5G56350 // AT5G08570 // AT3G23810 // AT1G12000 // AT3G13930 // AT5G66760 // AT2G18960 // AT5G37510 // AT1G30120 // AT4G38510 // AT3G25860 // AT1G09780 // AT1G74030 // AT3G57610 // AT5G50850 // AT4G32180 // AT1G79530 // AT5G63680 // AT1G34430 // AT1G79470 // AT1G79550 // AT1G76550 // AT3G60330 // AT5G18860 // AT5G08…
GO:0048827	P	phyllome development	66	2095	508	28362	3e-05	0.0014	// AT2G46310 // AT5G65700 // AT3G13300 // AT3G55220 // AT5G41410 // AT3G10500 // AT3G28860 // AT1G70170 // AT3G62770 // AT3G55200 // AT5G52310 // AT1G48410 // AT2G22125 // AT3G01090 // AT5G27150 // AT5G51640 // AT4G16110 // AT2G35980 // AT1G15690 // AT2G39200 // AT4G36380 // AT4G19040 // AT2G06050 // AT2G39730 // AT3G15730 // AT4G32940 // AT4G29040 // AT3G14067 // AT5G03280 // AT1G76680 // AT4G32…
GO:0009058	P	biosynthetic process	543	2095	6255	28362	3e-05	0.0014	// AT3G10470 // AT3G47950 // AT4G02500 // AT5G48230 // AT1G76490 // AT5G14280 // AT5G57350 // AT3G20960 // AT4G23550 // AT2G22125 // AT2G20140 // AT3G55990 // AT3G60330 // AT5G48930 // AT3G02630 // AT1G08200 // AT4G26310 // AT3G10800 // AT3G25860 // AT1G05010 // AT5G25520 // AT5G45775 // AT1G20510 // AT1G15780 // AT5G27030 // AT5G58550 // AT5G10630 // AT4G24200 // AT5G23450 // AT5G41410 // AT2G30…
GO:0000302	P	response to reactive oxygen species	30	2095	166	28362	3.1e-05	0.0014	// AT3G24170 // AT4G35090 // AT5G52310 // AT5G46350 // AT1G53130 // AT4G08390 // AT3G12900 // AT4G23100 // AT1G21140 // AT5G19790 // AT1G56560 // AT5G04950 // AT1G20620 // AT3G04120 // AT2G06050 // AT5G56080 // AT3G08640 // AT2G22240 // AT3G25190 // AT4G35970 // AT1G73260 // AT2G23140 // AT5G58940 // AT3G01420 // AT3G12580 // AT1G35580 // AT1G20630 // AT5G12080 // AT1G52760 // AT4G35460
GO:0002376	P	immune system process	52	2095	369	28362	3.2e-05	0.0014	// AT3G11660 // AT4G31500 // AT4G04920 // AT4G25230 // AT1G51660 // AT5G66850 // AT2G30750 // AT2G39200 // AT3G54420 // AT2G22330 // AT4G24180 // AT3G09830 // AT3G50930 // AT2G20580 // AT3G20250 // AT5G64570 // AT5G56010 // AT5G46350 // AT2G35980 // AT1G49040 // AT4G23100 // AT4G37870 // AT4G19040 // AT5G06320 // AT5G15410 // AT1G31280 // AT1G14780 // AT4G29040 // AT5G03280 // AT3G26830 // AT1G48…
GO:0033554	P	cellular response to stress	99	2095	858	28362	3.2e-05	0.0014	// AT4G31500 // AT1G74020 // AT1G51660 // AT5G45380 // AT2G22330 // AT2G33770 // AT3G50930 // AT2G20140 // AT5G46350 // AT1G23870 // AT3G08850 // AT1G26380 // AT1G20620 // AT2G46020 // AT4G14680 // AT2G22240 // AT1G78580 // AT5G43370 // AT4G35970 // AT4G39950 // AT2G23140 // AT1G71040 // AT1G13300 // AT1G79050 // AT3G51770 // AT4G25230 // AT4G37870 // AT4G35090 // AT3G03520 // AT1G55920 // AT1G23…
GO:0080147	P	root hair cell development	19	2095	79	28362	3.4e-05	0.0015	// AT2G41970 // AT5G41950 // AT3G18780 // AT1G12560 // AT4G02500 // AT2G45890 // AT1G74380 // AT5G60660 // AT3G06300 // AT1G01910 // AT5G64070 // AT1G12950 // AT5G09810 // AT5G16910 // AT3G06810 // AT3G43960 // AT5G45420 // AT5G05500 // AT2G47000
GO:0009309	P	amine biosynthetic process	13	2095	39	28362	3.7e-05	0.0016	// AT4G31500 // AT5G05730 // AT5G56080 // AT2G27450 // AT5G08170 // AT1G75500 // AT5G17990 // AT3G54640 // AT5G04950 // AT2G29690 // AT4G34710 // AT5G53120 // AT5G54810
GO:0042401	P	cellular biogenic amine biosynthetic process	13	2095	39	28362	3.7e-05	0.0016	// AT4G31500 // AT5G05730 // AT5G56080 // AT2G27450 // AT5G08170 // AT1G75500 // AT5G17990 // AT3G54640 // AT5G04950 // AT2G29690 // AT4G34710 // AT5G53120 // AT5G54810
GO:0009116	P	nucleoside metabolic process	40	2095	258	28362	4e-05	0.0017	// AT2G18450 // AT3G47950 // AT1G17160 // AT5G57350 // AT5G09600 // AT3G02090 // AT1G10700 // AT4G30190 // AT5G56350 // AT5G08570 // AT3G23810 // AT1G12000 // AT2G16570 // AT3G13930 // AT5G66760 // AT2G18960 // AT4G28940 // AT5G37510 // AT1G30120 // AT4G38510 // AT3G25860 // AT1G09780 // AT1G74030 // AT3G57610 // AT5G50850 // AT4G32180 // AT1G29900 // AT1G79530 // AT5G63680 // AT1G34430 // AT1G79…
GO:0006508	P	proteolysis	103	2095	907	28362	4e-05	0.0017	// AT1G32950 // AT2G20140 // AT5G58870 // AT2G45040 // AT4G25110 // AT4G32940 // AT5G06460 // AT5G43060 // AT3G56580 // AT2G37870 // AT1G79340 // AT3G20015 // AT1G32940 // AT1G51710 // AT4G30810 // AT2G30110 // AT4G04460 // AT2G35770 // AT2G30950 // AT5G27420 // AT3G61820 // AT1G04810 // AT1G76410 // AT5G60360 // AT3G51770 // AT4G25230 // AT3G51800 // AT2G44140 // AT2G05920 // AT2G05840 // AT2G26…
GO:0015698	P	inorganic anion transport	21	2095	95	28362	4e-05	0.0017	// AT5G60770 // AT1G18880 // AT4G08620 // AT2G25680 // AT3G60320 // AT1G76430 // AT2G38940 // AT1G12110 // AT5G50200 // AT2G33770 // AT4G18910 // AT1G69870 // AT1G12940 // AT5G43370 // AT2G22500 // AT1G08090 // AT5G24030 // AT3G16180 // AT5G43350 // AT3G51895 // AT3G27170
GO:0009826	P	unidimensional cell growth	44	2095	296	28362	4.2e-05	0.0018	// AT1G72300 // AT5G48230 // AT5G05500 // AT1G12040 // AT3G51160 // AT4G28250 // AT3G63310 // AT3G18780 // AT4G32551 // AT2G41970 // AT4G36380 // AT4G24580 // AT3G07880 // AT5G04950 // AT1G21210 // AT5G23530 // AT1G20190 // AT2G36880 // AT3G02050 // AT5G49270 // AT5G41950 // AT5G02260 // AT5G56080 // AT1G12560 // AT4G14880 // AT1G75500 // AT1G70140 // AT5G63840 // AT1G62980 // AT1G79860 // AT5G64…
GO:0006163	P	purine nucleotide metabolic process	34	2095	204	28362	4.2e-05	0.0018	// AT2G18450 // AT3G47950 // AT5G57350 // AT5G09600 // AT3G02090 // AT4G30190 // AT5G56350 // AT5G08570 // AT1G12000 // AT2G16570 // AT3G13930 // AT5G66760 // AT2G18960 // AT5G37510 // AT1G30120 // AT4G38510 // AT3G25860 // AT1G09780 // AT1G74030 // AT3G57610 // AT5G50850 // AT4G32180 // AT1G79530 // AT5G63680 // AT1G34430 // AT1G79470 // AT1G79550 // AT1G76550 // AT3G60330 // AT5G08680 // AT1G68…
GO:0071941	P	nitrogen cycle metabolic process	14	2095	46	28362	4.4e-05	0.0018	// AT5G60770 // AT1G77760 // AT1G37130 // AT5G50200 // AT4G24020 // AT1G69870 // AT1G12940 // AT1G12110 // AT3G01090 // AT1G08090 // AT2G15620 // AT5G53460 // AT1G68570 // AT1G66200
GO:0032870	P	cellular response to hormone stimulus	100	2095	879	28362	4.9e-05	0.002	// AT3G13300 // AT5G44790 // AT2G01950 // AT5G16530 // AT2G18790 // AT1G78700 // AT3G18130 // AT5G01550 // AT2G40940 // AT5G04870 // AT3G15730 // AT4G23650 // AT1G72450 // AT1G04250 // AT5G65980 // AT1G18100 // AT4G16750 // AT1G73580 // AT3G51550 // AT1G80340 // AT3G28860 // AT3G51800 // AT4G15400 // AT1G30330 // AT1G53130 // AT2G44940 // AT2G38120 // AT2G25180 // AT1G19850 // AT5G56080 // AT3G55…
GO:0042594	P	response to starvation	29	2095	162	28362	4.9e-05	0.0021	// AT3G51770 // AT1G74020 // AT4G37870 // AT5G45380 // AT4G35090 // AT3G62770 // AT2G26890 // AT2G33770 // AT3G03520 // AT1G55920 // AT1G23010 // AT5G48850 // AT3G49580 // AT3G08850 // AT3G03250 // AT1G13300 // AT3G62680 // AT1G20620 // AT1G29900 // AT4G14680 // AT2G22240 // AT4G35830 // AT5G43370 // AT5G43350 // AT1G71040 // AT4G26970 // AT3G05630 // AT5G23630 // AT1G20630
GO:0046128	P	purine ribonucleoside metabolic process	33	2095	197	28362	4.9e-05	0.0021	// AT2G18450 // AT3G47950 // AT5G57350 // AT5G09600 // AT3G02090 // AT4G30190 // AT5G56350 // AT5G08570 // AT3G23810 // AT1G12000 // AT3G13930 // AT5G66760 // AT2G18960 // AT5G37510 // AT1G30120 // AT4G38510 // AT3G25860 // AT1G09780 // AT1G74030 // AT3G57610 // AT5G50850 // AT4G32180 // AT1G79530 // AT5G63680 // AT1G34430 // AT1G79470 // AT1G79550 // AT1G76550 // AT3G60330 // AT5G18860 // AT5G08…
GO:0016054	P	organic acid catabolic process	24	2095	121	28362	5.3e-05	0.0022	// AT3G10340 // AT5G48230 // AT3G51840 // AT4G16760 // AT2G22330 // AT3G53260 // AT1G02400 // AT2G01350 // AT2G26080 // AT2G37040 // AT3G58750 // AT4G16210 // AT3G48990 // AT5G55070 // AT1G12050 // AT4G33010 // AT4G39950 // AT4G26910 // AT2G43400 // AT3G01420 // AT2G42790 // AT2G22780 // AT4G34710 // AT2G35690
GO:0045491	P	xylan metabolic process	13	2095	41	28362	5.7e-05	0.0024	// AT4G09990 // AT1G27440 // AT3G50220 // AT5G67230 // AT2G40320 // AT3G18660 // AT5G01360 // AT1G67330 // AT5G67210 // AT5G62380 // AT1G33800 // AT3G55990 // AT5G64570
GO:0006820	P	anion transport	36	2095	227	28362	6.3e-05	0.0026	// AT5G60770 // AT3G16180 // AT4G21120 // AT2G33770 // AT5G62680 // AT2G38120 // AT5G46800 // AT1G58360 // AT2G38940 // AT1G01910 // AT5G54800 // AT2G38060 // AT3G27170 // AT1G12940 // AT4G23650 // AT1G18880 // AT2G25680 // AT4G08620 // AT1G25530 // AT1G71960 // AT1G69870 // AT5G43370 // AT1G12110 // AT5G24030 // AT1G44800 // AT5G12860 // AT4G38250 // AT5G43350 // AT3G51895 // AT3G60320 // AT1G76…
GO:0006090	P	pyruvate metabolic process	20	2095	91	28362	6.4e-05	0.0026	// AT2G13560 // AT1G09780 // AT1G79550 // AT1G76550 // AT3G04120 // AT1G34430 // AT3G13930 // AT5G08570 // AT4G34350 // AT5G50850 // AT3G25860 // AT1G79530 // AT5G11670 // AT4G15530 // AT1G30120 // AT5G63680 // AT5G56350 // AT1G74030 // AT4G00570 // AT1G12000
GO:0052315	P	phytoalexin biosynthetic process	8	2095	14	28362	6.6e-05	0.0026	// AT4G23100 // AT2G38470 // AT4G30530 // AT2G22330 // AT2G30770 // AT4G39950 // AT2G43000 // AT3G26830
GO:0052314	P	phytoalexin metabolic process	8	2095	14	28362	6.6e-05	0.0026	// AT4G23100 // AT2G38470 // AT4G30530 // AT2G22330 // AT2G30770 // AT4G39950 // AT2G43000 // AT3G26830
GO:0009403	P	toxin biosynthetic process	8	2095	14	28362	6.6e-05	0.0026	// AT4G23100 // AT2G38470 // AT4G30530 // AT2G22330 // AT2G30770 // AT4G39950 // AT2G43000 // AT3G26830
GO:0006084	P	acetyl-CoA metabolic process	10	2095	24	28362	6.6e-05	0.0026	// AT5G49460 // AT5G36880 // AT5G55070 // AT3G06650 // AT1G76490 // AT1G09430 // AT5G50850 // AT1G30120 // AT4G26910 // AT3G25860
GO:0046034	P	ATP metabolic process	27	2095	148	28362	6.6e-05	0.0026	// AT3G47950 // AT5G57350 // AT5G09600 // AT3G02090 // AT4G30190 // AT5G56350 // AT5G08570 // AT1G12000 // AT3G13930 // AT2G18960 // AT5G37510 // AT1G30120 // AT4G38510 // AT3G25860 // AT1G09780 // AT1G74030 // AT5G50850 // AT2G18450 // AT1G79530 // AT5G63680 // AT1G34430 // AT1G79550 // AT1G76550 // AT3G60330 // AT5G08680 // AT3G04120 // AT5G66760
GO:0009700	P	indole phytoalexin biosynthetic process	8	2095	14	28362	6.6e-05	0.0026	// AT4G23100 // AT2G38470 // AT4G30530 // AT2G22330 // AT2G30770 // AT4G39950 // AT2G43000 // AT3G26830
GO:0046217	P	indole phytoalexin metabolic process	8	2095	14	28362	6.6e-05	0.0026	// AT4G23100 // AT2G38470 // AT4G30530 // AT2G22330 // AT2G30770 // AT4G39950 // AT2G43000 // AT3G26830
GO:0019757	P	glycosinolate metabolic process	21	2095	99	28362	6.7e-05	0.0026	// AT2G43910 // AT3G60130 // AT4G13770 // AT1G74090 // AT4G30530 // AT1G07640 // AT4G39940 // AT5G57220 // AT5G23010 // AT2G43100 // AT2G20610 // AT3G58990 // AT3G16390 // AT2G22330 // AT5G14200 // AT4G23100 // AT4G39950 // AT3G16400 // AT1G12140 // AT1G62560 // AT3G16410
GO:0009624	P	response to nematode	18	2095	76	28362	6.5e-05	0.0026	// AT5G38030 // AT2G38120 // AT4G24780 // AT1G60960 // AT1G58360 // AT5G13580 // AT5G57110 // AT5G54800 // AT3G51860 // AT1G64780 // AT1G73260 // AT2G32700 // AT1G71880 // AT5G12860 // AT2G36910 // AT3G27400 // AT1G20840 // AT4G32551
GO:0019760	P	glucosinolate metabolic process	21	2095	99	28362	6.7e-05	0.0026	// AT2G43910 // AT3G60130 // AT4G13770 // AT1G74090 // AT4G30530 // AT1G07640 // AT4G39940 // AT5G57220 // AT5G23010 // AT2G43100 // AT2G20610 // AT3G58990 // AT3G16390 // AT2G22330 // AT5G14200 // AT4G23100 // AT4G39950 // AT3G16400 // AT1G12140 // AT1G62560 // AT3G16410
GO:0009167	P	purine ribonucleoside monophosphate metabolic process	30	2095	174	28362	6.7e-05	0.0026	// AT3G47950 // AT5G57350 // AT5G09600 // AT3G02090 // AT4G30190 // AT5G56350 // AT5G08570 // AT1G12000 // AT2G16570 // AT3G13930 // AT2G18960 // AT5G37510 // AT1G30120 // AT4G38510 // AT3G25860 // AT1G09780 // AT1G74030 // AT3G57610 // AT5G50850 // AT2G18450 // AT1G79530 // AT5G63680 // AT1G34430 // AT1G79470 // AT1G79550 // AT1G76550 // AT3G60330 // AT5G08680 // AT3G04120 // AT5G66760
GO:0009126	P	purine nucleoside monophosphate metabolic process	30	2095	174	28362	6.7e-05	0.0026	// AT3G47950 // AT5G57350 // AT5G09600 // AT3G02090 // AT4G30190 // AT5G56350 // AT5G08570 // AT1G12000 // AT2G16570 // AT3G13930 // AT2G18960 // AT5G37510 // AT1G30120 // AT4G38510 // AT3G25860 // AT1G09780 // AT1G74030 // AT3G57610 // AT5G50850 // AT2G18450 // AT1G79530 // AT5G63680 // AT1G34430 // AT1G79470 // AT1G79550 // AT1G76550 // AT3G60330 // AT5G08680 // AT3G04120 // AT5G66760
GO:0009144	P	purine nucleoside triphosphate metabolic process	28	2095	157	28362	6.9e-05	0.0027	// AT3G47950 // AT5G57350 // AT5G09600 // AT3G02090 // AT4G30190 // AT5G56350 // AT5G08570 // AT1G12000 // AT3G13930 // AT2G18960 // AT5G37510 // AT1G30120 // AT4G38510 // AT3G25860 // AT1G09780 // AT1G74030 // AT5G50850 // AT2G18450 // AT1G79530 // AT5G63680 // AT1G34430 // AT1G79550 // AT1G76550 // AT3G60330 // AT5G08680 // AT1G68760 // AT3G04120 // AT5G66760
GO:0009150	P	purine ribonucleotide metabolic process	33	2095	202	28362	7.6e-05	0.0029	// AT2G18450 // AT3G47950 // AT5G57350 // AT5G09600 // AT3G02090 // AT4G30190 // AT5G56350 // AT5G08570 // AT1G12000 // AT2G16570 // AT3G13930 // AT5G66760 // AT2G18960 // AT5G37510 // AT1G30120 // AT4G38510 // AT3G25860 // AT1G09780 // AT1G74030 // AT3G57610 // AT5G50850 // AT4G32180 // AT1G79530 // AT5G63680 // AT1G34430 // AT1G79470 // AT1G79550 // AT1G76550 // AT3G60330 // AT5G08680 // AT3G04…
GO:0007154	P	cell communication	215	2095	2223	28362	7.9e-05	0.003	// AT2G17220 // AT2G27050 // AT5G44790 // AT1G74020 // AT1G51660 // AT5G66850 // AT5G45380 // AT3G59920 // AT3G50950 // AT5G16530 // AT5G22400 // AT2G18790 // AT2G33770 // AT3G09830 // AT3G23750 // AT1G78700 // AT5G49830 // AT3G18130 // AT5G01550 // AT4G18510 // AT4G39990 // AT2G01950 // AT2G40940 // AT3G08850 // AT1G48630 // AT5G01560 // AT5G12370 // AT3G15730 // AT1G20620 // AT1G61690 // AT2G47…
GO:0008219	P	cell death	32	2095	194	28362	8.2e-05	0.0031	// AT4G25230 // AT1G51660 // AT2G39200 // AT4G35090 // AT3G54420 // AT4G33430 // AT3G50930 // AT1G53130 // AT4G25110 // AT4G19040 // AT5G15410 // AT1G14780 // AT5G62380 // AT4G35350 // AT5G03280 // AT5G65970 // AT1G79340 // AT5G43940 // AT1G12050 // AT2G01290 // AT5G47910 // AT1G73260 // AT3G01420 // AT4G14940 // AT1G11310 // AT3G15010 // AT2G41060 // AT2G31880 // AT1G64280 // AT1G08720 // AT5G12…
GO:0030243	P	cellulose metabolic process	18	2095	78	28362	8.6e-05	0.0033	// AT2G32990 // AT5G55480 // AT4G26690 // AT5G06700 // AT4G32410 // AT3G03050 // AT1G64390 // AT5G63840 // AT4G04920 // AT5G01360 // AT5G15650 // AT4G11050 // AT4G02290 // AT3G02230 // AT2G22125 // AT1G02730 // AT2G32610 // AT5G16910
GO:0043648	P	dicarboxylic acid metabolic process	17	2095	71	28362	9.1e-05	0.0034	// AT2G13560 // AT2G45300 // AT3G48990 // AT5G43330 // AT2G02010 // AT2G41220 // AT1G65960 // AT5G58330 // AT3G06350 // AT2G22780 // AT5G11670 // AT5G17330 // AT2G01350 // AT5G12860 // AT5G53460 // AT4G00570 // AT1G04410
GO:0009141	P	nucleoside triphosphate metabolic process	29	2095	170	28362	0.0001	0.0039	// AT3G47950 // AT5G57350 // AT5G09600 // AT3G02090 // AT4G30190 // AT5G56350 // AT5G08570 // AT1G12000 // AT2G21790 // AT3G13930 // AT2G18960 // AT5G37510 // AT1G30120 // AT4G38510 // AT3G25860 // AT1G09780 // AT1G74030 // AT5G50850 // AT2G18450 // AT1G79530 // AT5G63680 // AT1G34430 // AT1G79550 // AT1G76550 // AT3G60330 // AT5G08680 // AT1G68760 // AT3G04120 // AT5G66760
GO:0006102	P	isocitrate metabolic process	7	2095	11	28362	0.00012	0.0044	// AT5G03290 // AT4G26970 // AT2G17130 // AT2G05710 // AT4G35830 // AT4G35260 // AT3G09810
GO:0044242	P	cellular lipid catabolic process	17	2095	73	28362	0.00012	0.0045	// AT2G42790 // AT1G33700 // AT5G48230 // AT3G51840 // AT3G24180 // AT1G27980 // AT3G58750 // AT4G16210 // AT3G02040 // AT3G05630 // AT2G22780 // AT1G02400 // AT4G16760 // AT3G03520 // AT2G35690 // AT4G18550 // AT3G01420
GO:0045490	P	pectin catabolic process	20	2095	96	28362	0.00012	0.0045	// AT2G45220 // AT3G10720 // AT5G04960 // AT4G24780 // AT3G10710 // AT3G07010 // AT4G13710 // AT3G24670 // AT5G51490 // AT1G53830 // AT5G20860 // AT3G05620 // AT1G67750 // AT1G23200 // AT3G43270 // AT5G04970 // AT1G04680 // AT2G47550 // AT3G27400 // AT3G47400
GO:0052542	P	defense response by callose deposition	9	2095	21	28362	0.00013	0.0047	// AT4G31500 // AT4G23100 // AT5G66850 // AT5G03280 // AT5G57220 // AT3G54640 // AT2G22330 // AT4G03550 // AT4G39950
GO:0010928	P	regulation of auxin mediated signaling pathway	9	2095	21	28362	0.00013	0.0047	// AT5G13680 // AT1G78570 // AT4G16340 // AT3G62150 // AT1G75500 // AT2G47000 // AT5G50320 // AT5G57090 // AT2G36910
GO:0009205	P	purine ribonucleoside triphosphate metabolic process	27	2095	155	28362	0.00013	0.0048	// AT3G47950 // AT5G57350 // AT5G09600 // AT3G02090 // AT4G30190 // AT5G56350 // AT5G08570 // AT1G12000 // AT3G13930 // AT2G18960 // AT5G37510 // AT1G30120 // AT4G38510 // AT3G25860 // AT1G09780 // AT1G74030 // AT5G50850 // AT2G18450 // AT1G79530 // AT5G63680 // AT1G34430 // AT1G79550 // AT1G76550 // AT3G60330 // AT5G08680 // AT3G04120 // AT5G66760
GO:0052482	P	defense response by cell wall thickening	8	2095	16	28362	0.00013	0.0049	// AT4G31500 // AT4G23100 // AT5G03280 // AT5G57220 // AT3G54640 // AT2G22330 // AT4G03550 // AT4G39950
GO:0052544	P	defense response by callose deposition in cell wall	8	2095	16	28362	0.00013	0.0049	// AT4G31500 // AT4G23100 // AT5G03280 // AT5G57220 // AT3G54640 // AT2G22330 // AT4G03550 // AT4G39950
GO:0046395	P	carboxylic acid catabolic process	21	2095	105	28362	0.00014	0.0049	// AT3G10340 // AT2G42790 // AT3G48990 // AT5G55070 // AT5G48230 // AT3G51840 // AT2G35690 // AT3G58750 // AT1G12050 // AT4G16210 // AT4G33010 // AT3G53260 // AT2G22780 // AT4G34710 // AT4G16760 // AT2G01350 // AT2G26080 // AT2G43400 // AT4G26910 // AT2G37040 // AT3G01420
GO:0009161	P	ribonucleoside monophosphate metabolic process	31	2095	191	28362	0.00014	0.0049	// AT3G47950 // AT5G57350 // AT5G09600 // AT3G02090 // AT4G30190 // AT5G56350 // AT5G08570 // AT1G12000 // AT2G16570 // AT3G13930 // AT2G18960 // AT5G37510 // AT1G30120 // AT4G38510 // AT3G25860 // AT1G09780 // AT1G74030 // AT3G57610 // AT5G50850 // AT2G18450 // AT1G29900 // AT1G79530 // AT5G63680 // AT1G34430 // AT1G79470 // AT1G79550 // AT1G76550 // AT3G60330 // AT5G08680 // AT3G04120 // AT5G66…
GO:1901701	P	cellular response to oxygen-containing compound	75	2095	635	28362	0.00015	0.0053	// AT5G60770 // AT5G60300 // AT4G04920 // AT5G08130 // AT1G17550 // AT2G01950 // AT5G66850 // AT1G17440 // AT3G54030 // AT4G15400 // AT5G01560 // AT4G33430 // AT5G67450 // AT3G15730 // AT3G01090 // AT3G50930 // AT1G78700 // AT3G03990 // AT5G46350 // AT1G62810 // AT1G53130 // AT3G51770 // AT4G33360 // AT3G12900 // AT5G01550 // AT2G04880 // AT1G21140 // AT1G69270 // AT3G08850 // AT1G48630 // AT5G04…
GO:0009933	P	meristem structural organization	16	2095	67	28362	0.00015	0.0053	// AT3G13300 // AT5G65700 // AT4G13195 // AT1G36160 // AT3G16830 // AT3G15880 // AT1G11130 // AT1G55350 // AT4G24190 // AT2G46920 // AT4G29040 // AT2G26170 // AT5G27030 // AT1G75820 // AT4G32880 // AT1G52150
GO:0009404	P	toxin metabolic process	15	2095	60	28362	0.00015	0.0055	// AT2G02930 // AT2G30860 // AT4G23100 // AT2G38470 // AT4G30530 // AT3G03190 // AT2G22330 // AT2G30770 // AT2G47730 // AT4G39950 // AT1G17170 // AT4G02520 // AT1G27140 // AT2G43000 // AT3G26830
GO:0009225	P	nucleotide-sugar metabolic process	14	2095	53	28362	0.00016	0.0055	// AT5G15650 // AT3G02570 // AT5G15490 // AT1G73250 // AT2G28760 // AT1G08200 // AT3G29360 // AT3G51160 // AT5G28840 // AT3G02230 // AT3G03250 // AT1G30620 // AT1G78570 // AT5G59290
GO:0009259	P	ribonucleotide metabolic process	34	2095	221	28362	0.00017	0.0058	// AT2G18450 // AT3G47950 // AT5G57350 // AT5G09600 // AT3G02090 // AT4G30190 // AT5G56350 // AT5G08570 // AT1G12000 // AT2G16570 // AT3G13930 // AT5G66760 // AT2G18960 // AT5G37510 // AT1G30120 // AT4G38510 // AT3G25860 // AT1G09780 // AT1G74030 // AT3G57610 // AT5G50850 // AT4G32180 // AT1G29900 // AT1G79530 // AT5G63680 // AT1G34430 // AT1G79470 // AT1G79550 // AT1G76550 // AT3G60330 // AT5G08…
GO:0006633	P	fatty acid biosynthetic process	27	2095	158	28362	0.00017	0.006	// AT1G06090 // AT1G62640 // AT3G01090 // AT5G23190 // AT1G53130 // AT2G38040 // AT5G08415 // AT2G04350 // AT1G06120 // AT5G13520 // AT1G30120 // AT2G05990 // AT3G02630 // AT5G10160 // AT1G36180 // AT5G16240 // AT2G29980 // AT1G01120 // AT2G37700 // AT1G15780 // AT1G74960 // AT5G43760 // AT3G25110 // AT1G36160 // AT2G26250 // AT1G09430 // AT2G30200
GO:0051273	P	beta-glucan metabolic process	19	2095	91	28362	0.00017	0.006	// AT2G32990 // AT5G55480 // AT4G26690 // AT5G06700 // AT4G32410 // AT3G03050 // AT1G64390 // AT5G63840 // AT4G04920 // AT5G01360 // AT5G15650 // AT4G11050 // AT4G02290 // AT3G02230 // AT2G22125 // AT4G03550 // AT1G02730 // AT2G32610 // AT5G16910
GO:0010315	P	auxin efflux	6	2095	8	28362	0.0002	0.0068	// AT2G47000 // AT1G78570 // AT3G62150 // AT1G75500 // AT5G57090 // AT2G36910
GO:0060918	P	auxin transport	20	2095	100	28362	0.0002	0.0068	// AT3G28860 // AT2G38120 // AT5G13930 // AT1G02520 // AT1G75500 // AT1G23080 // AT4G01820 // AT3G14370 // AT2G26170 // AT5G16530 // AT3G62150 // AT1G25490 // AT4G04950 // AT2G36910 // AT5G03280 // AT5G65980 // AT5G57090 // AT1G78570 // AT2G47000 // AT1G15690
GO:0009123	P	nucleoside monophosphate metabolic process	31	2095	196	28362	0.00021	0.0071	// AT3G47950 // AT5G57350 // AT5G09600 // AT3G02090 // AT4G30190 // AT5G56350 // AT5G08570 // AT1G12000 // AT2G16570 // AT3G13930 // AT2G18960 // AT5G37510 // AT1G30120 // AT4G38510 // AT3G25860 // AT1G09780 // AT1G74030 // AT3G57610 // AT5G50850 // AT2G18450 // AT1G29900 // AT1G79530 // AT5G63680 // AT1G34430 // AT1G79470 // AT1G79550 // AT1G76550 // AT3G60330 // AT5G08680 // AT3G04120 // AT5G66…
GO:0048532	P	anatomical structure arrangement	17	2095	77	28362	0.00021	0.0073	// AT3G13300 // AT5G65700 // AT4G13195 // AT1G36160 // AT3G16830 // AT3G15880 // AT1G11130 // AT1G55350 // AT4G24190 // AT2G46920 // AT4G29040 // AT3G15730 // AT2G26170 // AT5G27030 // AT1G75820 // AT4G32880 // AT1G52150
GO:0015706	P	nitrate transport	9	2095	23	28362	0.00022	0.0076	// AT5G60770 // AT1G18880 // AT3G60320 // AT5G50200 // AT3G16180 // AT1G69870 // AT1G12940 // AT1G12110 // AT1G08090
GO:0048646	P	anatomical structure formation involved in morphogenesis	30	2095	188	28362	0.00022	0.0077	// AT5G11110 // AT5G05730 // AT3G28860 // AT5G57620 // AT4G28250 // AT2G22125 // AT5G64390 // AT3G03990 // AT3G22400 // AT4G37070 // AT2G38120 // AT4G13195 // AT4G00220 // AT4G29040 // AT3G14067 // AT3G59420 // AT3G24300 // AT4G20050 // AT2G26170 // AT5G50320 // AT2G46020 // AT2G39700 // AT3G12810 // AT5G61480 // AT2G40610 // AT1G55020 // AT4G37470 // AT5G20730 // AT1G69530 // AT3G09090
GO:0045087	P	innate immune response	44	2095	323	28362	0.00024	0.0082	// AT4G31500 // AT4G04920 // AT4G25230 // AT1G51660 // AT5G66850 // AT2G30750 // AT2G39200 // AT3G54420 // AT2G22330 // AT4G24180 // AT3G09830 // AT3G50930 // AT2G20580 // AT5G64570 // AT5G56010 // AT1G49040 // AT4G23100 // AT4G37870 // AT4G19040 // AT5G06320 // AT5G15410 // AT1G14780 // AT4G29040 // AT5G03280 // AT3G26830 // AT1G48410 // AT4G11650 // AT1G51360 // AT5G57220 // AT5G05780 // AT3G18…
GO:0006955	P	immune response	45	2095	333	28362	0.00024	0.0082	// AT4G31500 // AT4G04920 // AT4G25230 // AT1G51660 // AT5G66850 // AT2G30750 // AT2G39200 // AT3G54420 // AT2G22330 // AT4G24180 // AT3G09830 // AT3G50930 // AT2G20580 // AT5G64570 // AT5G56010 // AT1G49040 // AT4G23100 // AT4G37870 // AT4G19040 // AT5G06320 // AT5G15410 // AT1G14780 // AT4G29040 // AT5G03280 // AT3G26830 // AT1G48410 // AT4G11650 // AT1G51360 // AT5G57220 // AT5G05780 // AT3G18…
GO:0009629	P	response to gravity	17	2095	78	28362	0.00024	0.0082	// AT3G28860 // AT2G38120 // AT4G16340 // AT1G09570 // AT3G54640 // AT5G39510 // AT2G47000 // AT5G20730 // AT2G18790 // AT5G13930 // AT1G23190 // AT2G26890 // AT1G70730 // AT5G57090 // AT2G36910 // AT1G54490 // AT4G14960
GO:0009069	P	serine family amino acid metabolic process	15	2095	63	28362	0.00024	0.0082	// AT1G62180 // AT4G13890 // AT4G14880 // AT4G13930 // AT2G26080 // AT4G04610 // AT4G39940 // AT1G18640 // AT3G13110 // AT1G55920 // AT4G33010 // AT1G17745 // AT4G21990 // AT3G23810 // AT5G04120
GO:0010120	P	camalexin biosynthetic process	7	2095	13	28362	0.00025	0.0084	// AT2G38470 // AT4G30530 // AT2G22330 // AT2G30770 // AT4G39950 // AT2G43000 // AT3G26830
GO:0052317	P	camalexin metabolic process	7	2095	13	28362	0.00025	0.0084	// AT2G38470 // AT4G30530 // AT2G22330 // AT2G30770 // AT4G39950 // AT2G43000 // AT3G26830
GO:0071496	P	cellular response to external stimulus	32	2095	208	28362	0.00025	0.0084	// AT3G51770 // AT1G74020 // AT4G37870 // AT5G45380 // AT4G35090 // AT2G33770 // AT3G03520 // AT1G55920 // AT1G23010 // AT4G32551 // AT5G48850 // AT3G49580 // AT3G08850 // AT3G03250 // AT1G13300 // AT3G62680 // AT1G20620 // AT1G29900 // AT2G32700 // AT4G14680 // AT2G22240 // AT5G43370 // AT5G43350 // AT3G08860 // AT1G18390 // AT1G71040 // AT5G27420 // AT1G79050 // AT2G20610 // AT3G05630 // AT5G23…
GO:1990267	P	response to transition metal nanoparticle	22	2095	119	28362	0.00026	0.0085	// AT2G40370 // AT5G17920 // AT2G01520 // AT4G32551 // AT3G12900 // AT2G30860 // AT1G21140 // AT1G52760 // AT2G27050 // AT5G04950 // AT5G42130 // AT5G01040 // AT2G32700 // AT1G04410 // AT5G56080 // AT5G03280 // AT3G25190 // AT3G16450 // AT3G02570 // AT3G02530 // AT1G63440 // AT4G02520
GO:0009119	P	ribonucleoside metabolic process	34	2095	227	28362	0.00026	0.0085	// AT2G18450 // AT3G47950 // AT5G57350 // AT5G09600 // AT3G02090 // AT4G30190 // AT5G56350 // AT5G08570 // AT3G23810 // AT1G12000 // AT3G13930 // AT5G66760 // AT2G18960 // AT5G37510 // AT1G30120 // AT4G38510 // AT3G25860 // AT1G09780 // AT1G74030 // AT3G57610 // AT5G50850 // AT4G32180 // AT1G29900 // AT1G79530 // AT5G63680 // AT1G34430 // AT1G79470 // AT1G79550 // AT1G76550 // AT3G60330 // AT5G18…
GO:1901607	P	alpha-amino acid biosynthetic process	26	2095	154	28362	0.00027	0.0087	// AT4G31500 // AT5G05730 // AT1G62180 // AT4G39940 // AT5G17990 // AT3G54640 // AT2G29690 // AT1G18640 // AT3G03780 // AT1G55920 // AT1G17745 // AT4G29840 // AT5G53460 // AT5G54810 // AT2G41220 // AT3G56580 // AT5G17920 // AT1G29900 // AT3G13110 // AT4G14880 // AT1G75500 // AT4G04610 // AT4G21990 // AT2G43000 // AT5G04120 // AT1G66200
GO:0009914	P	hormone transport	20	2095	103	28362	0.00027	0.009	// AT3G28860 // AT2G38120 // AT5G13930 // AT1G02520 // AT1G75500 // AT1G23080 // AT4G01820 // AT3G14370 // AT2G26170 // AT5G16530 // AT3G62150 // AT1G25490 // AT4G04950 // AT2G36910 // AT5G03280 // AT5G65980 // AT5G57090 // AT1G78570 // AT2G47000 // AT1G15690
GO:0009199	P	ribonucleoside triphosphate metabolic process	27	2095	165	28362	0.00032	0.01	// AT3G47950 // AT5G57350 // AT5G09600 // AT3G02090 // AT4G30190 // AT5G56350 // AT5G08570 // AT1G12000 // AT3G13930 // AT2G18960 // AT5G37510 // AT1G30120 // AT4G38510 // AT3G25860 // AT1G09780 // AT1G74030 // AT5G50850 // AT2G18450 // AT1G79530 // AT5G63680 // AT1G34430 // AT1G79550 // AT1G76550 // AT3G60330 // AT5G08680 // AT3G04120 // AT5G66760
GO:0006952	P	defense response	155	2095	1566	28362	0.00032	0.01	// AT3G11660 // AT4G31500 // AT1G73260 // AT2G40030 // AT5G66850 // AT5G53120 // AT3G50950 // AT3G13650 // AT2G22330 // AT4G24180 // AT4G23550 // AT3G20250 // AT5G46350 // AT1G49040 // AT2G17220 // AT1G51660 // AT4G25110 // AT5G07390 // AT2G47730 // AT1G79340 // AT1G72450 // AT5G65970 // AT1G05010 // AT2G22240 // AT5G50850 // AT3G54420 // AT4G39950 // AT2G39220 // AT3G26460 // AT3G15700 // AT5G27…
GO:0048507	P	meristem development	35	2095	241	28362	0.00035	0.011	// AT3G13300 // AT5G65700 // AT5G24740 // AT2G26140 // AT1G18835 // AT2G20140 // AT4G16110 // AT4G32551 // AT4G13195 // AT2G32700 // AT2G25180 // AT3G16830 // AT4G29040 // AT3G06400 // AT4G32880 // AT1G19850 // AT5G03150 // AT1G69270 // AT3G15880 // AT5G19740 // AT1G04400 // AT4G24190 // AT1G52150 // AT2G26170 // AT5G27030 // AT1G11130 // AT1G71040 // AT1G75820 // AT1G36160 // AT5G61480 // AT1G55…
GO:0009266	P	response to temperature stimulus	66	2095	559	28362	0.00036	0.012	// AT4G04920 // AT2G17840 // AT5G53170 // AT2G38470 // AT4G35090 // AT5G54770 // AT1G15950 // AT3G09440 // AT5G04590 // AT1G10760 // AT1G80820 // AT5G52310 // AT1G05260 // AT5G49910 // AT3G17390 // AT5G02490 // AT3G55990 // AT5G56010 // AT4G23100 // AT1G69270 // AT5G23860 // AT3G03050 // AT5G58940 // AT2G39730 // AT4G04950 // AT2G47730 // AT1G54490 // AT1G20620 // AT5G03280 // AT4G29040 // AT3G10…
GO:0048508	P	embryonic meristem development	10	2095	31	28362	0.00036	0.012	// AT3G13300 // AT4G13195 // AT1G36160 // AT3G15880 // AT1G69270 // AT3G16830 // AT5G61480 // AT1G11130 // AT5G27030 // AT4G32880
GO:0009846	P	pollen germination	14	2095	59	28362	0.0004	0.013	// AT3G07130 // AT2G17420 // AT3G55200 // AT5G48230 // AT3G55220 // AT4G29380 // AT1G21170 // AT2G41110 // AT3G04080 // AT5G23630 // AT4G24580 // AT1G71880 // AT5G18280 // AT4G35460
GO:0005985	P	sucrose metabolic process	11	2095	38	28362	0.0004	0.013	// AT1G09960 // AT5G11110 // AT5G20280 // AT1G56560 // AT1G35580 // AT3G03250 // AT1G22710 // AT1G12240 // AT4G10120 // AT1G71880 // AT1G62660
GO:0044038	P	cell wall macromolecule biosynthetic process	13	2095	52	28362	0.00042	0.013	// AT4G09990 // AT4G04920 // AT1G27440 // AT3G02570 // AT3G50220 // AT5G67230 // AT3G25140 // AT3G18660 // AT5G01360 // AT5G67210 // AT1G33800 // AT3G55990 // AT1G67330
GO:2000024	P	regulation of leaf development	13	2095	52	28362	0.00042	0.013	// AT5G13680 // AT4G19040 // AT1G04250 // AT1G55350 // AT1G70170 // AT1G04400 // AT2G43000 // AT2G40750 // AT5G50320 // AT2G32700 // AT3G04060 // AT5G55390 // AT4G32551
GO:0070589	P	cellular component macromolecule biosynthetic process	13	2095	52	28362	0.00042	0.013	// AT4G09990 // AT4G04920 // AT1G27440 // AT3G02570 // AT3G50220 // AT5G67230 // AT3G25140 // AT3G18660 // AT5G01360 // AT5G67210 // AT1G33800 // AT3G55990 // AT1G67330
GO:0030258	P	lipid modification	18	2095	91	28362	0.00045	0.014	// AT2G42790 // AT1G43620 // AT5G64000 // AT5G48230 // AT3G51840 // AT3G58750 // AT1G65580 // AT1G73740 // AT4G16210 // AT1G55020 // AT1G04010 // AT2G22780 // AT4G16760 // AT1G67560 // AT2G35690 // AT5G64070 // AT3G22400 // AT3G01420
GO:0000003	P	reproduction	167	2095	1721	28362	0.00044	0.014	// AT3G13300 // AT1G51660 // AT5G48230 // AT4G39800 // AT2G34830 // AT2G18790 // AT5G67360 // AT2G20140 // AT5G49830 // AT3G10320 // AT1G34430 // AT3G08850 // AT5G12370 // AT2G41110 // AT5G05660 // AT2G31880 // AT2G43410 // AT4G37690 // AT5G43940 // AT5G08230 // AT1G05010 // AT2G22240 // AT3G54420 // AT2G01290 // AT1G78580 // AT1G69690 // AT2G23140 // AT5G27030 // AT1G11130 // AT3G12810 // AT4G24…
GO:0014070	P	response to organic cyclic compound	51	2095	405	28362	0.00044	0.014	// AT5G60300 // AT3G54030 // AT5G08130 // AT1G73260 // AT2G40030 // AT3G09370 // AT2G37710 // AT4G15400 // AT2G20580 // AT4G33430 // AT3G50930 // AT1G78700 // AT1G02730 // AT2G01520 // AT1G53130 // AT3G11280 // AT4G32551 // AT2G04880 // AT2G01950 // AT1G74840 // AT3G03050 // AT5G57710 // AT5G06320 // AT4G32940 // AT5G62380 // AT3G03990 // AT2G46020 // AT1G07200 // AT1G76680 // AT5G53060 // AT1G30…
GO:0009926	P	auxin polar transport	18	2095	91	28362	0.00045	0.014	// AT3G28860 // AT2G38120 // AT5G13930 // AT3G62150 // AT1G23080 // AT4G01820 // AT3G14370 // AT2G26170 // AT5G16530 // AT1G25490 // AT4G04950 // AT5G65980 // AT5G03280 // AT1G02520 // AT5G57090 // AT2G36910 // AT2G47000 // AT1G15690
GO:0045492	P	xylan biosynthetic process	10	2095	32	28362	0.00045	0.014	// AT4G09990 // AT1G27440 // AT3G50220 // AT5G67230 // AT3G18660 // AT5G01360 // AT5G67210 // AT1G33800 // AT3G55990 // AT1G67330
GO:0009615	P	response to virus	17	2095	83	28362	0.00045	0.014	// AT3G11660 // AT3G12580 // AT5G06320 // AT3G09440 // AT5G19880 // AT2G22240 // AT1G04400 // AT4G13350 // AT1G31280 // AT3G60240 // AT3G20250 // AT5G02490 // AT5G46350 // AT5G20320 // AT5G09590 // AT2G35980 // AT1G48410
GO:0071365	P	cellular response to auxin stimulus	31	2095	206	28362	0.00044	0.014	// AT3G13300 // AT3G28860 // AT3G51800 // AT2G01950 // AT2G47000 // AT5G16530 // AT1G30330 // AT1G78570 // AT1G69160 // AT2G38120 // AT1G25490 // AT3G62680 // AT5G03280 // AT1G19850 // AT3G13980 // AT3G62150 // AT1G75500 // AT5G65980 // AT1G12110 // AT5G50320 // AT5G65670 // AT5G57090 // AT5G13680 // AT4G16340 // AT1G04250 // AT4G02520 // AT3G14370 // AT5G60450 // AT5G20730 // AT2G36910 // AT1G23…
GO:0042742	P	defense response to bacterium	46	2095	354	28362	0.00045	0.014	// AT4G31500 // AT2G30770 // AT2G38470 // AT5G06320 // AT2G30750 // AT5G53120 // AT3G54640 // AT2G22330 // AT4G24180 // AT3G09830 // AT1G31280 // AT5G46350 // AT1G53130 // AT1G55020 // AT2G30860 // AT4G23100 // AT1G73260 // AT2G27050 // AT2G39730 // AT3G04790 // AT2G47730 // AT1G70690 // AT5G03280 // AT4G23670 // AT2G39050 // AT4G11650 // AT3G52960 // AT5G63840 // AT5G57220 // AT2G22240 // AT5G50…
GO:1901698	P	response to nitrogen compound	37	2095	264	28362	0.00045	0.014	// AT5G60770 // AT5G60300 // AT2G38470 // AT2G40030 // AT5G66850 // AT3G46600 // AT5G22890 // AT5G67450 // AT4G26120 // AT2G37430 // AT5G27420 // AT3G12900 // AT1G23030 // AT1G21140 // AT3G08850 // AT5G04950 // AT1G13300 // AT2G32700 // AT3G01420 // AT5G56960 // AT5G63270 // AT5G56080 // AT4G32551 // AT3G25190 // AT5G53060 // AT1G12110 // AT2G15620 // AT2G33580 // AT4G24020 // AT1G54490 // AT2G46…
GO:0005996	P	monosaccharide metabolic process	19	2095	99	28362	0.00044	0.014	// AT1G09780 // AT3G27300 // AT4G37870 // AT4G16130 // AT1G17160 // AT2G28760 // AT1G64440 // AT1G73250 // AT4G23730 // AT4G25900 // AT5G15650 // AT1G56600 // AT1G30620 // AT1G79530 // AT1G23190 // AT1G70730 // AT5G59290 // AT3G04120 // AT3G55070
GO:0031669	P	cellular response to nutrient levels	27	2095	170	28362	0.00048	0.015	// AT3G51770 // AT1G74020 // AT4G37870 // AT5G45380 // AT4G35090 // AT2G33770 // AT3G03520 // AT1G55920 // AT1G23010 // AT5G48850 // AT3G49580 // AT3G08850 // AT3G03250 // AT1G13300 // AT3G62680 // AT1G20620 // AT1G29900 // AT4G14680 // AT2G22240 // AT5G43370 // AT5G43350 // AT3G08860 // AT1G71040 // AT5G27420 // AT3G05630 // AT5G23630 // AT1G20630
GO:0009733	P	response to auxin	51	2095	407	28362	0.00049	0.015	// AT3G13300 // AT3G28860 // AT3G51800 // AT2G01950 // AT3G09370 // AT2G47000 // AT5G16530 // AT5G56290 // AT1G30330 // AT1G78570 // AT4G32551 // AT1G69160 // AT2G38120 // AT1G28130 // AT1G74840 // AT1G75590 // AT1G25490 // AT5G62380 // AT3G62680 // AT5G03280 // AT5G13930 // AT5G08560 // AT1G48410 // AT4G32880 // AT1G19850 // AT3G13980 // AT3G62150 // AT1G75500 // AT2G22240 // AT5G10990 // AT5G65…
GO:0009827	P	plant-type cell wall modification	13	2095	53	28362	0.00049	0.015	// AT5G02260 // AT2G39700 // AT5G06700 // AT2G32700 // AT1G12560 // AT1G62980 // AT2G40610 // AT4G28250 // AT5G01360 // AT1G10550 // AT1G69530 // AT1G20190 // AT5G63800
GO:0006085	P	acetyl-CoA biosynthetic process	7	2095	15	28362	0.00049	0.015	// AT5G49460 // AT5G36880 // AT3G06650 // AT1G09430 // AT5G50850 // AT1G30120 // AT3G25860
GO:0022414	P	reproductive process	166	2095	1715	28362	0.00051	0.015	// AT3G13300 // AT1G51660 // AT5G48230 // AT4G39800 // AT2G34830 // AT2G18790 // AT5G67360 // AT2G20140 // AT5G49830 // AT3G10320 // AT1G34430 // AT3G08850 // AT5G12370 // AT2G41110 // AT5G05660 // AT2G31880 // AT2G43410 // AT4G37690 // AT5G43940 // AT5G08230 // AT1G05010 // AT2G22240 // AT3G54420 // AT2G01290 // AT1G78580 // AT1G69690 // AT2G23140 // AT5G27030 // AT1G11130 // AT3G12810 // AT4G24…
GO:0021700	P	developmental maturation	30	2095	199	28362	0.00052	0.016	// AT2G47000 // AT1G14830 // AT4G02500 // AT5G05500 // AT3G06300 // AT3G54620 // AT3G18780 // AT2G41970 // AT2G38120 // AT1G01910 // AT5G03280 // AT3G43960 // AT5G23630 // AT5G49270 // AT5G41950 // AT1G12560 // AT2G45890 // AT5G60660 // AT1G05010 // AT5G64070 // AT2G03720 // AT5G16910 // AT5G45420 // AT5G54800 // AT4G26690 // AT1G74380 // AT1G12950 // AT5G09810 // AT3G06810 // AT4G26200
GO:0009267	P	cellular response to starvation	25	2095	153	28362	0.00053	0.016	// AT3G51770 // AT1G74020 // AT4G37870 // AT5G45380 // AT4G35090 // AT2G33770 // AT3G03520 // AT1G55920 // AT1G23010 // AT5G48850 // AT3G49580 // AT3G08850 // AT3G03250 // AT1G13300 // AT3G62680 // AT1G20620 // AT1G29900 // AT4G14680 // AT2G22240 // AT5G43370 // AT5G43350 // AT1G71040 // AT3G05630 // AT5G23630 // AT1G20630
GO:0009734	P	auxin-activated signaling pathway	29	2095	190	28362	0.00054	0.016	// AT3G28860 // AT3G51800 // AT2G01950 // AT2G47000 // AT5G16530 // AT1G30330 // AT1G78570 // AT1G69160 // AT2G38120 // AT1G25490 // AT5G03280 // AT1G19850 // AT3G13980 // AT3G62150 // AT1G75500 // AT5G65980 // AT1G12110 // AT5G50320 // AT5G65670 // AT5G57090 // AT5G13680 // AT4G16340 // AT1G04250 // AT4G02520 // AT3G14370 // AT5G60450 // AT5G20730 // AT2G36910 // AT1G23080
GO:0052543	P	callose deposition in cell wall	9	2095	27	28362	0.00058	0.017	// AT4G31500 // AT4G23100 // AT5G03280 // AT5G57220 // AT3G54640 // AT3G03250 // AT2G22330 // AT4G03550 // AT4G39950
GO:2000026	P	regulation of multicellular organismal development	54	2095	442	28362	0.00058	0.017	// AT4G04920 // AT1G51660 // AT5G57620 // AT1G68640 // AT3G51770 // AT2G23460 // AT1G70170 // AT5G24740 // AT2G18790 // AT5G52310 // AT1G66750 // AT2G22125 // AT5G64390 // AT3G54620 // AT4G16110 // AT4G18550 // AT4G32551 // AT2G27550 // AT3G10390 // AT1G02335 // AT4G19040 // AT2G37430 // AT2G25180 // AT1G60190 // AT5G05660 // AT2G31880 // AT2G43410 // AT2G43820 // AT5G55390 // AT4G04885 // AT3G48…
GO:0009809	P	lignin biosynthetic process	15	2095	70	28362	0.00064	0.019	// AT5G05340 // AT4G36220 // AT3G16920 // AT5G48930 // AT1G52760 // AT1G15950 // AT2G02400 // AT5G13420 // AT5G66390 // AT4G34230 // AT1G80820 // AT3G17390 // AT2G38080 // AT2G36880 // AT5G03260
GO:0071241	P	cellular response to inorganic substance	13	2095	55	28362	0.00066	0.019	// AT3G12900 // AT5G60770 // AT5G56080 // AT1G21140 // AT3G60320 // AT2G37430 // AT5G19790 // AT2G27050 // AT3G25190 // AT5G04950 // AT5G03280 // AT5G56010 // AT3G01420
GO:0048608	P	reproductive structure development	127	2095	1265	28362	0.00067	0.019	// AT3G13300 // AT1G51660 // AT5G48230 // AT4G39800 // AT2G34830 // AT2G18790 // AT2G22125 // AT3G10320 // AT1G34430 // AT3G08850 // AT5G05660 // AT2G31880 // AT2G43410 // AT4G37690 // AT5G43940 // AT5G08230 // AT1G05010 // AT2G22240 // AT3G54420 // AT2G01290 // AT1G78580 // AT1G69690 // AT2G23140 // AT5G27030 // AT1G11130 // AT3G12810 // AT5G41410 // AT5G61480 // AT2G38110 // AT3G10670 // AT4G26…
GO:0061458	P	reproductive system development	127	2095	1265	28362	0.00067	0.019	// AT3G13300 // AT1G51660 // AT5G48230 // AT4G39800 // AT2G34830 // AT2G18790 // AT2G22125 // AT3G10320 // AT1G34430 // AT3G08850 // AT5G05660 // AT2G31880 // AT2G43410 // AT4G37690 // AT5G43940 // AT5G08230 // AT1G05010 // AT2G22240 // AT3G54420 // AT2G01290 // AT1G78580 // AT1G69690 // AT2G23140 // AT5G27030 // AT1G11130 // AT3G12810 // AT5G41410 // AT5G61480 // AT2G38110 // AT3G10670 // AT4G26…
GO:0048316	P	seed development	74	2095	661	28362	0.00067	0.019	// AT5G10170 // AT3G13300 // AT1G43620 // AT3G10320 // AT5G48230 // AT3G51840 // AT5G49360 // AT4G39800 // AT5G61480 // AT2G34830 // AT3G16440 // AT3G54620 // AT2G26890 // AT5G43940 // AT4G16110 // AT5G27030 // AT4G32551 // AT1G53500 // AT2G22900 // AT1G52880 // AT4G13195 // AT1G43710 // AT3G08850 // AT2G25180 // AT3G16830 // AT3G14020 // AT5G67360 // AT5G54800 // AT2G34790 // AT5G08170 // AT5G37…
GO:0030163	P	protein catabolic process	56	2095	467	28362	0.0007	0.02	// AT3G51770 // AT4G25230 // AT5G53170 // AT2G25940 // AT2G05840 // AT2G20140 // AT2G33770 // AT4G19006 // AT3G45010 // AT3G27925 // AT2G20580 // AT5G23210 // AT4G11320 // AT3G60350 // AT2G32730 // AT1G56450 // AT5G43060 // AT1G22500 // AT2G41110 // AT4G32940 // AT4G29040 // AT4G35350 // AT3G22110 // AT3G56580 // AT1G47128 // AT3G07990 // AT5G63760 // AT4G24390 // AT5G20620 // AT3G55530 // AT1G51…
GO:0006757	P	ATP generation from ADP	15	2095	71	28362	0.00073	0.021	// AT1G09780 // AT1G79550 // AT1G76550 // AT3G13930 // AT1G34430 // AT5G08570 // AT5G50850 // AT3G04120 // AT1G79530 // AT1G30120 // AT5G63680 // AT5G56350 // AT1G74030 // AT3G25860 // AT1G12000
GO:0006096	P	glycolytic process	15	2095	71	28362	0.00073	0.021	// AT1G09780 // AT1G79550 // AT1G76550 // AT3G13930 // AT1G34430 // AT5G08570 // AT5G50850 // AT3G04120 // AT1G79530 // AT1G30120 // AT5G63680 // AT5G56350 // AT1G74030 // AT3G25860 // AT1G12000
GO:0052386	P	cell wall thickening	9	2095	28	28362	0.00072	0.021	// AT4G31500 // AT4G23100 // AT5G03280 // AT5G57220 // AT3G54640 // AT3G03250 // AT2G22330 // AT4G03550 // AT4G39950
GO:0031668	P	cellular response to extracellular stimulus	30	2095	204	28362	0.00075	0.021	// AT3G51770 // AT1G74020 // AT4G37870 // AT5G45380 // AT4G35090 // AT2G33770 // AT3G03520 // AT1G55920 // AT1G23010 // AT5G48850 // AT3G49580 // AT3G08850 // AT3G03250 // AT1G13300 // AT3G62680 // AT1G20620 // AT1G29900 // AT4G14680 // AT2G22240 // AT5G43370 // AT5G43350 // AT3G08860 // AT1G18390 // AT1G71040 // AT5G27420 // AT1G79050 // AT2G20610 // AT3G05630 // AT5G23630 // AT1G20630
GO:0010016	P	shoot system morphogenesis	27	2095	176	28362	0.00077	0.022	// AT3G13300 // AT5G55480 // AT3G15730 // AT3G03990 // AT1G48410 // AT4G36380 // AT4G13195 // AT3G16830 // AT1G75640 // AT4G29040 // AT3G14067 // AT4G32880 // AT3G15880 // AT5G05780 // AT4G03550 // AT2G26170 // AT5G50320 // AT5G27030 // AT5G67420 // AT5G13680 // AT4G26690 // AT1G52150 // AT1G36160 // AT3G23980 // AT5G61480 // AT4G37470 // AT1G04400
GO:1901136	P	carbohydrate derivative catabolic process	14	2095	64	28362	0.0008	0.023	// AT1G33700 // AT4G19720 // AT5G10300 // AT5G18860 // AT4G19810 // AT1G68760 // AT3G54420 // AT4G19750 // AT4G01700 // AT4G19770 // AT5G28050 // AT3G24180 // AT4G19800 // AT2G43590
GO:0009684	P	indoleacetic acid biosynthetic process	7	2095	17	28362	0.00088	0.025	// AT4G31500 // AT2G20610 // AT2G22330 // AT3G44300 // AT3G44310 // AT4G39950 // AT5G54810
GO:0006568	P	tryptophan metabolic process	9	2095	29	28362	0.00089	0.025	// AT4G31500 // AT5G05730 // AT1G75500 // AT5G17990 // AT3G54640 // AT2G29690 // AT2G22330 // AT4G39950 // AT5G54810
GO:0006586	P	indolalkylamine metabolic process	9	2095	29	28362	0.00089	0.025	// AT4G31500 // AT5G05730 // AT1G75500 // AT5G17990 // AT3G54640 // AT2G29690 // AT2G22330 // AT4G39950 // AT5G54810
GO:0010154	P	fruit development	77	2095	702	28362	0.00089	0.025	// AT5G10170 // AT3G13300 // AT1G43620 // AT3G10320 // AT5G48230 // AT3G51840 // AT5G49360 // AT4G39800 // AT5G61480 // AT2G34830 // AT3G16440 // AT3G54620 // AT2G26890 // AT5G43940 // AT4G16110 // AT5G27030 // AT4G32551 // AT1G53500 // AT2G22900 // AT1G52880 // AT4G13195 // AT1G43710 // AT3G08850 // AT2G25180 // AT3G16830 // AT3G14020 // AT5G67360 // AT5G54800 // AT2G34790 // AT5G08170 // AT5G37…
GO:1901699	P	cellular response to nitrogen compound	17	2095	89	28362	0.0009	0.025	// AT3G12900 // AT5G60770 // AT2G46020 // AT5G56080 // AT1G21140 // AT3G60320 // AT2G40030 // AT5G60300 // AT3G08850 // AT5G66850 // AT3G25190 // AT5G04950 // AT1G13300 // AT5G53060 // AT2G33580 // AT5G20320 // AT3G01420
GO:0009135	P	purine nucleoside diphosphate metabolic process	15	2095	73	28362	0.00093	0.025	// AT1G09780 // AT1G79550 // AT1G76550 // AT3G13930 // AT1G34430 // AT5G08570 // AT5G50850 // AT3G04120 // AT1G79530 // AT1G30120 // AT5G63680 // AT5G56350 // AT1G74030 // AT3G25860 // AT1G12000
GO:0046031	P	ADP metabolic process	15	2095	73	28362	0.00093	0.025	// AT1G09780 // AT1G79550 // AT1G76550 // AT3G13930 // AT1G34430 // AT5G08570 // AT5G50850 // AT3G04120 // AT1G79530 // AT1G30120 // AT5G63680 // AT5G56350 // AT1G74030 // AT3G25860 // AT1G12000
GO:0009179	P	purine ribonucleoside diphosphate metabolic process	15	2095	73	28362	0.00093	0.025	// AT1G09780 // AT1G79550 // AT1G76550 // AT3G13930 // AT1G34430 // AT5G08570 // AT5G50850 // AT3G04120 // AT1G79530 // AT1G30120 // AT5G63680 // AT5G56350 // AT1G74030 // AT3G25860 // AT1G12000
GO:0009185	P	ribonucleoside diphosphate metabolic process	15	2095	73	28362	0.00093	0.025	// AT1G09780 // AT1G79550 // AT1G76550 // AT3G13930 // AT1G34430 // AT5G08570 // AT5G50850 // AT3G04120 // AT1G79530 // AT1G30120 // AT5G63680 // AT5G56350 // AT1G74030 // AT3G25860 // AT1G12000
GO:0070592	P	cell wall polysaccharide biosynthetic process	12	2095	50	28362	0.00093	0.025	// AT4G09990 // AT4G04920 // AT1G27440 // AT3G50220 // AT5G67230 // AT3G25140 // AT3G18660 // AT5G01360 // AT5G67210 // AT1G33800 // AT3G55990 // AT1G67330
GO:0044403	P	symbiosis, encompassing mutualism through parasitism	24	2095	151	28362	0.00095	0.026	// AT3G11660 // AT5G06320 // AT3G09440 // AT3G09830 // AT3G20250 // AT5G02490 // AT5G46350 // AT2G35980 // AT1G48410 // AT1G31280 // AT1G09270 // AT4G13350 // AT1G70690 // AT2G22240 // AT5G19880 // AT1G04400 // AT3G60240 // AT3G12580 // AT5G09590 // AT3G04370 // AT2G39660 // AT5G20320 // AT5G04430 // AT5G37660
GO:0052545	P	callose localization	10	2095	36	28362	0.00096	0.026	// AT4G31500 // AT4G23100 // AT5G66850 // AT5G03280 // AT5G57220 // AT3G54640 // AT3G03250 // AT2G22330 // AT4G03550 // AT4G39950
GO:0005984	P	disaccharide metabolic process	14	2095	66	28362	0.001	0.028	// AT1G09960 // AT5G11110 // AT5G20280 // AT1G23870 // AT1G56560 // AT1G35580 // AT3G03250 // AT1G22710 // AT1G12240 // AT1G78580 // AT4G10120 // AT1G71880 // AT1G62660 // AT2G43000
GO:0007165	P	signal transduction	184	2095	1965	28362	0.0011	0.029	// AT2G17220 // AT1G09570 // AT5G44790 // AT1G51660 // AT5G66850 // AT3G59920 // AT3G50950 // AT5G16530 // AT5G22400 // AT2G18790 // AT3G09830 // AT3G23750 // AT1G78700 // AT3G18130 // AT5G01550 // AT4G18510 // AT4G39990 // AT2G01950 // AT2G40940 // AT3G08850 // AT1G48630 // AT5G01560 // AT2G15300 // AT3G15730 // AT1G61690 // AT2G47000 // AT4G23650 // AT1G72450 // AT1G04250 // AT5G58300 // AT4G24…
GO:0030244	P	cellulose biosynthetic process	12	2095	51	28362	0.0011	0.029	// AT4G04920 // AT1G02730 // AT5G06700 // AT4G32410 // AT3G03050 // AT5G63840 // AT5G01360 // AT5G15650 // AT3G02230 // AT2G22125 // AT2G32610 // AT5G16910
GO:0044702	P	single organism reproductive process	149	2095	1544	28362	0.0011	0.029	// AT3G13300 // AT1G51660 // AT5G48230 // AT4G39800 // AT2G34830 // AT5G67360 // AT2G20140 // AT5G49830 // AT1G34430 // AT3G08850 // AT5G12370 // AT2G41110 // AT5G05660 // AT2G31880 // AT2G43410 // AT4G37690 // AT5G43940 // AT5G08230 // AT1G05010 // AT2G22240 // AT1G78580 // AT1G69690 // AT2G23140 // AT5G27030 // AT1G11130 // AT3G12810 // AT4G24580 // AT5G41410 // AT5G61480 // AT2G38110 // AT3G10…
GO:0051188	P	cofactor biosynthetic process	32	2095	229	28362	0.0011	0.029	// AT5G26030 // AT3G06650 // AT4G32180 // AT2G40490 // AT3G17390 // AT5G01410 // AT4G01690 // AT5G36880 // AT2G38040 // AT3G21070 // AT2G25180 // AT2G30490 // AT1G30120 // AT3G48730 // AT3G25860 // AT5G13050 // AT5G49460 // AT1G10500 // AT1G36180 // AT1G09940 // AT5G50850 // AT2G30390 // AT2G36880 // AT2G01350 // AT5G23220 // AT1G36160 // AT5G08415 // AT1G09430 // AT3G10670 // AT5G65720 // AT4G00…
GO:0009755	P	hormone-mediated signaling pathway	87	2095	821	28362	0.0011	0.03	// AT5G44790 // AT2G01950 // AT5G16530 // AT2G18790 // AT1G78700 // AT5G01550 // AT2G40940 // AT5G04870 // AT3G15730 // AT4G23650 // AT1G72450 // AT1G62810 // AT1G04250 // AT5G65980 // AT1G18100 // AT4G33430 // AT1G73580 // AT3G51550 // AT1G80340 // AT3G28860 // AT3G51800 // AT1G30330 // AT1G53130 // AT2G44940 // AT2G38120 // AT2G25180 // AT1G19850 // AT3G55530 // AT5G27320 // AT1G12240 // AT5G50…
GO:0046348	P	amino sugar catabolic process	8	2095	24	28362	0.0012	0.03	// AT4G01700 // AT4G19720 // AT4G19770 // AT3G54420 // AT4G19750 // AT2G43590 // AT4G19800 // AT4G19810
GO:0010167	P	response to nitrate	8	2095	24	28362	0.0012	0.03	// AT5G60770 // AT5G63270 // AT3G60320 // AT5G50200 // AT1G12110 // AT1G08090 // AT2G15620 // AT4G24020
GO:1901072	P	glucosamine-containing compound catabolic process	8	2095	24	28362	0.0012	0.03	// AT4G01700 // AT4G19720 // AT4G19770 // AT3G54420 // AT4G19750 // AT2G43590 // AT4G19800 // AT4G19810
GO:0006030	P	chitin metabolic process	8	2095	24	28362	0.0012	0.03	// AT4G01700 // AT4G19720 // AT4G19770 // AT3G54420 // AT4G19750 // AT2G43590 // AT4G19800 // AT4G19810
GO:0006032	P	chitin catabolic process	8	2095	24	28362	0.0012	0.03	// AT4G01700 // AT4G19720 // AT4G19770 // AT3G54420 // AT4G19750 // AT2G43590 // AT4G19800 // AT4G19810
GO:0006026	P	aminoglycan catabolic process	8	2095	24	28362	0.0012	0.03	// AT4G01700 // AT4G19720 // AT4G19770 // AT3G54420 // AT4G19750 // AT2G43590 // AT4G19800 // AT4G19810
GO:0006108	P	malate metabolic process	7	2095	18	28362	0.0012	0.03	// AT2G13560 // AT5G43330 // AT5G58330 // AT2G22780 // AT5G11670 // AT4G00570 // AT1G04410
GO:0044419	P	interspecies interaction between organisms	24	2095	154	28362	0.0012	0.031	// AT3G11660 // AT5G06320 // AT3G09440 // AT3G09830 // AT3G20250 // AT5G02490 // AT5G46350 // AT2G35980 // AT1G48410 // AT1G31280 // AT1G09270 // AT4G13350 // AT1G70690 // AT2G22240 // AT5G19880 // AT1G04400 // AT3G60240 // AT3G12580 // AT5G09590 // AT3G04370 // AT2G39660 // AT5G20320 // AT5G04430 // AT5G37660
GO:0048588	P	developmental cell growth	28	2095	192	28362	0.0012	0.032	// AT2G47000 // AT4G02500 // AT5G48230 // AT5G05500 // AT3G18780 // AT2G41970 // AT4G24580 // AT1G01910 // AT5G04950 // AT3G43960 // AT5G23530 // AT2G36880 // AT5G41950 // AT5G56080 // AT1G12560 // AT2G45890 // AT4G14880 // AT5G60660 // AT1G79860 // AT5G64070 // AT5G16910 // AT5G45420 // AT1G74380 // AT1G21170 // AT1G60420 // AT1G12950 // AT5G09810 // AT3G06810
GO:0006165	P	nucleoside diphosphate phosphorylation	15	2095	76	28362	0.0013	0.034	// AT1G09780 // AT1G79550 // AT1G76550 // AT3G13930 // AT1G34430 // AT5G08570 // AT5G50850 // AT3G04120 // AT1G79530 // AT1G30120 // AT5G63680 // AT5G56350 // AT1G74030 // AT3G25860 // AT1G12000
GO:0010014	P	meristem initiation	9	2095	31	28362	0.0013	0.034	// AT3G13300 // AT4G13195 // AT1G36160 // AT3G16830 // AT3G15880 // AT1G11130 // AT5G27030 // AT4G32880 // AT1G52150
GO:0008202	P	steroid metabolic process	19	2095	110	28362	0.0013	0.034	// AT2G28850 // AT4G36380 // AT4G15300 // AT5G36110 // AT5G48230 // AT1G76490 // AT2G34490 // AT2G31020 // AT5G48000 // AT2G17370 // AT1G04010 // AT1G76090 // AT2G33630 // AT4G15400 // AT3G19820 // AT4G31910 // AT2G34500 // AT3G09300 // AT1G43620
GO:1901576	P	organic substance biosynthetic process	496	2095	5913	28362	0.0014	0.034	// AT3G10470 // AT3G47950 // AT4G02500 // AT5G48230 // AT1G76490 // AT5G14280 // AT5G57350 // AT4G23550 // AT2G22125 // AT2G20140 // AT3G55990 // AT3G60330 // AT5G48930 // AT3G02630 // AT1G08200 // AT4G26310 // AT3G10800 // AT3G25860 // AT1G05010 // AT5G25520 // AT5G45775 // AT1G20510 // AT1G15780 // AT5G27030 // AT5G58550 // AT5G10630 // AT4G24200 // AT5G23450 // AT5G41410 // AT2G30770 // AT5G06…
GO:0080167	P	response to karrikin	21	2095	128	28362	0.0014	0.035	// AT5G05600 // AT4G02940 // AT3G11600 // AT3G57520 // AT4G37470 // AT2G26250 // AT3G09440 // AT5G62680 // AT5G07460 // AT5G64410 // AT3G53260 // AT2G47730 // AT2G30490 // AT4G34710 // AT2G29980 // AT1G23010 // AT4G37370 // AT1G30530 // AT5G57710 // AT2G37040 // AT4G37290
GO:0090407	P	organophosphate biosynthetic process	38	2095	293	28362	0.0014	0.035	// AT4G00400 // AT3G47950 // AT5G10170 // AT1G76490 // AT5G57350 // AT4G32180 // AT4G30190 // AT1G02390 // AT1G10700 // AT3G20160 // AT2G01350 // AT2G16570 // AT2G21790 // AT3G60330 // AT4G36810 // AT3G21070 // AT2G18960 // AT4G34350 // AT3G32040 // AT1G29900 // AT1G01610 // AT1G17340 // AT5G58560 // AT3G57610 // AT2G22240 // AT5G64070 // AT3G43220 // AT4G39800 // AT5G23220 // AT1G79470 // AT3G29…
GO:0009250	P	glucan biosynthetic process	20	2095	120	28362	0.0015	0.037	// AT4G04920 // AT1G02730 // AT5G06700 // AT4G02500 // AT4G32410 // AT3G03050 // AT1G64440 // AT5G63840 // AT3G01180 // AT5G01360 // AT5G15650 // AT1G74380 // AT3G02230 // AT2G22125 // AT4G03550 // AT1G23190 // AT5G62220 // AT1G70730 // AT2G32610 // AT5G16910
GO:0046148	P	pigment biosynthetic process	23	2095	148	28362	0.0016	0.039	// AT5G26030 // AT5G46760 // AT3G20160 // AT2G40490 // AT1G78570 // AT4G01690 // AT2G16570 // AT4G36810 // AT2G25180 // AT3G32040 // AT5G13930 // AT1G30530 // AT3G48730 // AT1G09940 // AT2G30390 // AT1G69690 // AT2G26170 // AT1G28100 // AT2G43000 // AT3G29430 // AT2G18620 // AT3G28430 // AT5G08280
GO:0007167	P	enzyme linked receptor protein signaling pathway	21	2095	130	28362	0.0016	0.04	// AT1G67510 // AT5G65700 // AT3G14350 // AT5G37450 // AT2G01950 // AT2G26730 // AT5G58300 // AT5G63930 // AT3G02880 // AT1G72300 // AT1G75640 // AT1G09970 // AT4G36180 // AT2G15300 // AT5G10020 // AT1G74360 // AT4G23740 // AT5G24100 // AT1G75820 // AT1G79620 // AT2G31880
GO:0007169	P	transmembrane receptor protein tyrosine kinase signaling pathway	21	2095	130	28362	0.0016	0.04	// AT1G67510 // AT5G65700 // AT3G14350 // AT5G37450 // AT2G01950 // AT2G26730 // AT5G58300 // AT5G63930 // AT3G02880 // AT1G72300 // AT1G75640 // AT1G09970 // AT4G36180 // AT2G15300 // AT5G10020 // AT1G74360 // AT4G23740 // AT5G24100 // AT1G75820 // AT1G79620 // AT2G31880
GO:0033037	P	polysaccharide localization	10	2095	39	28362	0.0016	0.04	// AT4G31500 // AT4G23100 // AT5G66850 // AT5G03280 // AT5G57220 // AT3G54640 // AT3G03250 // AT2G22330 // AT4G03550 // AT4G39950
GO:0016032	P	viral process	21	2095	130	28362	0.0016	0.04	// AT3G11660 // AT1G70690 // AT3G12580 // AT2G35980 // AT5G06320 // AT3G09440 // AT5G19880 // AT5G04430 // AT1G04400 // AT4G13350 // AT1G31280 // AT3G04370 // AT3G60240 // AT3G20250 // AT5G02490 // AT5G46350 // AT5G20320 // AT2G22240 // AT5G09590 // AT5G37660 // AT1G48410
GO:0090351	P	seedling development	26	2095	177	28362	0.0017	0.041	// AT1G43620 // AT1G48630 // AT1G09970 // AT2G18790 // AT3G15730 // AT3G18130 // AT4G18550 // AT4G32551 // AT5G01550 // AT5G67360 // AT1G60190 // AT4G29040 // AT2G32700 // AT2G43820 // AT5G13910 // AT3G48990 // AT5G01560 // AT5G57710 // AT3G07130 // AT1G18100 // AT2G05710 // AT5G66460 // AT4G36880 // AT5G09810 // AT5G04920 // AT1G80340
GO:0046939	P	nucleotide phosphorylation	15	2095	78	28362	0.0017	0.041	// AT1G09780 // AT1G79550 // AT1G76550 // AT3G13930 // AT1G34430 // AT5G08570 // AT5G50850 // AT3G04120 // AT1G79530 // AT1G30120 // AT5G63680 // AT5G56350 // AT1G74030 // AT3G25860 // AT1G12000
GO:0044257	P	cellular protein catabolic process	52	2095	444	28362	0.0017	0.042	// AT3G51770 // AT4G25230 // AT5G53170 // AT2G25940 // AT2G05840 // AT2G20140 // AT2G33770 // AT4G19006 // AT3G45010 // AT2G20580 // AT5G23210 // AT4G11320 // AT3G60350 // AT2G32730 // AT1G56450 // AT5G43060 // AT1G22500 // AT4G32940 // AT4G29040 // AT4G35350 // AT3G22110 // AT3G56580 // AT1G47128 // AT3G07990 // AT5G63760 // AT4G24390 // AT5G20620 // AT3G55530 // AT1G51710 // AT4G30810 // AT1G75…
GO:2000280	P	regulation of root development	13	2095	62	28362	0.0017	0.042	// AT3G51770 // AT1G02335 // AT1G11130 // AT5G57620 // AT2G37430 // AT2G25180 // AT1G09560 // AT2G23460 // AT3G62020 // AT5G24740 // AT5G52310 // AT2G22125 // AT4G16110
GO:0009723	P	response to ethylene	39	2095	307	28362	0.0017	0.042	// AT2G46310 // AT4G04920 // AT5G44790 // AT1G25560 // AT3G09370 // AT1G17440 // AT4G24180 // AT3G15730 // AT4G16110 // AT3G12900 // AT2G44940 // AT2G38120 // AT1G21140 // AT2G40940 // AT4G19040 // AT1G28370 // AT5G19790 // AT2G27050 // AT5G04950 // AT4G32940 // AT1G25490 // AT3G62680 // AT5G03280 // AT5G08560 // AT5G13910 // AT4G32040 // AT5G56080 // AT3G25190 // AT5G19880 // AT3G45410 // AT5G57…
GO:0010345	P	suberin biosynthetic process	6	2095	14	28362	0.0018	0.043	// AT4G34100 // AT5G13580 // AT5G23190 // AT5G58860 // AT3G53510 // AT3G11430
GO:1901071	P	glucosamine-containing compound metabolic process	8	2095	26	28362	0.0018	0.043	// AT4G01700 // AT4G19720 // AT4G19770 // AT3G54420 // AT4G19750 // AT2G43590 // AT4G19800 // AT4G19810
GO:1902170	P	cellular response to reactive nitrogen species	8	2095	26	28362	0.0018	0.043	// AT3G12900 // AT5G60770 // AT5G56080 // AT1G21140 // AT3G60320 // AT3G25190 // AT5G04950 // AT3G01420
GO:0009625	P	response to insect	8	2095	26	28362	0.0018	0.043	// AT1G07640 // AT5G23010 // AT2G22330 // AT1G73260 // AT4G39950 // AT1G64280 // AT4G13770 // AT3G26830
GO:0009310	P	amine catabolic process	5	2095	9	28362	0.0018	0.043	// AT2G22330 // AT4G39950 // AT2G43020 // AT1G65840 // AT3G59050
GO:0042402	P	cellular biogenic amine catabolic process	5	2095	9	28362	0.0018	0.043	// AT2G22330 // AT4G39950 // AT2G43020 // AT1G65840 // AT3G59050
GO:0033386	P	geranylgeranyl diphosphate biosynthetic process	5	2095	9	28362	0.0018	0.043	// AT2G18620 // AT3G32040 // AT3G20160 // AT3G29430 // AT4G36810
GO:0009966	P	regulation of signal transduction	31	2095	227	28362	0.0018	0.043	// AT4G04920 // AT1G51660 // AT1G48630 // AT1G17440 // AT2G47000 // AT1G80440 // AT1G78570 // AT4G33360 // AT3G18130 // AT2G40940 // AT2G25180 // AT3G15730 // AT1G25490 // AT1G13300 // AT5G03280 // AT1G72450 // AT3G55530 // AT3G62150 // AT1G75500 // AT5G27320 // AT5G50320 // AT5G57090 // AT4G16340 // AT5G13680 // AT1G75820 // AT4G24580 // AT1G71020 // AT1G64280 // AT1G08720 // AT2G36910 // AT3G51…
GO:0033385	P	geranylgeranyl diphosphate metabolic process	5	2095	9	28362	0.0018	0.043	// AT2G18620 // AT3G32040 // AT3G20160 // AT3G29430 // AT4G36810
GO:1901617	P	organic hydroxy compound biosynthetic process	23	2095	150	28362	0.0018	0.043	// AT5G10170 // AT2G28850 // AT4G15300 // AT1G43620 // AT1G76490 // AT4G39800 // AT4G23690 // AT5G01410 // AT4G31910 // AT2G34500 // AT1G76090 // AT4G36380 // AT5G36110 // AT2G22240 // AT5G48000 // AT1G78570 // AT3G01420 // AT1G30530 // AT4G25840 // AT2G34490 // AT2G17370 // AT3G19820 // AT5G63560
GO:0030154	P	cell differentiation	81	2095	768	28362	0.0018	0.043	// AT5G49270 // AT5G55480 // AT1G75820 // AT4G02500 // AT5G48230 // AT5G57620 // AT4G12350 // AT1G12040 // AT3G44200 // AT5G65700 // AT1G11130 // AT5G56080 // AT1G48410 // AT5G64390 // AT3G18780 // AT1G12950 // AT1G78570 // AT5G05500 // AT2G45890 // AT4G32551 // AT2G41970 // AT4G18510 // AT2G38120 // AT3G12810 // AT2G27600 // AT5G60450 // AT1G06220 // AT2G32700 // AT3G09370 // AT1G01910 // AT5G04…
GO:0006595	P	polyamine metabolic process	7	2095	20	28362	0.0019	0.045	// AT2G27450 // AT5G08170 // AT3G59050 // AT1G65840 // AT2G43020 // AT4G34710 // AT5G53120
GO:0034440	P	lipid oxidation	12	2095	55	28362	0.0019	0.045	// AT2G42790 // AT5G48230 // AT3G51840 // AT3G58750 // AT4G16210 // AT1G55020 // AT2G22780 // AT4G16760 // AT1G67560 // AT2G35690 // AT3G22400 // AT3G01420
GO:0051239	P	regulation of multicellular organismal process	56	2095	490	28362	0.0019	0.045	// AT4G04920 // AT1G51660 // AT5G57620 // AT1G68640 // AT3G51770 // AT2G23460 // AT1G70170 // AT5G24740 // AT2G18790 // AT5G52310 // AT1G66750 // AT2G22125 // AT5G64390 // AT3G54620 // AT4G16110 // AT4G18550 // AT4G32551 // AT2G27550 // AT3G10390 // AT1G02335 // AT4G19040 // AT2G37430 // AT2G25180 // AT1G60190 // AT5G05660 // AT2G31880 // AT2G43410 // AT2G43820 // AT5G55390 // AT4G04885 // AT3G48…
GO:0009064	P	glutamine family amino acid metabolic process	14	2095	71	28362	0.0019	0.045	// AT2G16570 // AT5G17330 // AT2G27450 // AT5G08170 // AT2G02010 // AT2G41220 // AT1G65960 // AT3G56580 // AT4G34710 // AT1G29900 // AT5G12860 // AT5G53460 // AT1G66200 // AT2G43000
GO:0003006	P	developmental process involved in reproduction	143	2095	1496	28362	0.0019	0.045	// AT3G13300 // AT1G51660 // AT5G48230 // AT4G39800 // AT2G34830 // AT2G18790 // AT5G67360 // AT3G10320 // AT1G34430 // AT3G08850 // AT5G05660 // AT2G31880 // AT2G43410 // AT4G37690 // AT5G43940 // AT5G08230 // AT1G05010 // AT2G22240 // AT3G54420 // AT2G01290 // AT1G78580 // AT1G69690 // AT2G23140 // AT5G27030 // AT1G11130 // AT3G12810 // AT4G24580 // AT5G41410 // AT5G61480 // AT2G38110 // AT3G10…
GO:0009072	P	aromatic amino acid family metabolic process	13	2095	63	28362	0.0019	0.045	// AT4G31500 // AT5G05730 // AT1G22410 // AT1G75500 // AT5G17990 // AT1G12050 // AT3G54640 // AT2G29690 // AT3G06350 // AT2G22330 // AT2G45300 // AT4G39950 // AT5G54810
GO:0044700	P	single organism signaling	184	2095	1995	28362	0.002	0.047	// AT2G17220 // AT1G09570 // AT5G44790 // AT1G51660 // AT5G66850 // AT3G59920 // AT3G50950 // AT5G16530 // AT5G22400 // AT2G18790 // AT3G09830 // AT3G23750 // AT1G78700 // AT3G18130 // AT5G01550 // AT4G18510 // AT4G39990 // AT2G01950 // AT2G40940 // AT3G08850 // AT1G48630 // AT5G01560 // AT2G15300 // AT3G15730 // AT1G61690 // AT2G47000 // AT4G23650 // AT1G72450 // AT1G04250 // AT5G58300 // AT4G24…
GO:0016036	P	cellular response to phosphate starvation	17	2095	97	28362	0.002	0.047	// AT3G51770 // AT1G71040 // AT4G37870 // AT1G13300 // AT4G35090 // AT2G22240 // AT3G03250 // AT2G33770 // AT1G29900 // AT3G05630 // AT5G43370 // AT5G23630 // AT1G20630 // AT1G20620 // AT1G23010 // AT3G03520 // AT5G43350
GO:0023052	P	signaling	184	2095	1997	28362	0.0021	0.049	// AT2G17220 // AT1G09570 // AT5G44790 // AT1G51660 // AT5G66850 // AT3G59920 // AT3G50950 // AT5G16530 // AT5G22400 // AT2G18790 // AT3G09830 // AT3G23750 // AT1G78700 // AT3G18130 // AT5G01550 // AT4G18510 // AT4G39990 // AT2G01950 // AT2G40940 // AT3G08850 // AT1G48630 // AT5G01560 // AT2G15300 // AT3G15730 // AT1G61690 // AT2G47000 // AT4G23650 // AT1G72450 // AT1G04250 // AT5G58300 // AT4G24…
GO:0019318	P	hexose metabolic process	14	2095	72	28362	0.0021	0.049	// AT1G09780 // AT3G27300 // AT3G55070 // AT4G37870 // AT1G64440 // AT1G73250 // AT4G23730 // AT4G25900 // AT1G56600 // AT1G30620 // AT1G79530 // AT1G23190 // AT1G70730 // AT3G04120

## Sheet: green_unique_GO
GO:0071554	cell wall organization or biogenesis
GO:0071555	cell wall organization
GO:0045229	external encapsulating structure organization
GO:0019748	secondary metabolic process
GO:0071669	plant-type cell wall organization or biogenesis
GO:0044550	secondary metabolite biosynthetic process
GO:0009698	phenylpropanoid metabolic process
GO:0006979	response to oxidative stress
GO:0044272	sulfur compound biosynthetic process
GO:0009664	plant-type cell wall organization
GO:0009699	phenylpropanoid biosynthetic process
GO:0042545	cell wall modification
GO:0006099	tricarboxylic acid cycle
GO:0006753	nucleoside phosphate metabolic process
GO:0009060	aerobic respiration
GO:1901605	alpha-amino acid metabolic process
GO:0009808	lignin metabolic process
GO:0048589	developmental growth
GO:0019362	pyridine nucleotide metabolic process
GO:0072524	pyridine-containing compound metabolic process
GO:0010393	galacturonan metabolic process
GO:0008610	lipid biosynthetic process
GO:0060560	developmental growth involved in morphogenesis
GO:0046496	nicotinamide nucleotide metabolic process
GO:0006733	oxidoreduction coenzyme metabolic process
GO:0009832	plant-type cell wall biogenesis
GO:0072330	monocarboxylic acid biosynthetic process
GO:0045488	pectin metabolic process
GO:0042430	indole-containing compound metabolic process
GO:0010383	cell wall polysaccharide metabolic process
GO:0010054	trichoblast differentiation
GO:0042435	indole-containing compound biosynthetic process
GO:0010260	organ senescence
GO:0010150	leaf senescence
GO:0048513	animal organ development
GO:0010410	hemicellulose metabolic process
GO:0006576	cellular biogenic amine metabolic process
GO:0044106	cellular amine metabolic process
GO:0072593	reactive oxygen species metabolic process
GO:0006520	cellular amino acid metabolic process
GO:0007568	aging
GO:0019693	ribose phosphate metabolic process
GO:0048767	root hair elongation
GO:0015980	energy derivation by oxidation of organic compounds
GO:0044724	single-organism carbohydrate catabolic process
GO:0048468	cell development
GO:0006631	fatty acid metabolic process
GO:0046274	lignin catabolic process
GO:0046271	phenylpropanoid catabolic process
GO:0048366	leaf development
GO:0045333	cellular respiration
GO:0035383	thioester metabolic process
GO:0006637	acyl-CoA metabolic process
GO:0009834	plant-type secondary cell wall biogenesis
GO:2001057	reactive nitrogen species metabolic process
GO:0006091	generation of precursor metabolites and energy
GO:0009308	amine metabolic process
GO:0000272	polysaccharide catabolic process
GO:0042126	nitrate metabolic process
GO:0042128	nitrate assimilation
GO:0071616	acyl-CoA biosynthetic process
GO:0035384	thioester biosynthetic process
GO:0010817	regulation of hormone levels
GO:1901615	organic hydroxy compound metabolic process
GO:0010214	seed coat development
GO:0072521	purine-containing compound metabolic process
GO:0072350	tricarboxylic acid metabolic process
GO:0019761	glucosinolate biosynthetic process
GO:0019758	glycosinolate biosynthetic process
GO:0042278	purine nucleoside metabolic process
GO:0048827	phyllome development
GO:0000302	response to reactive oxygen species
GO:0080147	root hair cell development
GO:0009309	amine biosynthetic process
GO:0042401	cellular biogenic amine biosynthetic process
GO:0009116	nucleoside metabolic process
GO:0006508	proteolysis
GO:0009826	unidimensional cell growth
GO:0006163	purine nucleotide metabolic process
GO:0071941	nitrogen cycle metabolic process
GO:0042594	response to starvation
GO:0046128	purine ribonucleoside metabolic process
GO:0045491	xylan metabolic process
GO:0052315	phytoalexin biosynthetic process
GO:0052314	phytoalexin metabolic process
GO:0009403	toxin biosynthetic process
GO:0006084	acetyl-CoA metabolic process
GO:0046034	ATP metabolic process
GO:0009700	indole phytoalexin biosynthetic process
GO:0046217	indole phytoalexin metabolic process
GO:0019757	glycosinolate metabolic process
GO:0009624	response to nematode
GO:0019760	glucosinolate metabolic process
GO:0009167	purine ribonucleoside monophosphate metabolic process
GO:0009126	purine nucleoside monophosphate metabolic process
GO:0009144	purine nucleoside triphosphate metabolic process
GO:0009150	purine ribonucleotide metabolic process
GO:0008219	cell death
GO:0030243	cellulose metabolic process
GO:0043648	dicarboxylic acid metabolic process
GO:0009141	nucleoside triphosphate metabolic process
GO:0006102	isocitrate metabolic process
GO:0044242	cellular lipid catabolic process
GO:0045490	pectin catabolic process
GO:0052542	defense response by callose deposition
GO:0010928	regulation of auxin mediated signaling pathway
GO:0009205	purine ribonucleoside triphosphate metabolic process
GO:0052482	defense response by cell wall thickening
GO:0052544	defense response by callose deposition in cell wall
GO:0009161	ribonucleoside monophosphate metabolic process
GO:0009933	meristem structural organization
GO:0009404	toxin metabolic process
GO:0009225	nucleotide-sugar metabolic process
GO:0009259	ribonucleotide metabolic process
GO:0006633	fatty acid biosynthetic process
GO:0010315	auxin efflux
GO:0060918	auxin transport
GO:0009123	nucleoside monophosphate metabolic process
GO:0048532	anatomical structure arrangement
GO:0015706	nitrate transport
GO:0048646	anatomical structure formation involved in morphogenesis
GO:0009629	response to gravity
GO:0009069	serine family amino acid metabolic process
GO:0010120	camalexin biosynthetic process
GO:0052317	camalexin metabolic process
GO:1990267	response to transition metal nanoparticle
GO:0009119	ribonucleoside metabolic process
GO:1901607	alpha-amino acid biosynthetic process
GO:0009914	hormone transport
GO:0009199	ribonucleoside triphosphate metabolic process
GO:0048507	meristem development
GO:0048508	embryonic meristem development
GO:0009846	pollen germination
GO:0005985	sucrose metabolic process
GO:0044038	cell wall macromolecule biosynthetic process
GO:2000024	regulation of leaf development
GO:0070589	cellular component macromolecule biosynthetic process
GO:0030258	lipid modification
GO:0009926	auxin polar transport
GO:0045492	xylan biosynthetic process
GO:0009615	response to virus
GO:0071365	cellular response to auxin stimulus
GO:0005996	monosaccharide metabolic process
GO:0009733	response to auxin
GO:0009827	plant-type cell wall modification
GO:0006085	acetyl-CoA biosynthetic process
GO:0021700	developmental maturation
GO:0009267	cellular response to starvation
GO:0009734	auxin-activated signaling pathway
GO:0052543	callose deposition in cell wall
GO:0009809	lignin biosynthetic process
GO:0071241	cellular response to inorganic substance
GO:0006757	ATP generation from ADP
GO:0006096	glycolytic process
GO:0052386	cell wall thickening
GO:0010016	shoot system morphogenesis
GO:1901136	carbohydrate derivative catabolic process
GO:0009684	indoleacetic acid biosynthetic process
GO:0006568	tryptophan metabolic process
GO:0006586	indolalkylamine metabolic process
GO:1901699	cellular response to nitrogen compound
GO:0009135	purine nucleoside diphosphate metabolic process
GO:0046031	ADP metabolic process
GO:0009179	purine ribonucleoside diphosphate metabolic process
GO:0009185	ribonucleoside diphosphate metabolic process
GO:0070592	cell wall polysaccharide biosynthetic process
GO:0052545	callose localization
GO:0005984	disaccharide metabolic process
GO:0030244	cellulose biosynthetic process
GO:0046348	amino sugar catabolic process
GO:0010167	response to nitrate
GO:1901072	glucosamine-containing compound catabolic process
GO:0006030	chitin metabolic process
GO:0006032	chitin catabolic process
GO:0006026	aminoglycan catabolic process
GO:0006108	malate metabolic process
GO:0048588	developmental cell growth
GO:0006165	nucleoside diphosphate phosphorylation
GO:0010014	meristem initiation
GO:0008202	steroid metabolic process
GO:0080167	response to karrikin
GO:0046148	pigment biosynthetic process
GO:0033037	polysaccharide localization
GO:0046939	nucleotide phosphorylation
GO:2000280	regulation of root development
GO:0010345	suberin biosynthetic process
GO:1901071	glucosamine-containing compound metabolic process
GO:1902170	cellular response to reactive nitrogen species
GO:0009625	response to insect
GO:0009310	amine catabolic process
GO:0042402	cellular biogenic amine catabolic process
GO:0033386	geranylgeranyl diphosphate biosynthetic process
GO:0033385	geranylgeranyl diphosphate metabolic process
GO:1901617	organic hydroxy compound biosynthetic process
GO:0006595	polyamine metabolic process
GO:0034440	lipid oxidation
GO:0009064	glutamine family amino acid metabolic process
GO:0009072	aromatic amino acid family metabolic process
GO:0016036	cellular response to phosphate starvation
GO:0019318	hexose metabolic process

## Sheet: purple
GO_acc	term_type	Term	queryitem	querytotal	bgitem	bgtotal	pvalue	FDR	entries
GO:0044699	P	single-organism process	1230	2677	9448	28362	2.6e-38	2.6e-34	// AT2G17630 // AT1G06620 // AT2G39880 // AT2G02480 // AT1G50090 // AT2G29340 // AT4G14210 // AT2G25880 // AT5G02290 // AT3G16370 // AT1G13980 // AT4G15360 // AT3G13870 // AT5G51060 // AT3G55610 // AT4G03460 // AT3G24240 // AT4G18160 // AT3G21430 // AT1G55940 // AT3G51430 // AT2G24130 // AT3G54930 // AT1G03160 // AT1G24340 // AT4G23850 // AT4G16310 // AT2G31810 // AT1G62262 // AT5G51050 // AT3G01…
GO:0044763	P	single-organism cellular process	906	2677	6591	28362	1.6e-32	7.8e-29	// AT2G17630 // AT2G39880 // AT2G02480 // AT1G50090 // AT4G14210 // AT2G25880 // AT5G02290 // AT1G13980 // AT5G51060 // AT3G55610 // AT4G03460 // AT5G12870 // AT4G18160 // AT3G21430 // AT2G24130 // AT1G63970 // AT1G03160 // AT5G20490 // AT2G31810 // AT5G58380 // AT2G34250 // AT1G66270 // AT1G19220 // AT3G15920 // AT3G16690 // AT1G31910 // AT5G44870 // AT3G59760 // AT2G42700 // AT1G73430 // AT1G35…
GO:0006810	P	transport	404	2677	2391	28362	7.8e-27	2.6e-23	// AT3G16270 // AT5G18290 // AT1G13980 // AT3G13870 // AT5G18525 // AT3G18200 // AT1G19770 // AT5G58970 // AT3G24840 // AT1G62262 // AT3G15920 // AT4G12510 // AT2G42700 // AT5G05570 // AT3G23340 // AT5G33280 // AT3G01350 // AT1G11420 // AT4G01430 // AT2G16640 // AT5G44370 // AT5G11490 // AT5G09400 // AT4G33090 // AT5G49630 // AT1G47560 // AT1G06210 // AT5G11150 // AT3G13320 // AT5G45900 // AT1G30…
GO:0051234	P	establishment of localization	404	2677	2406	28362	2.3e-26	5.7e-23	// AT3G16270 // AT5G18290 // AT1G13980 // AT3G13870 // AT5G18525 // AT3G18200 // AT1G19770 // AT5G58970 // AT3G24840 // AT1G62262 // AT3G15920 // AT4G12510 // AT2G42700 // AT5G05570 // AT3G23340 // AT5G33280 // AT3G01350 // AT1G11420 // AT4G01430 // AT2G16640 // AT5G44370 // AT5G11490 // AT5G09400 // AT4G33090 // AT5G49630 // AT1G47560 // AT1G06210 // AT5G11150 // AT3G13320 // AT5G45900 // AT1G30…
GO:0051179	P	localization	417	2677	2517	28362	3.2e-26	6.4e-23	// AT3G16270 // AT5G18290 // AT1G13980 // AT3G13870 // AT5G18525 // AT3G18200 // AT1G19770 // AT5G58970 // AT3G24840 // AT1G55325 // AT3G15920 // AT4G12510 // AT2G42700 // AT5G05570 // AT3G23340 // AT5G33280 // AT3G01350 // AT1G11420 // AT4G01430 // AT2G16640 // AT5G44370 // AT5G11490 // AT5G09400 // AT4G33090 // AT5G49630 // AT1G47560 // AT1G06210 // AT5G11150 // AT3G13320 // AT5G45900 // AT1G30…
GO:0044710	P	single-organism metabolic process	552	2677	3970	28362	4.2e-19	6.9e-16	// AT2G17630 // AT1G06620 // AT1G50090 // AT2G29340 // AT4G14210 // AT4G22950 // AT3G16370 // AT4G15393 // AT4G15360 // AT5G51060 // AT3G55610 // AT1G55940 // AT1G76790 // AT4G16310 // AT2G31810 // AT5G49030 // AT2G32950 // AT1G31910 // AT3G59760 // AT3G53100 // AT4G01660 // AT1G76150 // AT5G48300 // AT5G62480 // AT3G21140 // AT4G37750 // AT5G64740 // AT4G34570 // AT3G60140 // AT4G15290 // AT5G67…
GO:0006796	P	phosphate-containing compound metabolic process	290	2677	1735	28362	1.3e-18	1.8e-15	// AT1G05000 // AT3G59700 // AT4G28490 // AT5G05200 // AT4G11470 // AT5G63710 // AT5G59700 // AT3G46940 // AT2G25880 // AT5G02290 // AT5G62310 // AT4G11570 // AT5G60280 // AT5G53110 // AT3G55610 // AT3G24240 // AT5G18525 // AT3G54690 // AT3G46330 // AT4G24620 // AT5G18700 // AT2G22480 // AT1G55090 // AT4G00895 // AT3G02750 // AT2G16250 // AT3G27190 // AT4G36080 // AT4G33770 // AT2G01460 // AT1G25…
GO:0006793	P	phosphorus metabolic process	291	2677	1751	28362	2.2e-18	2.8e-15	// AT1G05000 // AT3G59700 // AT4G28490 // AT5G05200 // AT4G11470 // AT5G63710 // AT5G59700 // AT3G46940 // AT2G25880 // AT5G02290 // AT5G62310 // AT4G11570 // AT5G60280 // AT5G53110 // AT3G55610 // AT3G24240 // AT5G18525 // AT3G54690 // AT3G46330 // AT4G24620 // AT5G18700 // AT2G22480 // AT1G55090 // AT4G00895 // AT3G02750 // AT2G16250 // AT3G27190 // AT4G36080 // AT4G33770 // AT2G01460 // AT1G25…
GO:0009987	P	cellular process	1429	2677	12771	28362	7.7e-17	8.5e-14	// AT1G50090 // AT5G02290 // AT1G53210 // AT1G13980 // AT4G03460 // AT1G03160 // AT5G13270 // AT1G35530 // AT1G16280 // AT4G13390 // AT5G54650 // AT5G48300 // AT5G62480 // AT5G13180 // AT4G34570 // AT5G60960 // AT4G33090 // AT1G75110 // AT5G07620 // AT2G31865 // AT1G30610 // AT4G02930 // AT5G04940 // AT2G29110 // AT1G06840 // AT5G48010 // AT5G13690 // AT4G34370 // AT5G61960 // AT5G12050 // AT2G02…
GO:0055085	P	transmembrane transport	142	2677	667	28362	2e-16	2e-13	// AT5G10490 // AT3G08040 // AT5G18290 // AT1G16370 // AT5G27350 // AT4G00895 // AT5G58970 // AT1G13900 // AT4G37640 // AT2G17500 // AT1G04120 // AT3G16690 // AT2G26910 // AT4G11150 // AT1G15700 // AT3G05400 // AT3G02850 // AT5G33280 // AT1G44100 // AT4G26780 // AT1G77610 // AT3G59280 // AT4G01430 // AT5G03570 // AT5G44370 // AT5G09400 // AT2G32270 // AT2G34190 // AT1G17120 // AT1G08430 // AT2G34…
GO:0006464	P	cellular protein modification process	324	2677	2126	28362	1.2e-15	1e-12	// AT5G15020 // AT3G06540 // AT4G10150 // AT4G30940 // AT4G28490 // AT3G04690 // AT4G11470 // AT5G63710 // AT4G04570 // AT2G25880 // AT5G02290 // AT5G62310 // AT5G46740 // AT4G11570 // AT5G60280 // AT3G01320 // AT3G06930 // AT3G24240 // AT5G18525 // AT3G46330 // AT2G18650 // AT1G03740 // AT5G59700 // AT2G24130 // AT4G31390 // AT1G66160 // AT3G02750 // AT5G58410 // AT4G36080 // AT1G25320 // AT1G50…
GO:0036211	P	protein modification process	324	2677	2126	28362	1.2e-15	1e-12	// AT5G15020 // AT3G06540 // AT4G10150 // AT4G30940 // AT4G28490 // AT3G04690 // AT4G11470 // AT5G63710 // AT4G04570 // AT2G25880 // AT5G02290 // AT5G62310 // AT5G46740 // AT4G11570 // AT5G60280 // AT3G01320 // AT3G06930 // AT3G24240 // AT5G18525 // AT3G46330 // AT2G18650 // AT1G03740 // AT5G59700 // AT2G24130 // AT4G31390 // AT1G66160 // AT3G02750 // AT5G58410 // AT4G36080 // AT1G25320 // AT1G50…
GO:0016310	P	phosphorylation	217	2677	1254	28362	1.8e-15	1.4e-12	// AT4G28490 // AT5G05200 // AT4G11470 // AT5G63710 // AT2G25880 // AT5G02290 // AT5G62310 // AT4G11570 // AT5G60280 // AT5G53110 // AT3G55610 // AT3G24240 // AT5G18525 // AT5G42810 // AT3G46330 // AT4G24620 // AT1G03740 // AT2G22480 // AT2G24130 // AT3G04690 // AT2G16250 // AT3G27190 // AT4G36080 // AT4G33770 // AT2G01460 // AT1G25320 // AT1G50700 // AT4G30340 // AT2G20635 // AT1G31910 // AT3G17…
GO:0043412	P	macromolecule modification	368	2677	2532	28362	5.4e-15	3.8e-12	// AT5G15020 // AT2G25880 // AT5G02290 // AT3G24240 // AT5G18525 // AT3G46330 // AT2G24130 // AT5G13270 // AT4G16310 // AT1G25320 // AT1G50700 // AT2G32950 // AT2G17030 // AT2G39180 // AT2G39230 // AT3G23340 // AT4G22950 // AT4G20910 // AT3G45430 // AT5G14460 // AT5G60960 // AT2G14510 // AT5G07620 // AT1G72280 // AT3G18290 // AT3G01320 // AT1G30610 // AT5G45900 // AT5G25350 // AT4G04570 // AT4G11…
GO:0050896	P	response to stimulus	766	2677	6250	28362	2e-14	1.2e-11	// AT2G17630 // AT1G77320 // AT5G44870 // AT5G02290 // AT1G53210 // AT1G13980 // AT5G18520 // AT5G51060 // AT3G55610 // AT4G03460 // AT5G18525 // AT3G24240 // AT1G69850 // AT2G24130 // AT1G03160 // AT1G25320 // AT5G58380 // AT1G19220 // AT3G15920 // AT3G16690 // AT1G19180 // AT1G35530 // AT4G01660 // AT1G27740 // AT4G22950 // AT4G20910 // AT5G25910 // AT5G48300 // AT5G62480 // AT5G44650 // AT5G64…
GO:0006468	P	protein phosphorylation	172	2677	936	28362	2e-14	1.2e-11	// AT4G28490 // AT5G59700 // AT4G11470 // AT5G63710 // AT2G25880 // AT5G02290 // AT5G62310 // AT4G11570 // AT5G60280 // AT3G24240 // AT5G18525 // AT3G46330 // AT1G03740 // AT2G24130 // AT3G04690 // AT2G16250 // AT1G25320 // AT1G50700 // AT2G20635 // AT3G17420 // AT3G46930 // AT4G04695 // AT3G23340 // AT5G65600 // AT5G45840 // AT3G45430 // AT1G73450 // AT1G59580 // AT5G41990 // AT5G38280 // AT1G18…
GO:0006811	P	ion transport	128	2677	645	28362	5e-13	2.9e-10	// AT5G10490 // AT4G30940 // AT4G25350 // AT1G58520 // AT5G35750 // AT4G01840 // AT1G47670 // AT4G00895 // AT4G37640 // AT1G22540 // AT4G11150 // AT1G15700 // AT3G02850 // AT5G33280 // AT1G44100 // AT4G04340 // AT5G03570 // AT5G44370 // AT1G53470 // AT4G19030 // AT5G09400 // AT2G32270 // AT1G08430 // AT5G67330 // AT3G04110 // AT1G68740 // AT5G49630 // AT5G17630 // AT5G49890 // AT3G13320 // AT5G64…
GO:0044711	P	single-organism biosynthetic process	257	2677	1735	28362	2.1e-11	1.2e-08	// AT2G17630 // AT1G58290 // AT2G13810 // AT4G29010 // AT3G44550 // AT4G14210 // AT3G02590 // AT4G11570 // AT1G66800 // AT2G25450 // AT4G15360 // AT1G18580 // AT3G55610 // AT5G42810 // AT4G24620 // AT1G55940 // AT1G55090 // AT4G00895 // AT3G27190 // AT4G23850 // AT1G18500 // AT1G14080 // AT1G50480 // AT3G03210 // AT4G00550 // AT2G43090 // AT1G31910 // AT3G46940 // AT3G07630 // AT5G52920 // AT5G39…
GO:0071702	P	organic substance transport	194	2677	1234	28362	1.1e-10	5.7e-08	// AT3G06540 // AT3G16270 // AT1G13980 // AT4G01810 // AT5G18525 // AT1G47670 // AT1G72125 // AT4G19490 // AT5G13400 // AT1G13900 // AT3G24840 // AT5G39500 // AT5G40480 // AT1G22540 // AT3G15920 // AT4G12510 // AT1G73640 // AT2G26690 // AT2G31660 // AT1G05520 // AT2G46520 // AT4G30600 // AT5G46040 // AT2G02040 // AT3G01350 // AT4G26780 // AT1G77610 // AT2G34940 // AT3G59280 // AT4G01430 // AT3G45…
GO:0008152	P	metabolic process	1301	2677	12035	28362	4.8e-10	2.4e-07	// AT2G17630 // AT5G15020 // AT1G06620 // AT2G39880 // AT2G02480 // AT1G50090 // AT4G02060 // AT1G20980 // AT4G14210 // AT2G25880 // AT5G02290 // AT5G44650 // AT3G16370 // AT4G15393 // AT4G15360 // AT4G30940 // AT5G51060 // AT3G55610 // AT3G24240 // AT5G18525 // AT3G46330 // AT5G02230 // AT3G07690 // AT1G55940 // AT3G51430 // AT2G24130 // AT3G48340 // AT5G13270 // AT4G23850 // AT4G16310 // AT2G31…
GO:0051716	P	cellular response to stimulus	368	2677	2856	28362	5.6e-09	2.7e-06	// AT5G44870 // AT5G02290 // AT1G53210 // AT1G13980 // AT4G03460 // AT2G24130 // AT1G03160 // AT1G25320 // AT1G19220 // AT3G15920 // AT3G16690 // AT1G19180 // AT1G35530 // AT4G22950 // AT4G20910 // AT5G25910 // AT5G67030 // AT1G04020 // AT3G18290 // AT5G40820 // AT2G31865 // AT4G16920 // AT3G24240 // AT4G31400 // AT5G25350 // AT1G06840 // AT1G05065 // AT5G12050 // AT1G71220 // AT2G02090 // AT3G25…
GO:0006629	P	lipid metabolic process	156	2677	994	28362	8.6e-09	3.9e-06	// AT1G58520 // AT4G29010 // AT3G44550 // AT4G14210 // AT3G02590 // AT3G16370 // AT4G36945 // AT1G55940 // AT1G03000 // AT1G66020 // AT4G00550 // AT1G31910 // AT2G03760 // AT5G05700 // AT5G52920 // AT4G14070 // AT1G76150 // AT1G35250 // AT1G64400 // AT5G47770 // AT3G03530 // AT1G73340 // AT4G37060 // AT1G19440 // AT1G06290 // AT5G57190 // AT5G67030 // AT3G48080 // AT4G20210 // AT5G23670 // AT5G51…
GO:0034220	P	ion transmembrane transport	58	2677	255	28362	2.2e-08	9.6e-06	// AT3G08040 // AT4G33530 // AT3G57330 // AT5G64290 // AT5G46330 // AT1G08430 // AT5G18290 // AT3G15990 // AT4G18160 // AT4G01840 // AT1G19570 // AT3G22910 // AT1G67940 // AT4G00895 // AT2G16510 // AT5G40890 // AT4G29900 // AT4G37640 // AT1G09575 // AT1G68100 // AT5G19600 // AT1G64200 // AT1G78900 // AT1G35670 // AT4G09650 // AT4G11150 // AT4G10310 // AT1G15700 // AT3G45780 // AT4G04640 // AT2G38…
GO:0098660	P	inorganic ion transmembrane transport	46	2677	178	28362	2.6e-08	1.1e-05	// AT4G33530 // AT3G57330 // AT4G04640 // AT1G64200 // AT3G15990 // AT4G18160 // AT4G01840 // AT3G22910 // AT1G67940 // AT4G00895 // AT2G16510 // AT5G40890 // AT4G29900 // AT4G37640 // AT1G09575 // AT1G68100 // AT5G19600 // AT1G78900 // AT1G35670 // AT4G09650 // AT4G11150 // AT4G10310 // AT1G15700 // AT2G38460 // AT3G02850 // AT5G33280 // AT5G55470 // AT5G10180 // AT1G08960 // AT5G03570 // AT3G45…
GO:0007154	P	cell communication	292	2677	2223	28362	5.6e-08	2.2e-05	// AT3G06540 // AT3G08040 // AT4G25350 // AT5G63710 // AT5G44870 // AT5G46210 // AT5G62310 // AT1G07410 // AT5G35750 // AT1G13980 // AT4G25560 // AT1G61180 // AT1G16370 // AT4G03460 // AT3G05990 // AT2G13810 // AT3G24240 // AT3G57530 // AT2G24130 // AT2G16250 // AT4G08450 // AT2G19780 // AT1G66270 // AT1G25320 // AT5G39500 // AT5G35840 // AT4G30340 // AT1G19220 // AT4G00550 // AT3G16690 // AT1G53…
GO:0044712	P	single-organism catabolic process	101	2677	585	28362	7.9e-08	3e-05	// AT1G58520 // AT4G29010 // AT3G16370 // AT5G35750 // AT4G24620 // AT2G22480 // AT1G51470 // AT1G03000 // AT5G05700 // AT3G09260 // AT4G01660 // AT1G76150 // AT2G31350 // AT5G62480 // AT1G53680 // AT3G03530 // AT4G37060 // AT1G06290 // AT1G47600 // AT5G53970 // AT5G12200 // AT1G05470 // AT1G28580 // AT3G22200 // AT5G44070 // AT1G17180 // AT2G36310 // AT5G58700 // AT5G65110 // AT5G52920 // AT2G29…
GO:0016043	P	cellular component organization	316	2677	2456	28362	9e-08	3.3e-05	// AT5G15020 // AT1G65310 // AT5G62540 // AT4G30940 // AT4G25350 // AT2G02480 // AT4G18990 // AT5G61980 // AT2G25880 // AT2G33385 // AT5G62310 // AT5G44650 // AT5G19530 // AT1G02460 // AT1G13980 // AT4G16390 // AT3G13870 // AT1G18580 // AT2G42890 // AT3G56310 // AT4G18160 // AT4G19020 // AT4G23940 // AT3G04690 // AT3G20540 // AT1G03160 // AT4G36080 // AT1G13900 // AT4G16310 // AT1G77460 // AT5G39…
GO:0006820	P	anion transport	52	2677	227	28362	9.5e-08	3.4e-05	// AT5G49890 // AT4G25350 // AT3G13050 // AT5G41800 // AT5G64290 // AT5G63850 // AT3G46980 // AT5G44070 // AT3G15990 // AT2G47160 // AT3G52190 // AT3G45700 // AT1G47670 // AT1G67940 // AT5G23810 // AT1G22540 // AT1G53470 // AT3G45650 // AT5G67500 // AT1G44100 // AT2G03240 // AT1G61800 // AT3G45780 // AT1G64650 // AT5G33280 // AT1G14040 // AT5G10180 // AT5G19520 // AT1G52190 // AT5G44370 // AT1G78…
GO:0072511	P	divalent inorganic cation transport	28	2677	81	28362	1.1e-07	3.7e-05	// AT3G13320 // AT3G57330 // AT1G16010 // AT2G23150 // AT3G22910 // AT5G67330 // AT4G29900 // AT4G37640 // AT1G09575 // AT1G68100 // AT4G37270 // AT5G22830 // AT2G29410 // AT4G00900 // AT2G38460 // AT1G55910 // AT4G04340 // AT1G42540 // AT2G04620 // AT5G03570 // AT2G32270 // AT4G36820 // AT2G38170 // AT3G21180 // AT1G35720 // AT3G04110 // AT2G47600 // AT2G04040
GO:0015031	P	protein transport	109	2677	653	28362	1.1e-07	3.7e-05	// AT3G06540 // AT3G16270 // AT1G13980 // AT4G01810 // AT5G18525 // AT4G19490 // AT1G13900 // AT3G24840 // AT5G39500 // AT3G15920 // AT5G40480 // AT1G73640 // AT2G42700 // AT1G73430 // AT1G05520 // AT2G46520 // AT4G30600 // AT4G26780 // AT2G34940 // AT3G59280 // AT4G24840 // AT2G16640 // AT5G11490 // AT5G16830 // AT3G63130 // AT1G79590 // AT1G06210 // AT5G11150 // AT5G45900 // AT3G01610 // AT1G21…
GO:0005975	P	carbohydrate metabolic process	168	2677	1144	28362	1.3e-07	4e-05	// AT1G65310 // AT1G70500 // AT4G28490 // AT4G18990 // AT1G02460 // AT2G25450 // AT4G18340 // AT1G18580 // AT3G56310 // AT4G24620 // AT2G22480 // AT1G51470 // AT3G27190 // AT1G13900 // AT1G66270 // AT1G77460 // AT1G14080 // AT3G03210 // AT1G06410 // AT5G39990 // AT2G03220 // AT5G40760 // AT5G15050 // AT1G75680 // AT5G48300 // AT5G37180 // AT1G03310 // AT4G24430 // AT5G64740 // AT5G41040 // AT5G11…
GO:0008104	P	protein localization	116	2677	715	28362	1.6e-07	5e-05	// AT3G06540 // AT3G16270 // AT1G13980 // AT4G01810 // AT5G18525 // AT4G19490 // AT1G13900 // AT3G24840 // AT5G39500 // AT3G15920 // AT5G40480 // AT1G73640 // AT2G42700 // AT1G73430 // AT1G05520 // AT2G46520 // AT4G30600 // AT4G26780 // AT2G34940 // AT3G59280 // AT4G24840 // AT2G16640 // AT5G11490 // AT5G16830 // AT3G63130 // AT1G79590 // AT1G47560 // AT1G06210 // AT5G11150 // AT5G45900 // AT3G01…
GO:0045184	P	establishment of protein localization	109	2677	661	28362	1.9e-07	5.5e-05	// AT3G06540 // AT3G16270 // AT1G13980 // AT4G01810 // AT5G18525 // AT4G19490 // AT1G13900 // AT3G24840 // AT5G39500 // AT3G15920 // AT5G40480 // AT1G73640 // AT2G42700 // AT1G73430 // AT1G05520 // AT2G46520 // AT4G30600 // AT4G26780 // AT2G34940 // AT3G59280 // AT4G24840 // AT2G16640 // AT5G11490 // AT5G16830 // AT3G63130 // AT1G79590 // AT1G06210 // AT5G11150 // AT5G45900 // AT3G01610 // AT1G21…
GO:0009056	P	catabolic process	200	2677	1430	28362	1.9e-07	5.5e-05	// AT3G60820 // AT4G28490 // AT5G26680 // AT4G29010 // AT5G46210 // AT1G58520 // AT3G16370 // AT5G35750 // AT1G44970 // AT2G18650 // AT2G22480 // AT1G51470 // AT3G48340 // AT1G03000 // AT1G47600 // AT5G05700 // AT5G54080 // AT4G01660 // AT1G76150 // AT1G02305 // AT2G31350 // AT1G75680 // AT5G62480 // AT5G46740 // AT1G53680 // AT1G06290 // AT4G11370 // AT5G56340 // AT4G37060 // AT4G08770 // AT1G79…
GO:0044262	P	cellular carbohydrate metabolic process	76	2677	407	28362	2.3e-07	6.5e-05	// AT3G55830 // AT5G09870 // AT4G18780 // AT1G05470 // AT1G65310 // AT3G08550 // AT1G48930 // AT1G67140 // AT3G22200 // AT5G44030 // AT1G05570 // AT2G25450 // AT2G20680 // AT3G23730 // AT5G48070 // AT4G24620 // AT3G59100 // AT4G17770 // AT1G78090 // AT5G41040 // AT5G57540 // AT1G03310 // AT3G27190 // AT3G07160 // AT1G77460 // AT1G14080 // AT4G39350 // AT3G03210 // AT3G61130 // AT1G73370 // AT5G40…
GO:0044765	P	single-organism transport	150	2677	1004	28362	2.4e-07	6.8e-05	// AT3G08040 // AT4G02350 // AT5G19530 // AT1G13980 // AT5G27350 // AT1G19770 // AT4G00895 // AT1G13900 // AT2G34250 // AT2G17500 // AT3G56640 // AT4G12510 // AT2G26910 // AT2G42700 // AT5G40780 // AT4G11150 // AT4G30600 // AT1G15700 // AT3G02850 // AT1G44100 // AT4G26780 // AT3G59280 // AT4G01430 // AT1G47550 // AT1G01580 // AT5G09400 // AT3G63130 // AT4G33090 // AT4G29810 // AT5G49630 // AT1G47…
GO:0006950	P	response to stress	424	2677	3506	28362	2.9e-07	7.8e-05	// AT5G44870 // AT5G02290 // AT1G53210 // AT5G51060 // AT3G55610 // AT4G03460 // AT5G18525 // AT5G12870 // AT1G03160 // AT3G16690 // AT1G19180 // AT1G35530 // AT4G22950 // AT4G20910 // AT5G25910 // AT3G16470 // AT5G44650 // AT5G13180 // AT1G75280 // AT1G32330 // AT5G67030 // AT3G32980 // AT3G18290 // AT5G49630 // AT5G40820 // AT2G31865 // AT4G16920 // AT2G41540 // AT4G31400 // AT5G45900 // AT3G05…
GO:0044723	P	single-organism carbohydrate metabolic process	102	2677	613	28362	3.2e-07	8.3e-05	// AT2G25450 // AT1G18580 // AT4G24620 // AT2G22480 // AT1G24320 // AT3G27190 // AT1G77460 // AT1G14080 // AT3G03210 // AT1G06410 // AT5G39990 // AT1G07110 // AT5G40760 // AT5G15050 // AT5G48300 // AT5G37180 // AT1G03310 // AT5G64740 // AT5G41040 // AT4G15290 // AT2G38320 // AT2G37090 // AT3G55830 // AT3G01260 // AT1G05470 // AT3G22200 // AT1G05570 // AT5G57330 // AT3G59100 // AT3G14570 // AT1G63…
GO:0044264	P	cellular polysaccharide metabolic process	57	2677	273	28362	3.4e-07	8.8e-05	// AT3G55830 // AT5G09870 // AT4G18780 // AT4G18990 // AT1G65310 // AT3G08550 // AT1G48930 // AT1G67140 // AT5G44030 // AT1G05570 // AT2G20680 // AT5G48070 // AT4G24620 // AT3G59100 // AT1G19940 // AT3G58560 // AT5G57540 // AT3G27190 // AT3G07160 // AT1G77460 // AT1G14080 // AT4G39350 // AT3G03210 // AT3G61130 // AT5G40870 // AT2G15390 // AT2G32620 // AT3G23730 // AT1G63180 // AT1G75680 // AT5G48…
GO:0044281	P	small molecule metabolic process	217	2677	1597	28362	3.8e-07	9.6e-05	// AT2G17630 // AT2G47510 // AT2G13810 // AT1G50090 // AT4G29010 // AT3G46940 // AT3G02590 // AT4G11570 // AT2G25450 // AT4G31990 // AT3G55610 // AT5G42810 // AT4G24620 // AT2G22480 // AT1G55090 // AT4G00895 // AT4G29680 // AT3G27190 // AT4G33770 // AT1G18500 // AT1G50480 // AT3G02580 // AT2G43090 // AT3G07630 // AT3G59760 // AT2G26690 // AT1G07110 // AT5G54080 // AT4G01660 // AT5G34930 // AT1G17…
GO:0071704	P	organic substance metabolic process	1137	2677	10672	28362	5.1e-07	0.00012	// AT2G17630 // AT5G15020 // AT2G39880 // AT2G02480 // AT1G50090 // AT1G20980 // AT4G14210 // AT2G25880 // AT5G02290 // AT5G05470 // AT3G16370 // AT4G15393 // AT1G18580 // AT3G55610 // AT3G24240 // AT5G18525 // AT3G46330 // AT3G07690 // AT1G55940 // AT2G24130 // AT5G13270 // AT4G23850 // AT4G16310 // AT2G31810 // AT1G50700 // AT3G24090 // AT5G43100 // AT1G19220 // AT2G26600 // AT2G32950 // AT1G31…
GO:0070838	P	divalent metal ion transport	26	2677	79	28362	6.7e-07	0.00016	// AT3G13320 // AT3G57330 // AT1G16010 // AT2G23150 // AT3G22910 // AT5G67330 // AT4G29900 // AT4G37640 // AT1G09575 // AT1G68100 // AT4G37270 // AT5G22830 // AT2G29410 // AT4G00900 // AT1G55910 // AT4G04340 // AT1G42540 // AT2G04620 // AT2G32270 // AT4G36820 // AT2G38170 // AT3G21180 // AT1G35720 // AT3G04110 // AT2G47600 // AT2G04040
GO:1901135	P	carbohydrate derivative metabolic process	104	2677	645	28362	8.9e-07	0.00021	// AT3G46940 // AT4G24620 // AT2G22480 // AT1G76790 // AT4G00895 // AT3G27190 // AT1G66270 // AT3G24090 // AT1G21120 // AT4G00550 // AT2G38280 // AT1G07110 // AT4G11150 // AT1G17260 // AT1G15700 // AT5G39320 // AT1G03310 // AT3G54470 // AT3G52990 // AT5G52560 // AT4G34570 // AT3G60140 // AT3G27060 // AT1G18570 // AT1G63050 // AT3G55830 // AT2G41540 // AT2G15370 // AT4G04640 // AT4G12250 // AT5G18…
GO:1902578	P	single-organism localization	151	2677	1040	28362	9.8e-07	0.00022	// AT3G08040 // AT4G02350 // AT5G19530 // AT1G13980 // AT5G27350 // AT1G19770 // AT4G00895 // AT1G13900 // AT2G34250 // AT2G17500 // AT3G56640 // AT4G12510 // AT2G26910 // AT2G42700 // AT5G40780 // AT4G11150 // AT4G30600 // AT1G15700 // AT3G02850 // AT1G44100 // AT4G26780 // AT3G59280 // AT4G01430 // AT1G47550 // AT1G01580 // AT5G09400 // AT3G63130 // AT4G33090 // AT4G29810 // AT5G49630 // AT1G47…
GO:0044248	P	cellular catabolic process	149	2677	1024	28362	1e-06	0.00023	// AT3G60820 // AT5G26680 // AT4G29010 // AT5G46210 // AT5G46740 // AT5G35750 // AT1G44970 // AT2G18650 // AT1G51470 // AT3G48340 // AT1G03000 // AT1G47600 // AT5G05700 // AT5G54080 // AT4G01660 // AT1G76150 // AT1G02305 // AT2G31350 // AT1G75680 // AT5G62480 // AT1G53680 // AT1G06290 // AT4G11370 // AT5G56340 // AT4G08770 // AT1G79090 // AT4G33090 // AT5G12200 // AT3G32980 // AT1G55860 // AT1G78…
GO:0010015	P	root morphogenesis	52	2677	249	28362	1.1e-06	0.00024	// AT3G13870 // AT1G24620 // AT1G15700 // AT3G08550 // AT1G49430 // AT5G03540 // AT3G61650 // AT4G30160 // AT1G13980 // AT5G18520 // AT5G51060 // AT3G24240 // AT4G28490 // AT1G67710 // AT5G55910 // AT5G09350 // AT1G08260 // AT4G18640 // AT5G05620 // AT1G63450 // AT2G17500 // AT1G52240 // AT5G20490 // AT1G19220 // AT1G04020 // AT1G21410 // AT2G17720 // AT3G51460 // AT4G34580 // AT5G65710 // AT3G05…
GO:0051641	P	cellular localization	98	2677	601	28362	1.2e-06	0.00025	// AT3G06540 // AT3G13870 // AT3G16270 // AT1G13980 // AT4G01810 // AT5G18525 // AT4G33240 // AT4G19490 // AT1G13900 // AT1G77460 // AT3G16690 // AT1G30900 // AT1G73430 // AT1G05520 // AT2G46520 // AT4G30600 // AT4G26780 // AT2G34940 // AT3G59280 // AT2G16640 // AT5G11490 // AT5G16830 // AT1G08820 // AT3G63130 // AT4G30160 // AT1G79590 // AT1G18570 // AT1G47560 // AT1G06210 // AT2G42810 // AT1G17…
GO:0006812	P	cation transport	67	2677	362	28362	1.5e-06	0.00031	// AT2G16800 // AT4G10310 // AT3G08040 // AT4G30940 // AT3G13320 // AT3G57330 // AT5G64290 // AT1G16010 // AT3G46960 // AT5G35750 // AT4G33530 // AT2G23150 // AT4G18160 // AT3G58730 // AT1G16310 // AT3G22910 // AT4G00895 // AT1G53030 // AT2G16510 // AT5G67330 // AT4G29900 // AT4G37640 // AT1G09575 // AT1G68100 // AT4G37270 // AT1G54115 // AT5G22830 // AT1G78900 // AT1G35670 // AT2G29410 // AT2G28…
GO:0044042	P	glucan metabolic process	47	2677	218	28362	1.7e-06	0.00033	// AT3G55830 // AT5G09870 // AT4G18780 // AT4G18990 // AT1G65310 // AT3G08550 // AT1G48930 // AT1G67140 // AT5G44030 // AT1G05570 // AT5G48070 // AT4G24620 // AT3G59100 // AT1G19940 // AT3G58560 // AT5G57540 // AT3G27190 // AT3G07160 // AT1G77460 // AT1G14080 // AT4G39350 // AT5G40870 // AT2G15390 // AT2G32620 // AT3G23730 // AT2G41770 // AT1G75680 // AT5G48300 // AT1G69830 // AT1G03310 // AT2G31…
GO:0007049	P	cell cycle	92	2677	558	28362	1.7e-06	0.00033	// AT1G08130 // AT3G44550 // AT2G25880 // AT1G13980 // AT2G42890 // AT5G18700 // AT5G27610 // AT1G35530 // AT5G37630 // AT4G05190 // AT3G17360 // AT5G07290 // AT1G06590 // AT4G32700 // AT5G64740 // AT4G18780 // AT1G44900 // AT4G15290 // AT3G63130 // AT3G27060 // AT5G27620 // AT1G50710 // AT2G20635 // AT5G40820 // AT5G05560 // AT4G31400 // AT3G01610 // AT5G22500 // AT5G18580 // AT4G21820 // AT5G61…
GO:0006073	P	cellular glucan metabolic process	47	2677	218	28362	1.7e-06	0.00033	// AT3G55830 // AT5G09870 // AT4G18780 // AT4G18990 // AT1G65310 // AT3G08550 // AT1G48930 // AT1G67140 // AT5G44030 // AT1G05570 // AT5G48070 // AT4G24620 // AT3G59100 // AT1G19940 // AT3G58560 // AT5G57540 // AT3G27190 // AT3G07160 // AT1G77460 // AT1G14080 // AT4G39350 // AT5G40870 // AT2G15390 // AT2G32620 // AT3G23730 // AT2G41770 // AT1G75680 // AT5G48300 // AT1G69830 // AT1G03310 // AT2G31…
GO:0051301	P	cell division	66	2677	358	28362	2e-06	0.00038	// AT1G08130 // AT5G16270 // AT5G09870 // AT4G18780 // AT5G03540 // AT1G17580 // AT3G08550 // AT4G31400 // AT2G25880 // AT3G60740 // AT3G01610 // AT5G54440 // AT3G61650 // AT3G05330 // AT3G63130 // AT3G60190 // AT5G51600 // AT1G72160 // AT5G45550 // AT5G18580 // AT5G13690 // AT5G60410 // AT1G08260 // AT4G39350 // AT4G33650 // AT3G17360 // AT5G20490 // AT4G14310 // AT1G21410 // AT2G32620 // AT3G16…
GO:0007166	P	cell surface receptor signaling pathway	49	2677	234	28362	2.1e-06	0.00038	// AT3G56370 // AT4G28490 // AT2G02220 // AT5G63710 // AT5G02290 // AT5G46330 // AT2G25790 // AT1G27190 // AT3G24240 // AT1G28440 // AT1G16150 // AT1G06840 // AT4G30520 // AT2G24130 // AT3G28040 // AT2G16250 // AT4G18640 // AT1G25320 // AT1G79670 // AT4G22130 // AT5G14210 // AT3G17420 // AT5G65710 // AT2G13800 // AT2G27060 // AT5G45840 // AT5G59010 // AT1G78280 // AT1G79680 // AT2G23770 // AT5G65…
GO:0006082	P	organic acid metabolic process	156	2677	1099	28362	2.1e-06	0.00038	// AT2G17630 // AT2G47510 // AT2G13810 // AT1G50090 // AT4G29010 // AT3G02590 // AT2G25450 // AT1G78660 // AT3G55610 // AT4G24620 // AT2G22480 // AT1G51470 // AT1G03000 // AT2G31810 // AT5G49030 // AT2G43090 // AT3G07630 // AT3G59760 // AT2G26690 // AT5G54080 // AT1G76150 // AT2G31350 // AT1G64400 // AT5G63980 // AT2G17720 // AT4G33680 // AT3G45720 // AT3G52990 // AT4G34570 // AT1G19440 // AT1G06…
GO:0016192	P	vesicle-mediated transport	71	2677	397	28362	2.2e-06	0.00038	// AT5G61010 // AT3G13870 // AT2G44100 // AT3G24350 // AT4G31540 // AT1G60780 // AT4G02350 // AT5G46330 // AT5G07120 // AT1G13210 // AT1G18190 // AT1G21900 // AT1G13980 // AT3G60190 // AT2G38020 // AT4G01810 // AT3G44340 // AT5G03520 // AT3G52190 // AT3G27530 // AT4G19490 // AT4G20410 // AT2G28650 // AT1G03380 // AT4G36630 // AT5G39500 // AT3G07100 // AT4G33240 // AT3G56640 // AT5G54440 // AT1G71…
GO:1901137	P	carbohydrate derivative biosynthetic process	62	2677	329	28362	2.2e-06	0.00038	// AT1G63050 // AT1G28960 // AT1G01220 // AT3G55830 // AT1G63000 // AT3G46940 // AT5G42870 // AT2G23410 // AT5G18070 // AT1G26570 // AT5G14950 // AT2G37690 // AT1G76790 // AT1G31070 // AT4G00895 // AT1G51590 // AT1G67070 // AT1G05170 // AT3G27190 // AT5G60890 // AT2G38280 // AT5G14480 // AT3G24090 // AT1G71220 // AT4G00550 // AT4G33030 // AT4G20320 // AT2G41490 // AT4G34740 // AT4G09650 // AT4G11…
GO:0030001	P	metal ion transport	53	2677	263	28362	2.2e-06	0.00038	// AT2G16800 // AT4G10310 // AT3G08040 // AT4G30940 // AT3G13320 // AT3G57330 // AT5G64290 // AT1G16010 // AT3G46960 // AT5G35750 // AT4G33530 // AT2G23150 // AT4G18160 // AT3G22910 // AT1G53030 // AT5G67330 // AT4G29900 // AT4G37640 // AT1G09575 // AT1G68100 // AT4G37270 // AT1G54115 // AT5G22830 // AT1G35670 // AT2G29410 // AT2G28160 // AT4G00630 // AT2G40300 // AT2G04620 // AT4G00900 // AT2G38…
GO:0016051	P	carbohydrate biosynthetic process	63	2677	342	28362	3.5e-06	0.0006	// AT5G09870 // AT4G18780 // AT3G08550 // AT1G63450 // AT1G73370 // AT5G44030 // AT1G05570 // AT2G25450 // AT3G63010 // AT1G18580 // AT4G24620 // AT3G59100 // AT4G17770 // AT1G78090 // AT1G06410 // AT2G31960 // AT3G27190 // AT3G07160 // AT5G18480 // AT3G58790 // AT1G77460 // AT1G14080 // AT1G71220 // AT4G39350 // AT3G03210 // AT3G61130 // AT2G15390 // AT5G39990 // AT2G03220 // AT1G71070 // AT2G41…
GO:0034637	P	cellular carbohydrate biosynthetic process	46	2677	219	28362	3.9e-06	0.00066	// AT5G09870 // AT4G18780 // AT3G08550 // AT2G15390 // AT1G73370 // AT5G44030 // AT1G05570 // AT3G59100 // AT4G17770 // AT1G78090 // AT3G27190 // AT3G07160 // AT1G77460 // AT1G14080 // AT4G39350 // AT3G03210 // AT3G61130 // AT1G06410 // AT2G32620 // AT2G41770 // AT3G58560 // AT1G63180 // AT5G48300 // AT5G37180 // AT1G03310 // AT1G60140 // AT2G31960 // AT5G64740 // AT5G41040 // AT5G54690 // AT5G51…
GO:0015698	P	inorganic anion transport	27	2677	95	28362	4.2e-06	0.0007	// AT4G25350 // AT1G30400 // AT5G44070 // AT3G15990 // AT2G47160 // AT3G52190 // AT1G67940 // AT5G40890 // AT3G45650 // AT2G03240 // AT1G68740 // AT1G64650 // AT5G33280 // AT1G14040 // AT5G10180 // AT1G52190 // AT1G78000 // AT3G45700 // AT5G51050 // AT4G19030 // AT1G63010 // AT5G61810 // AT5G49890 // AT1G22540 // AT1G55620 // AT1G72180 // AT5G19600
GO:0033036	P	macromolecule localization	142	2677	996	28362	4.8e-06	0.00078	// AT3G06540 // AT3G16270 // AT1G13980 // AT4G01810 // AT5G18525 // AT4G19490 // AT1G13900 // AT3G24840 // AT5G39500 // AT3G15920 // AT5G40480 // AT1G73640 // AT2G42700 // AT1G73430 // AT1G05520 // AT2G46520 // AT4G30600 // AT1G73370 // AT4G26780 // AT2G34940 // AT3G59280 // AT4G24840 // AT2G16640 // AT5G11490 // AT5G16830 // AT3G63130 // AT1G79590 // AT1G18570 // AT1G47560 // AT1G06210 // AT5G11…
GO:0048193	P	Golgi vesicle transport	29	2677	108	28362	4.9e-06	0.00078	// AT3G13870 // AT3G24350 // AT5G54440 // AT1G13980 // AT4G01810 // AT3G44340 // AT3G52190 // AT3G27530 // AT4G19490 // AT5G39500 // AT3G07100 // AT1G73430 // AT1G05520 // AT1G47550 // AT3G47700 // AT1G13210 // AT2G27460 // AT4G24840 // AT5G16830 // AT1G18190 // AT1G21380 // AT3G10380 // AT5G24350 // AT3G23660 // AT5G16300 // AT4G14160 // AT1G30630 // AT1G47560 // AT1G06210
GO:0051273	P	beta-glucan metabolic process	26	2677	91	28362	5.9e-06	0.00092	// AT3G55830 // AT5G09870 // AT3G08550 // AT5G13000 // AT5G44030 // AT1G05570 // AT3G59100 // AT1G19940 // AT3G14570 // AT3G07160 // AT3G27190 // AT1G77460 // AT4G39350 // AT2G32620 // AT4G04970 // AT1G75680 // AT2G41770 // AT2G31960 // AT5G64740 // AT4G15290 // AT5G36890 // AT4G18780 // AT1G48930 // AT2G36850 // AT1G06490 // AT3G57420
GO:0042221	P	response to chemical	344	2677	2853	28362	5.9e-06	0.00092	// AT2G17630 // AT5G44650 // AT5G18520 // AT5G51060 // AT3G55610 // AT4G03460 // AT5G12870 // AT1G19770 // AT1G19220 // AT3G16690 // AT1G19180 // AT4G24670 // AT4G20910 // AT5G25910 // AT3G16470 // AT5G64740 // AT5G13180 // AT1G75280 // AT3G60140 // AT5G67030 // AT3G32980 // AT5G49630 // AT5G40820 // AT4G23030 // AT4G02930 // AT2G41540 // AT1G13420 // AT5G25350 // AT1G30400 // AT4G11360 // AT4G39…
GO:0048856	P	anatomical structure development	374	2677	3146	28362	7.1e-06	0.0011	// AT2G02480 // AT4G22950 // AT1G13980 // AT5G18520 // AT5G51060 // AT3G55610 // AT3G24240 // AT3G46330 // AT1G55940 // AT1G03160 // AT1G19220 // AT2G32950 // AT3G59760 // AT1G73430 // AT1G16280 // AT3G23340 // AT4G20910 // AT5G54650 // AT5G48300 // AT3G16470 // AT4G01430 // AT4G37750 // AT1G73340 // AT5G46590 // AT5G13180 // AT3G19980 // AT3G54870 // AT1G75110 // AT1G04020 // AT3G18290 // AT1G30…
GO:0044238	P	primary metabolic process	1047	2677	9890	28362	7.1e-06	0.0011	// AT2G17630 // AT5G15020 // AT2G39880 // AT2G02480 // AT4G14210 // AT2G25880 // AT5G02290 // AT5G05470 // AT3G16370 // AT4G15393 // AT1G18580 // AT3G55610 // AT3G24240 // AT5G18525 // AT3G46330 // AT1G55940 // AT2G24130 // AT5G13270 // AT4G23850 // AT4G16310 // AT2G31810 // AT1G50700 // AT5G43100 // AT1G19220 // AT2G26600 // AT2G32950 // AT1G31910 // AT1G60850 // AT3G59760 // AT2G17030 // AT1G19…
GO:0072507	P	divalent inorganic cation homeostasis	19	2677	53	28362	7.6e-06	0.0011	// AT2G29120 // AT3G13772 // AT2G24720 // AT1G68100 // AT2G29100 // AT2G38170 // AT1G14040 // AT5G11180 // AT1G53210 // AT4G39080 // AT4G37270 // AT2G04620 // AT3G04110 // AT5G27100 // AT3G47220 // AT2G29110 // AT2G29410 // AT1G42540 // AT2G32400
GO:0051274	P	beta-glucan biosynthetic process	21	2677	64	28362	8e-06	0.0012	// AT5G09870 // AT4G18780 // AT3G07160 // AT4G15290 // AT3G14570 // AT3G08550 // AT5G13000 // AT2G41770 // AT3G27190 // AT1G77460 // AT2G36850 // AT3G59100 // AT1G06490 // AT4G39350 // AT2G31960 // AT5G64740 // AT5G44030 // AT3G57420 // AT2G32620 // AT1G05570 // AT4G04970
GO:0000910	P	cytokinesis	27	2677	99	28362	8e-06	0.0012	// AT5G09870 // AT2G25880 // AT3G60740 // AT5G03540 // AT5G54440 // AT3G61650 // AT3G05330 // AT3G63130 // AT5G51600 // AT5G18580 // AT2G02820 // AT3G17360 // AT4G39350 // AT2G32620 // AT4G01370 // AT3G19050 // AT5G05620 // AT5G11510 // AT5G44030 // AT3G23670 // AT5G64740 // AT5G18700 // AT4G15290 // AT1G13980 // AT1G09630 // AT4G18780 // AT1G12360
GO:0043436	P	oxoacid metabolic process	138	2677	973	28362	8.3e-06	0.0012	// AT2G17630 // AT2G47510 // AT2G13810 // AT4G29010 // AT3G02590 // AT2G25450 // AT1G78660 // AT3G55610 // AT4G24620 // AT2G22480 // AT1G51470 // AT1G03000 // AT2G31810 // AT5G49030 // AT2G43090 // AT3G07630 // AT3G59760 // AT2G26690 // AT5G38830 // AT1G76150 // AT2G31350 // AT1G64400 // AT5G63980 // AT4G33680 // AT3G45720 // AT3G52990 // AT4G34570 // AT1G19440 // AT1G06290 // AT5G67030 // AT1G74…
GO:0051128	P	regulation of cellular component organization	54	2677	286	28362	9.2e-06	0.0013	// AT3G08550 // AT5G13000 // AT2G33385 // AT5G07290 // AT1G29400 // AT1G05570 // AT3G24440 // AT1G53750 // AT2G42890 // AT2G23740 // AT3G52190 // AT3G59100 // AT3G07525 // AT5G61960 // AT3G14570 // AT3G07160 // AT1G77460 // AT1G54170 // AT2G38020 // AT3G44600 // AT5G17410 // AT1G35670 // AT1G61030 // AT3G16320 // AT4G04970 // AT1G04020 // AT3G23340 // AT1G63680 // AT5G63980 // AT5G54650 // AT2G41…
GO:0051649	P	establishment of localization in cell	80	2677	488	28362	9.3e-06	0.0013	// AT3G06540 // AT3G13870 // AT3G16270 // AT3G24350 // AT1G60780 // AT5G55200 // AT5G54440 // AT5G25760 // AT1G13980 // AT2G05120 // AT1G21650 // AT4G01810 // AT5G18525 // AT1G23900 // AT3G44340 // AT5G17020 // AT3G52190 // AT5G19400 // AT4G19490 // AT4G20410 // AT5G08470 // AT2G19560 // AT5G41685 // AT1G54030 // AT1G13900 // AT4G36630 // AT3G07100 // AT3G27530 // AT4G31490 // AT1G13160 // AT3G16…
GO:0000281	P	mitotic cytokinesis	21	2677	65	28362	9.7e-06	0.0013	// AT4G01370 // AT5G18580 // AT5G09870 // AT3G19050 // AT4G15290 // AT5G05620 // AT3G17360 // AT2G02820 // AT5G03540 // AT5G54440 // AT3G61650 // AT3G05330 // AT1G13980 // AT3G23670 // AT2G32620 // AT5G51600 // AT5G64740 // AT4G18780 // AT5G44030 // AT5G18700 // AT4G39350
GO:0046907	P	intracellular transport	78	2677	473	28362	9.9e-06	0.0013	// AT3G06540 // AT3G13870 // AT3G16270 // AT3G24350 // AT1G60780 // AT5G55200 // AT5G54440 // AT5G25760 // AT3G63130 // AT2G05120 // AT1G21650 // AT4G01810 // AT5G18525 // AT1G23900 // AT3G44340 // AT5G17020 // AT3G52190 // AT5G19400 // AT4G19490 // AT4G20410 // AT5G08470 // AT2G19560 // AT5G41685 // AT1G54030 // AT1G13900 // AT4G36630 // AT3G07100 // AT3G27530 // AT4G31490 // AT1G13160 // AT3G16…
GO:0070727	P	cellular macromolecule localization	74	2677	441	28362	9.8e-06	0.0013	// AT3G06540 // AT3G16270 // AT3G24350 // AT5G55200 // AT5G25760 // AT3G63130 // AT2G05120 // AT1G21650 // AT4G01810 // AT5G18525 // AT1G23900 // AT3G44340 // AT5G17020 // AT3G27530 // AT4G20410 // AT5G08470 // AT2G19560 // AT5G41685 // AT1G54030 // AT1G13900 // AT4G36630 // AT1G77460 // AT3G07100 // AT3G07160 // AT4G31490 // AT4G14160 // AT1G60780 // AT4G02080 // AT1G21900 // AT1G73430 // AT1G05…
GO:1901575	P	organic substance catabolic process	169	2677	1249	28362	9.5e-06	0.0013	// AT3G60820 // AT4G28490 // AT5G26680 // AT4G29010 // AT5G46210 // AT1G58520 // AT3G16370 // AT5G35750 // AT2G18650 // AT2G22480 // AT4G27470 // AT3G48340 // AT1G03000 // AT5G05700 // AT5G54080 // AT4G01660 // AT1G76150 // AT1G02305 // AT2G31350 // AT1G75680 // AT5G46740 // AT3G03530 // AT4G11370 // AT5G56340 // AT4G37060 // AT1G06290 // AT1G79090 // AT4G33090 // AT5G12200 // AT1G55860 // AT1G31…
GO:0009653	P	anatomical structure morphogenesis	131	2677	919	28362	1.1e-05	0.0015	// AT3G13870 // AT4G28490 // AT2G02480 // AT4G02350 // AT5G62310 // AT5G19530 // AT1G13980 // AT5G43810 // AT5G51060 // AT3G24240 // AT3G04690 // AT1G77460 // AT1G19220 // AT3G56640 // AT3G59760 // AT1G73430 // AT1G15700 // AT3G23340 // AT1G63680 // AT5G54650 // AT2G17720 // AT4G32700 // AT5G57020 // AT4G37060 // AT1G44900 // AT2G42230 // AT4G15290 // AT3G54870 // AT5G18520 // AT1G75110 // AT1G04…
GO:0098662	P	inorganic cation transmembrane transport	35	2677	153	28362	1.1e-05	0.0015	// AT4G33530 // AT3G57330 // AT4G04640 // AT1G64200 // AT4G18160 // AT3G22910 // AT4G00895 // AT2G16510 // AT4G29900 // AT4G37640 // AT1G09575 // AT1G68100 // AT1G78900 // AT1G35670 // AT4G09650 // AT4G11150 // AT4G10310 // AT1G15700 // AT2G38460 // AT3G02850 // AT5G55470 // AT1G08960 // AT5G03570 // AT4G01840 // AT5G09400 // AT2G32270 // AT4G36820 // AT5G13450 // AT4G19960 // AT4G32650 // AT2G38…
GO:0044237	P	cellular metabolic process	1043	2677	9879	28362	1.2e-05	0.0015	// AT2G17630 // AT5G15020 // AT2G39880 // AT2G02480 // AT1G50090 // AT4G14210 // AT2G25880 // AT5G02290 // AT5G44650 // AT5G51060 // AT3G55610 // AT3G24240 // AT5G18525 // AT3G46330 // AT3G07690 // AT2G24130 // AT3G48340 // AT5G13270 // AT4G16310 // AT2G31810 // AT1G50700 // AT1G19220 // AT1G20980 // AT2G32950 // AT1G31910 // AT1G60850 // AT3G59760 // AT2G17030 // AT1G19180 // AT1G35530 // AT2G39…
GO:0000271	P	polysaccharide biosynthetic process	42	2677	202	28362	1.2e-05	0.0015	// AT5G09870 // AT4G18780 // AT3G08550 // AT1G63450 // AT5G44030 // AT1G05570 // AT1G18580 // AT3G59100 // AT3G58560 // AT3G27190 // AT3G07160 // AT3G58790 // AT1G77460 // AT1G14080 // AT4G39350 // AT3G03210 // AT3G61130 // AT2G15390 // AT2G32620 // AT2G03220 // AT2G41770 // AT1G63180 // AT5G48300 // AT1G03310 // AT2G31960 // AT5G64740 // AT2G20810 // AT5G41040 // AT5G54690 // AT5G51830 // AT2G35…
GO:0006857	P	oligopeptide transport	22	2677	72	28362	1.2e-05	0.0015	// AT2G02040 // AT3G17650 // AT5G46040 // AT3G45660 // AT4G10770 // AT1G72125 // AT5G13400 // AT1G22540 // AT1G62200 // AT2G26690 // AT3G47960 // AT1G59740 // AT3G54140 // AT3G45650 // AT3G01350 // AT3G45720 // AT1G52190 // AT1G72130 // AT3G45700 // AT5G41000 // AT2G40460 // AT3G27020
GO:0016042	P	lipid catabolic process	45	2677	224	28362	1.3e-05	0.0016	// AT1G75900 // AT1G58520 // AT1G28570 // AT2G15230 // AT4G29010 // AT4G19860 // AT3G16370 // AT5G25760 // AT1G28670 // AT2G19060 // AT2G26560 // AT3G16785 // AT3G62280 // AT5G08470 // AT1G03000 // AT1G28580 // AT5G58700 // AT3G14225 // AT5G65110 // AT1G74460 // AT3G03310 // AT5G05700 // AT3G53100 // AT3G55940 // AT1G76150 // AT5G55050 // AT1G28600 // AT1G33270 // AT5G03610 // AT4G39850 // AT3G03…
GO:0032502	P	developmental process	380	2677	3233	28362	1.5e-05	0.0018	// AT2G02480 // AT4G22950 // AT1G13980 // AT5G18520 // AT5G51060 // AT3G55610 // AT3G24240 // AT3G46330 // AT1G55940 // AT1G03160 // AT1G19220 // AT2G32950 // AT3G59760 // AT1G73430 // AT1G16280 // AT3G23340 // AT4G20910 // AT5G54650 // AT5G48300 // AT3G16470 // AT4G01430 // AT4G37750 // AT1G73340 // AT5G46590 // AT5G13180 // AT3G19980 // AT3G60140 // AT4G15290 // AT1G75110 // AT1G04020 // AT3G18…
GO:0055065	P	metal ion homeostasis	34	2677	149	28362	1.6e-05	0.0019	// AT3G13772 // AT2G24720 // AT4G26570 // AT1G53210 // AT5G18830 // AT5G27100 // AT2G29110 // AT2G23150 // AT4G28630 // AT2G32400 // AT1G01580 // AT1G68100 // AT4G37270 // AT1G04120 // AT5G11180 // AT1G65540 // AT2G29410 // AT2G40300 // AT3G02850 // AT1G14040 // AT5G55470 // AT1G42540 // AT2G04620 // AT5G03570 // AT4G04770 // AT2G29120 // AT2G29100 // AT2G38170 // AT4G39080 // AT3G47220 // AT5G67…
GO:0071705	P	nitrogen compound transport	60	2677	339	28362	1.7e-05	0.002	// AT3G13050 // AT5G41800 // AT5G64290 // AT5G63850 // AT5G46040 // AT3G45660 // AT2G05120 // AT3G19553 // AT4G08290 // AT1G34020 // AT5G17020 // AT2G37460 // AT5G19400 // AT1G47670 // AT1G72125 // AT1G19770 // AT5G23810 // AT2G19560 // AT5G40890 // AT5G13400 // AT2G24220 // AT5G51200 // AT1G22540 // AT1G17120 // AT5G40480 // AT1G31830 // AT1G62200 // AT1G44100 // AT2G26690 // AT3G47960 // AT1G59…
GO:0015833	P	peptide transport	22	2677	74	28362	1.8e-05	0.0021	// AT2G02040 // AT3G17650 // AT5G46040 // AT3G45660 // AT4G10770 // AT1G72125 // AT5G13400 // AT1G22540 // AT1G62200 // AT2G26690 // AT3G47960 // AT1G59740 // AT3G54140 // AT3G45650 // AT3G01350 // AT3G45720 // AT1G52190 // AT1G72130 // AT3G45700 // AT5G41000 // AT2G40460 // AT3G27020
GO:0033692	P	cellular polysaccharide biosynthetic process	37	2677	171	28362	1.9e-05	0.0022	// AT5G09870 // AT4G18780 // AT3G08550 // AT2G15390 // AT5G44030 // AT1G05570 // AT3G59100 // AT3G58560 // AT3G27190 // AT3G07160 // AT1G77460 // AT1G14080 // AT4G39350 // AT3G03210 // AT3G61130 // AT2G32620 // AT4G04970 // AT1G63180 // AT5G48300 // AT2G41770 // AT1G03310 // AT2G31960 // AT5G64740 // AT5G41040 // AT5G54690 // AT5G51830 // AT2G35610 // AT2G15370 // AT4G15290 // AT3G14570 // AT5G13…
GO:0071840	P	cellular component organization or biogenesis	335	2677	2812	28362	2e-05	0.0022	// AT5G15020 // AT1G65310 // AT5G62540 // AT4G30940 // AT4G25350 // AT2G02480 // AT4G18990 // AT5G61980 // AT2G25880 // AT2G33385 // AT5G62310 // AT5G44650 // AT5G19530 // AT1G02460 // AT1G13980 // AT4G16390 // AT3G13870 // AT1G18580 // AT2G42890 // AT3G56310 // AT3G57660 // AT4G18160 // AT4G19020 // AT4G23940 // AT3G04690 // AT3G20540 // AT1G03160 // AT4G36080 // AT1G13900 // AT4G16310 // AT1G77…
GO:0032501	P	multicellular organismal process	358	2677	3032	28362	1.9e-05	0.0022	// AT4G22950 // AT1G13980 // AT5G18520 // AT5G51060 // AT3G55610 // AT3G24240 // AT3G46330 // AT1G55940 // AT1G03160 // AT1G19220 // AT2G32950 // AT3G59760 // AT1G73430 // AT1G16280 // AT5G57020 // AT4G20910 // AT5G54650 // AT5G48300 // AT3G16470 // AT4G01430 // AT4G37750 // AT1G73340 // AT5G46590 // AT5G13180 // AT3G19980 // AT3G54870 // AT1G75110 // AT1G04020 // AT3G18290 // AT1G47560 // AT1G30…
GO:0061640	P	cytoskeleton-dependent cytokinesis	21	2677	69	28362	2e-05	0.0023	// AT4G01370 // AT5G18580 // AT5G09870 // AT3G19050 // AT4G15290 // AT5G05620 // AT3G17360 // AT2G02820 // AT5G03540 // AT5G54440 // AT3G61650 // AT3G05330 // AT1G13980 // AT3G23670 // AT2G32620 // AT5G51600 // AT5G64740 // AT4G18780 // AT5G44030 // AT5G18700 // AT4G39350
GO:0098655	P	cation transmembrane transport	37	2677	172	28362	2.1e-05	0.0023	// AT3G08040 // AT4G33530 // AT3G57330 // AT4G04640 // AT1G64200 // AT4G18160 // AT3G22910 // AT4G00895 // AT2G16510 // AT4G29900 // AT4G37640 // AT1G09575 // AT1G68100 // AT1G78900 // AT1G35670 // AT4G09650 // AT4G11150 // AT4G10310 // AT1G15700 // AT2G38460 // AT3G02850 // AT5G55470 // AT1G55910 // AT1G08960 // AT5G03570 // AT4G01840 // AT5G09400 // AT2G32270 // AT4G36820 // AT5G13450 // AT4G19…
GO:0006886	P	intracellular protein transport	61	2677	350	28362	2.2e-05	0.0023	// AT3G06540 // AT3G16270 // AT3G24350 // AT5G55200 // AT5G25760 // AT3G63130 // AT2G05120 // AT1G21650 // AT4G01810 // AT5G18525 // AT1G23900 // AT3G44340 // AT5G17020 // AT3G27530 // AT4G20410 // AT5G08470 // AT5G41685 // AT1G54030 // AT1G13900 // AT4G36630 // AT3G07100 // AT4G31490 // AT4G14160 // AT4G02080 // AT1G21900 // AT1G73430 // AT1G05520 // AT2G38020 // AT2G46520 // AT4G30600 // AT3G17…
GO:0033554	P	cellular response to stress	122	2677	858	28362	2.5e-05	0.0026	// AT1G08130 // AT3G08040 // AT5G26680 // AT5G44870 // AT5G46210 // AT1G53210 // AT5G35750 // AT3G25230 // AT1G16370 // AT4G19020 // AT4G27470 // AT3G20540 // AT1G03160 // AT1G66270 // AT4G00550 // AT3G16690 // AT5G39610 // AT3G46940 // AT1G35530 // AT3G09260 // AT1G12220 // AT5G11250 // AT4G04340 // AT3G54470 // AT5G03570 // AT1G64790 // AT5G43470 // AT4G08930 // AT3G52560 // AT2G06510 // AT3G27…
GO:0048878	P	chemical homeostasis	61	2677	352	28362	2.5e-05	0.0027	// AT2G40300 // AT3G13772 // AT1G36370 // AT2G24720 // AT1G14130 // AT3G57330 // AT1G53210 // AT4G08290 // AT5G18830 // AT5G27100 // AT5G42810 // AT2G29110 // AT2G47160 // AT2G23150 // AT3G47220 // AT4G24160 // AT1G55940 // AT1G27595 // AT2G32400 // AT2G02820 // AT1G01580 // AT2G17500 // AT1G68100 // AT4G37270 // AT1G62262 // AT1G04120 // AT5G11180 // AT1G65540 // AT2G29410 // AT1G17260 // AT4G28…
GO:0044767	P	single-organism developmental process	367	2677	3131	28362	2.6e-05	0.0027	// AT2G02480 // AT4G22950 // AT1G13980 // AT5G18520 // AT5G51060 // AT3G55610 // AT3G24240 // AT3G46330 // AT1G55940 // AT1G03160 // AT1G19220 // AT2G32950 // AT3G59760 // AT1G73430 // AT1G16280 // AT3G23340 // AT4G20910 // AT5G54650 // AT5G48300 // AT3G16470 // AT4G01430 // AT4G37750 // AT1G73340 // AT5G46590 // AT5G13180 // AT3G19980 // AT3G60140 // AT4G15290 // AT1G75110 // AT1G04020 // AT3G18…
GO:0009250	P	glucan biosynthetic process	29	2677	120	28362	2.6e-05	0.0027	// AT5G09870 // AT3G08550 // AT2G15390 // AT5G44030 // AT1G05570 // AT3G59100 // AT3G58560 // AT3G27190 // AT3G07160 // AT1G77460 // AT1G14080 // AT4G39350 // AT2G32620 // AT4G04970 // AT3G14570 // AT2G41770 // AT5G48300 // AT1G03310 // AT2G31960 // AT5G64740 // AT5G51830 // AT2G15370 // AT4G15290 // AT4G18780 // AT5G13000 // AT2G36850 // AT1G06490 // AT3G57420 // AT2G03220
GO:0006816	P	calcium ion transport	15	2677	38	28362	2.8e-05	0.0028	// AT3G22910 // AT4G36820 // AT4G00900 // AT2G38170 // AT3G13320 // AT3G57330 // AT4G29900 // AT3G21180 // AT4G37640 // AT1G09575 // AT1G42540 // AT4G37270 // AT1G35720 // AT3G04110 // AT4G04340
GO:0048869	P	cellular developmental process	138	2677	1001	28362	2.8e-05	0.0029	// AT3G13870 // AT2G02480 // AT3G44550 // AT2G33835 // AT4G02350 // AT5G62310 // AT5G19530 // AT1G13980 // AT4G25560 // AT5G51060 // AT5G12870 // AT3G04690 // AT3G26744 // AT1G77460 // AT3G56640 // AT5G39610 // AT3G59760 // AT1G73430 // AT3G23340 // AT1G63680 // AT5G16320 // AT5G03540 // AT2G17720 // AT2G42230 // AT4G15290 // AT3G54870 // AT1G75110 // AT5G54510 // AT4G30160 // AT1G78870 // AT1G18…
GO:0048364	P	root development	77	2677	482	28362	2.9e-05	0.0029	// AT3G13870 // AT1G24620 // AT4G28490 // AT1G15700 // AT4G24560 // AT4G31400 // AT1G49430 // AT3G22200 // AT3G61650 // AT1G12430 // AT3G16785 // AT1G13980 // AT5G18520 // AT5G51060 // AT3G24240 // AT5G42810 // AT5G45550 // AT4G30160 // AT1G34670 // AT5G48010 // AT5G55910 // AT5G09350 // AT1G08260 // AT1G62830 // AT4G18640 // AT5G20490 // AT3G53480 // AT5G05620 // AT1G63450 // AT2G17500 // AT1G52…
GO:0098656	P	anion transmembrane transport	18	2677	54	28362	2.9e-05	0.0029	// AT3G45780 // AT1G67940 // AT3G15990 // AT5G40890 // AT5G33280 // AT5G10180 // AT5G61810 // AT5G64290 // AT5G46330 // AT1G08430 // AT3G46980 // AT5G19600 // AT5G44370 // AT4G00370 // AT5G49890 // AT3G45700 // AT1G63010 // AT5G51050
GO:0019637	P	organophosphate metabolic process	82	2677	524	28362	3.1e-05	0.0031	// AT3G07270 // AT1G28960 // AT1G01220 // AT2G41540 // AT1G05470 // AT5G40650 // AT4G19860 // AT5G42870 // AT1G64200 // AT4G20320 // AT3G03530 // AT5G63910 // AT5G42810 // AT1G07110 // AT3G54250 // AT4G34740 // AT4G24160 // AT5G40870 // AT3G16890 // AT2G22480 // AT2G37690 // AT1G55090 // AT4G00895 // AT3G46940 // AT4G29680 // AT3G27190 // AT4G25970 // AT4G33770 // AT1G63050 // AT5G50210 // AT4G11…
GO:0022622	P	root system development	77	2677	484	28362	3.3e-05	0.0032	// AT3G13870 // AT1G24620 // AT4G28490 // AT1G15700 // AT4G24560 // AT4G31400 // AT1G49430 // AT3G22200 // AT3G61650 // AT1G12430 // AT3G16785 // AT1G13980 // AT5G18520 // AT5G51060 // AT3G24240 // AT5G42810 // AT5G45550 // AT4G30160 // AT1G34670 // AT5G48010 // AT5G55910 // AT5G09350 // AT1G08260 // AT1G62830 // AT4G18640 // AT5G20490 // AT3G53480 // AT5G05620 // AT1G63450 // AT2G17500 // AT1G52…
GO:0006928	P	movement of cell or subcellular component	18	2677	55	28362	3.6e-05	0.0034	// AT5G54670 // AT1G17580 // AT3G19050 // AT4G05190 // AT1G12430 // AT3G54870 // AT4G27180 // AT4G39050 // AT1G04160 // AT4G33200 // AT4G28710 // AT3G23670 // AT5G20490 // AT3G20150 // AT2G36200 // AT3G17360 // AT2G33240 // AT5G54280
GO:0050801	P	ion homeostasis	44	2677	229	28362	4.1e-05	0.0039	// AT2G40300 // AT3G13772 // AT1G36370 // AT2G24720 // AT2G38170 // AT3G57330 // AT1G53210 // AT5G18830 // AT5G27100 // AT5G42810 // AT2G29110 // AT2G47160 // AT2G23150 // AT4G26570 // AT4G28630 // AT2G32400 // AT1G01580 // AT1G68100 // AT4G37270 // AT1G62262 // AT1G04120 // AT5G11180 // AT1G65540 // AT2G29410 // AT1G17260 // AT3G02850 // AT1G14040 // AT5G55470 // AT3G62270 // AT1G42540 // AT2G04…
GO:0098771	P	inorganic ion homeostasis	42	2677	215	28362	4.4e-05	0.0042	// AT2G40300 // AT3G13772 // AT1G36370 // AT2G24720 // AT2G38170 // AT1G53210 // AT5G18830 // AT5G27100 // AT5G42810 // AT2G29110 // AT2G47160 // AT2G23150 // AT4G26570 // AT4G28630 // AT2G32400 // AT1G01580 // AT1G68100 // AT4G37270 // AT1G04120 // AT5G11180 // AT1G65540 // AT2G29410 // AT1G17260 // AT3G02850 // AT1G14040 // AT5G55470 // AT3G62270 // AT1G42540 // AT2G04620 // AT5G03570 // AT4G04…
GO:0005976	P	polysaccharide metabolic process	70	2677	432	28362	4.5e-05	0.0042	// AT3G55830 // AT5G09870 // AT4G18780 // AT4G28490 // AT1G48930 // AT4G18990 // AT1G65310 // AT3G08550 // AT1G63450 // AT1G67140 // AT3G23730 // AT5G44030 // AT1G05570 // AT2G20680 // AT1G18580 // AT5G48070 // AT2G03220 // AT4G24620 // AT3G59100 // AT1G19940 // AT3G58560 // AT5G57540 // AT3G27190 // AT2G43600 // AT3G58790 // AT1G77460 // AT1G14080 // AT3G07160 // AT4G39350 // AT3G03210 // AT3G61…
GO:0006075	P	(1->3)-beta-D-glucan biosynthetic process	9	2677	13	28362	4.6e-05	0.0042	// AT3G14570 // AT3G07160 // AT5G13000 // AT2G36850 // AT4G04970 // AT1G06490 // AT2G31960 // AT1G05570 // AT3G59100
GO:0006074	P	(1->3)-beta-D-glucan metabolic process	9	2677	13	28362	4.6e-05	0.0042	// AT3G14570 // AT3G07160 // AT5G13000 // AT2G36850 // AT4G04970 // AT1G06490 // AT2G31960 // AT1G05570 // AT3G59100
GO:0044255	P	cellular lipid metabolic process	96	2677	649	28362	4.9e-05	0.0044	// AT4G29010 // AT4G14210 // AT3G02590 // AT1G03000 // AT4G00550 // AT1G31910 // AT1G10830 // AT5G52920 // AT4G14070 // AT1G76150 // AT1G64400 // AT5G47770 // AT3G03530 // AT1G19440 // AT1G06290 // AT5G57190 // AT5G67030 // AT4G20210 // AT5G23670 // AT3G59770 // AT4G22330 // AT1G63050 // AT3G55830 // AT1G05470 // AT4G15340 // AT1G49430 // AT5G48010 // AT4G21534 // AT3G05970 // AT4G25970 // AT5G65…
GO:0042742	P	defense response to bacterium	60	2677	354	28362	5.1e-05	0.0046	// AT5G45260 // AT5G65210 // AT3G49120 // AT2G13810 // AT4G11470 // AT3G57330 // AT3G20770 // AT5G46330 // AT5G44030 // AT4G11530 // AT5G44070 // AT5G18525 // AT4G33300 // AT5G42810 // AT2G23150 // AT5G24360 // AT5G24530 // AT4G05200 // AT1G74710 // AT1G51890 // AT1G03160 // AT5G67330 // AT2G17520 // AT3G59700 // AT4G37460 // AT5G48380 // AT4G23180 // AT4G11150 // AT5G64440 // AT1G73805 // AT4G23…
GO:0034613	P	cellular protein localization	67	2677	410	28362	5.2e-05	0.0046	// AT3G06540 // AT3G16270 // AT3G24350 // AT5G55200 // AT5G25760 // AT3G63130 // AT2G05120 // AT1G21650 // AT4G01810 // AT5G18525 // AT1G23900 // AT3G44340 // AT5G17020 // AT3G27530 // AT4G20410 // AT5G08470 // AT5G41685 // AT1G54030 // AT1G13900 // AT4G36630 // AT1G77460 // AT3G07100 // AT4G31490 // AT4G14160 // AT4G02080 // AT1G21900 // AT1G73430 // AT1G05520 // AT2G38020 // AT2G46520 // AT1G47…
GO:0072503	P	cellular divalent inorganic cation homeostasis	15	2677	41	28362	5.6e-05	0.005	// AT2G29120 // AT3G13772 // AT2G24720 // AT1G68100 // AT2G29100 // AT2G38170 // AT4G39080 // AT1G42540 // AT2G04620 // AT3G04110 // AT5G27100 // AT5G11180 // AT2G29110 // AT2G29410 // AT2G32400
GO:0040007	P	growth	99	2677	678	28362	5.8e-05	0.0051	// AT3G13870 // AT4G25350 // AT3G16060 // AT4G02350 // AT5G62310 // AT5G19530 // AT5G35750 // AT1G13980 // AT3G24240 // AT5G42810 // AT3G04690 // AT1G77460 // AT2G17500 // AT3G56640 // AT3G59760 // AT5G39990 // AT1G73430 // AT5G07290 // AT1G24620 // AT1G11420 // AT5G57020 // AT3G26540 // AT1G44900 // AT4G08770 // AT4G15290 // AT3G54870 // AT1G75080 // AT5G03540 // AT1G08430 // AT4G30160 // AT2G44…
GO:0007165	P	signal transduction	241	2677	1965	28362	6.4e-05	0.0056	// AT3G06540 // AT4G25350 // AT5G63710 // AT5G44870 // AT5G46210 // AT5G62310 // AT1G07410 // AT5G35750 // AT1G13980 // AT4G25560 // AT1G61180 // AT4G03460 // AT3G05990 // AT2G13810 // AT3G24240 // AT2G24130 // AT2G16250 // AT4G08450 // AT2G19780 // AT1G25320 // AT5G39500 // AT5G35840 // AT4G30340 // AT1G19220 // AT1G04120 // AT2G32950 // AT3G11080 // AT4G16950 // AT3G25730 // AT1G19180 // AT3G46…
GO:0042886	P	amide transport	22	2677	83	28362	7.6e-05	0.0066	// AT2G02040 // AT3G17650 // AT5G46040 // AT3G45660 // AT4G10770 // AT1G72125 // AT5G13400 // AT1G22540 // AT1G62200 // AT2G26690 // AT3G47960 // AT1G59740 // AT3G54140 // AT3G45650 // AT3G01350 // AT3G45720 // AT1G52190 // AT1G72130 // AT3G45700 // AT5G41000 // AT2G40460 // AT3G27020
GO:0030003	P	cellular cation homeostasis	28	2677	122	28362	7.8e-05	0.0067	// AT2G40300 // AT3G13772 // AT2G24720 // AT3G08040 // AT5G27100 // AT2G29110 // AT2G47160 // AT2G23150 // AT4G28630 // AT2G32400 // AT1G68100 // AT4G37270 // AT1G04120 // AT5G11180 // AT1G65540 // AT2G29410 // AT1G17260 // AT5G55470 // AT3G62270 // AT1G42540 // AT2G04620 // AT4G04770 // AT2G29120 // AT2G29100 // AT2G38170 // AT4G39080 // AT5G67330 // AT3G04110
GO:0006996	P	organelle organization	172	2677	1335	28362	8.5e-05	0.0072	// AT5G15020 // AT5G10490 // AT3G13870 // AT5G61980 // AT2G25880 // AT2G33385 // AT5G44650 // AT4G16390 // AT2G42890 // AT4G19020 // AT4G23940 // AT3G20540 // AT1G03160 // AT4G36080 // AT1G13900 // AT4G16310 // AT5G39500 // AT1G29760 // AT4G13460 // AT2G43090 // AT1G73430 // AT1G35530 // AT4G11150 // AT1G17260 // AT5G37630 // AT4G05190 // AT1G63680 // AT5G54650 // AT3G03810 // AT4G26780 // AT1G73…
GO:0048544	P	recognition of pollen	15	2677	43	28362	8.7e-05	0.0073	// AT1G11330 // AT4G21380 // AT1G34300 // AT1G61500 // AT1G61480 // AT4G02350 // AT1G61440 // AT3G56640 // AT1G61390 // AT1G61420 // AT1G61360 // AT3G10380 // AT1G71820 // AT1G47560 // AT1G47550
GO:0007167	P	enzyme linked receptor protein signaling pathway	29	2677	130	28362	9.1e-05	0.0075	// AT4G28490 // AT2G02220 // AT5G63710 // AT3G56370 // AT5G46330 // AT2G25790 // AT3G47110 // AT3G24240 // AT1G28440 // AT1G06840 // AT2G24130 // AT2G16250 // AT4G18640 // AT1G25320 // AT5G14210 // AT5G65710 // AT4G20270 // AT5G45840 // AT5G44700 // AT1G53730 // AT3G46370 // AT3G28450 // AT1G27190 // AT4G03390 // AT3G28040 // AT2G27060 // AT1G72180 // AT3G03770 // AT5G49770
GO:0007169	P	transmembrane receptor protein tyrosine kinase signaling pathway	29	2677	130	28362	9.1e-05	0.0075	// AT4G28490 // AT2G02220 // AT5G63710 // AT3G56370 // AT5G46330 // AT2G25790 // AT3G47110 // AT3G24240 // AT1G28440 // AT1G06840 // AT2G24130 // AT2G16250 // AT4G18640 // AT1G25320 // AT5G14210 // AT5G65710 // AT4G20270 // AT5G45840 // AT5G44700 // AT1G53730 // AT3G46370 // AT3G28450 // AT1G27190 // AT4G03390 // AT3G28040 // AT2G27060 // AT1G72180 // AT3G03770 // AT5G49770
GO:0055080	P	cation homeostasis	38	2677	194	28362	9.4e-05	0.0077	// AT2G40300 // AT3G13772 // AT2G24720 // AT4G26570 // AT1G53210 // AT5G18830 // AT5G27100 // AT2G29110 // AT2G47160 // AT2G23150 // AT4G28630 // AT2G32400 // AT1G01580 // AT1G68100 // AT4G37270 // AT1G04120 // AT5G11180 // AT1G65540 // AT2G29410 // AT1G17260 // AT3G02850 // AT1G14040 // AT5G55470 // AT3G62270 // AT1G42540 // AT2G04620 // AT5G03570 // AT4G04770 // AT2G29120 // AT2G29100 // AT2G38…
GO:0006873	P	cellular ion homeostasis	30	2677	138	28362	0.0001	0.0084	// AT2G40300 // AT3G13772 // AT2G24720 // AT3G08040 // AT5G27100 // AT5G42810 // AT2G29110 // AT2G47160 // AT2G23150 // AT4G28630 // AT2G32400 // AT1G68100 // AT4G37270 // AT1G62262 // AT1G04120 // AT5G11180 // AT1G65540 // AT2G29410 // AT1G17260 // AT5G55470 // AT3G62270 // AT1G42540 // AT2G04620 // AT4G04770 // AT2G29120 // AT2G29100 // AT2G38170 // AT4G39080 // AT5G67330 // AT3G04110
GO:0009605	P	response to external stimulus	198	2677	1582	28362	0.00011	0.0089	// AT4G23280 // AT5G65210 // AT3G60820 // AT3G59700 // AT2G13810 // AT5G44370 // AT4G11470 // AT5G44870 // AT5G65600 // AT3G08040 // AT5G60280 // AT5G43810 // AT4G25560 // AT1G16370 // AT5G18525 // AT5G42810 // AT5G24530 // AT5G45260 // AT1G69850 // AT1G03160 // AT1G66270 // AT5G43580 // AT5G35840 // AT3G57330 // AT4G00550 // AT3G16690 // AT1G69440 // AT4G16950 // AT1G19180 // AT4G11150 // AT5G46…
GO:0007017	P	microtubule-based process	29	2677	132	28362	0.00011	0.0091	// AT5G54670 // AT3G60740 // AT3G61650 // AT5G51600 // AT5G19400 // AT5G18580 // AT4G21820 // AT1G12430 // AT4G27180 // AT4G20890 // AT1G11160 // AT3G17360 // AT5G17410 // AT5G08390 // AT5G23720 // AT4G01370 // AT3G19050 // AT4G05190 // AT5G05620 // AT4G39050 // AT3G20150 // AT5G64740 // AT2G36200 // AT5G18700 // AT3G54870 // AT2G20190 // AT3G23670 // AT1G50710 // AT5G28646
GO:0009875	P	pollen-pistil interaction	16	2677	50	28362	0.00012	0.0094	// AT1G11330 // AT4G21380 // AT1G34300 // AT1G61500 // AT1G61480 // AT4G02350 // AT3G22200 // AT1G61440 // AT3G56640 // AT1G61390 // AT1G61420 // AT1G61360 // AT3G10380 // AT1G71820 // AT1G47560 // AT1G47550
GO:0050794	P	regulation of cellular process	535	2677	4857	28362	0.00013	0.01	// AT5G15020 // AT5G44870 // AT2G25880 // AT5G02290 // AT1G13980 // AT4G03460 // AT1G01260 // AT5G12870 // AT2G24130 // AT1G03160 // AT4G16310 // AT1G25320 // AT5G58380 // AT1G19220 // AT3G15920 // AT2G32950 // AT1G21450 // AT1G19180 // AT1G35530 // AT3G23340 // AT4G22950 // AT4G20910 // AT5G25910 // AT5G54650 // AT2G41630 // AT5G46590 // AT5G13180 // AT1G32330 // AT3G54870 // AT5G60960 // AT5G67…
GO:0008037	P	cell recognition	15	2677	45	28362	0.00013	0.01	// AT1G11330 // AT4G21380 // AT1G34300 // AT1G61500 // AT1G61480 // AT4G02350 // AT1G61440 // AT3G56640 // AT1G61390 // AT1G61420 // AT1G61360 // AT3G10380 // AT1G71820 // AT1G47560 // AT1G47550
GO:0010053	P	root epidermal cell differentiation	27	2677	120	28362	0.00014	0.011	// AT3G13870 // AT3G61650 // AT1G13980 // AT5G51060 // AT5G55910 // AT4G18640 // AT5G05620 // AT1G63450 // AT5G20490 // AT2G17720 // AT3G51460 // AT3G25710 // AT1G04160 // AT1G24620 // AT5G13080 // AT5G09350 // AT1G52240 // AT1G27740 // AT2G35610 // AT3G54870 // AT4G15290 // AT1G75110 // AT1G67490 // AT4G30160 // AT1G78870 // AT5G51310 // AT4G34580
GO:0002376	P	immune system process	60	2677	369	28362	0.00014	0.011	// AT5G45260 // AT1G66980 // AT3G60820 // AT2G13810 // AT2G02220 // AT5G44870 // AT5G22330 // AT3G49120 // AT5G43810 // AT5G18525 // AT5G42810 // AT5G24360 // AT2G26560 // AT4G20910 // AT2G38840 // AT1G74710 // AT2G20310 // AT1G03160 // AT2G17520 // AT1G71220 // AT4G37460 // AT2G46370 // AT3G43920 // AT1G69440 // AT4G16950 // AT3G16030 // AT4G16860 // AT4G33680 // AT1G73805 // AT4G01370 // AT1G33…
GO:0033043	P	regulation of organelle organization	32	2677	155	28362	0.00014	0.011	// AT1G61030 // AT2G33385 // AT5G07290 // AT1G29400 // AT3G24440 // AT2G42890 // AT2G23740 // AT3G52190 // AT5G61960 // AT1G54170 // AT2G38020 // AT3G44600 // AT5G17410 // AT2G38440 // AT1G04020 // AT3G07525 // AT5G54650 // AT3G01460 // AT2G46225 // AT5G18410 // AT2G05170 // AT3G54360 // AT5G53570 // AT3G25500 // AT2G36490 // AT3G54870 // AT1G25580 // AT1G35530 // AT2G20190 // AT2G16390 // AT4G30…
GO:0022402	P	cell cycle process	60	2677	370	28362	0.00015	0.011	// AT5G16270 // AT5G09870 // AT1G77320 // AT5G03540 // AT4G31400 // AT2G25880 // AT3G60740 // AT5G07290 // AT1G29400 // AT3G61650 // AT3G05330 // AT3G63130 // AT5G51600 // AT2G42890 // AT5G19400 // AT3G07160 // AT1G25580 // AT5G18580 // AT4G21820 // AT5G61960 // AT2G02820 // AT2G38620 // AT5G41150 // AT3G17360 // AT3G07100 // AT2G20190 // AT4G39350 // AT2G34680 // AT2G32620 // AT3G16320 // AT4G30…
GO:0044707	P	single-multicellular organism process	333	2677	2875	28362	0.00015	0.011	// AT3G13870 // AT4G25350 // AT2G41720 // AT4G29010 // AT3G44550 // AT2G33835 // AT5G46210 // AT5G56930 // AT5G35750 // AT1G13980 // AT5G43810 // AT5G51060 // AT3G55610 // AT3G24240 // AT5G53470 // AT2G13810 // AT1G65010 // AT2G18650 // AT4G33240 // AT1G55940 // AT3G26744 // AT1G03160 // AT5G20490 // AT4G33770 // AT1G77460 // AT4G37060 // AT5G64960 // AT4G30340 // AT1G19220 // AT3G56640 // AT1G29…
GO:0009888	P	tissue development	85	2677	577	28362	0.00014	0.011	// AT4G20780 // AT3G55830 // AT3G13870 // AT4G25350 // AT2G02480 // AT1G05470 // AT1G17580 // AT3G08550 // AT5G22330 // AT4G22950 // AT5G07290 // AT3G61650 // AT1G75410 // AT3G49180 // AT1G13980 // AT5G43810 // AT5G51060 // AT3G24240 // AT1G44900 // AT5G60690 // AT5G45550 // AT2G31081 // AT3G26540 // AT3G46330 // AT1G67710 // AT5G55910 // AT5G28646 // AT5G09350 // AT3G26744 // AT5G61960 // AT5G20…
GO:0044700	P	single organism signaling	241	2677	1995	28362	0.00015	0.011	// AT3G06540 // AT4G25350 // AT5G63710 // AT5G44870 // AT5G46210 // AT5G62310 // AT1G07410 // AT5G35750 // AT1G13980 // AT4G25560 // AT1G61180 // AT4G03460 // AT3G05990 // AT2G13810 // AT3G24240 // AT2G24130 // AT2G16250 // AT4G08450 // AT2G19780 // AT1G25320 // AT5G39500 // AT5G35840 // AT4G30340 // AT1G19220 // AT1G04120 // AT2G32950 // AT3G11080 // AT4G16950 // AT3G25730 // AT1G19180 // AT3G46…
GO:0019752	P	carboxylic acid metabolic process	118	2677	864	28362	0.00015	0.011	// AT2G17630 // AT2G47510 // AT2G13810 // AT4G29010 // AT3G02590 // AT1G78660 // AT3G55610 // AT4G24620 // AT2G22480 // AT1G03000 // AT2G31810 // AT5G49030 // AT2G43090 // AT3G07630 // AT3G59760 // AT5G38830 // AT1G76150 // AT2G31350 // AT1G64400 // AT5G63980 // AT4G33680 // AT4G34570 // AT1G19440 // AT1G06290 // AT5G67030 // AT1G04020 // AT5G11880 // AT3G16950 // AT1G36370 // AT1G49430 // AT5G64…
GO:0009814	P	defense response, incompatible interaction	34	2677	170	28362	0.00015	0.011	// AT5G45260 // AT3G60820 // AT2G13810 // AT5G22330 // AT5G18525 // AT5G24360 // AT1G74710 // AT1G03160 // AT2G17520 // AT4G37460 // AT4G16950 // AT4G16860 // AT1G73805 // AT4G01370 // AT1G12220 // AT3G01310 // AT4G33680 // AT1G26190 // AT3G56400 // AT1G64790 // AT3G07690 // AT5G42740 // AT1G19250 // AT4G26070 // AT5G60410 // AT1G61560 // AT4G29810 // AT4G16890 // AT1G74100 // AT2G46370 // AT2G44…
GO:0098661	P	inorganic anion transmembrane transport	11	2677	25	28362	0.00015	0.011	// AT1G67940 // AT5G40890 // AT5G33280 // AT5G61810 // AT5G10180 // AT5G19600 // AT3G15990 // AT5G49890 // AT3G45700 // AT1G63010 // AT5G51050
GO:0050789	P	regulation of biological process	579	2677	5306	28362	0.00015	0.011	// AT5G15020 // AT5G44870 // AT2G25880 // AT5G02290 // AT1G13980 // AT4G03460 // AT1G01260 // AT5G12870 // AT2G24130 // AT1G03160 // AT4G16310 // AT1G25320 // AT5G58380 // AT1G19220 // AT3G15920 // AT2G32950 // AT1G21450 // AT1G19180 // AT1G35530 // AT3G23340 // AT4G22950 // AT4G20910 // AT5G25910 // AT5G54650 // AT2G41630 // AT1G11420 // AT5G46590 // AT5G13180 // AT3G19980 // AT1G32330 // AT3G54…
GO:0006875	P	cellular metal ion homeostasis	24	2677	101	28362	0.00016	0.011	// AT3G13772 // AT2G24720 // AT3G08040 // AT5G27100 // AT2G29110 // AT2G23150 // AT4G28630 // AT2G32400 // AT1G68100 // AT4G37270 // AT1G04120 // AT5G11180 // AT1G65540 // AT2G29410 // AT2G40300 // AT1G42540 // AT2G04620 // AT4G04770 // AT2G29120 // AT2G29100 // AT2G38170 // AT4G39080 // AT5G67330 // AT3G04110
GO:0023052	P	signaling	241	2677	1997	28362	0.00016	0.011	// AT3G06540 // AT4G25350 // AT5G63710 // AT5G44870 // AT5G46210 // AT5G62310 // AT1G07410 // AT5G35750 // AT1G13980 // AT4G25560 // AT1G61180 // AT4G03460 // AT3G05990 // AT2G13810 // AT3G24240 // AT2G24130 // AT2G16250 // AT4G08450 // AT2G19780 // AT1G25320 // AT5G39500 // AT5G35840 // AT4G30340 // AT1G19220 // AT1G04120 // AT2G32950 // AT3G11080 // AT4G16950 // AT3G25730 // AT1G19180 // AT3G46…
GO:0045087	P	innate immune response	54	2677	323	28362	0.00016	0.011	// AT5G45260 // AT1G66980 // AT3G60820 // AT2G13810 // AT2G02220 // AT5G44870 // AT5G22330 // AT3G49120 // AT5G18525 // AT5G24360 // AT2G26560 // AT4G20910 // AT1G74710 // AT2G20310 // AT1G03160 // AT2G17520 // AT1G71220 // AT4G37460 // AT3G43920 // AT1G69440 // AT4G16950 // AT3G16030 // AT4G16860 // AT4G33680 // AT1G73805 // AT4G01370 // AT1G33560 // AT1G12220 // AT3G01310 // AT5G39610 // AT1G26…
GO:0006955	P	immune response	55	2677	333	28362	0.00018	0.013	// AT5G45260 // AT1G66980 // AT3G60820 // AT2G13810 // AT2G02220 // AT5G44870 // AT5G22330 // AT3G49120 // AT5G18525 // AT5G24360 // AT2G26560 // AT4G20910 // AT2G38840 // AT1G74710 // AT2G20310 // AT1G03160 // AT2G17520 // AT1G71220 // AT4G37460 // AT3G43920 // AT1G69440 // AT4G16950 // AT3G16030 // AT4G16860 // AT4G33680 // AT1G73805 // AT4G01370 // AT1G33560 // AT1G12220 // AT3G01310 // AT5G39…
GO:0009991	P	response to extracellular stimulus	41	2677	225	28362	0.0002	0.014	// AT1G73010 // AT3G08040 // AT1G53310 // AT5G42870 // AT5G60410 // AT1G16370 // AT3G52190 // AT2G15970 // AT1G43910 // AT2G16430 // AT5G60890 // AT1G03380 // AT1G66270 // AT4G00550 // AT3G16690 // AT5G01220 // AT3G25710 // AT1G78380 // AT3G07525 // AT1G67070 // AT3G55880 // AT5G64370 // AT3G54470 // AT1G79410 // AT5G13080 // AT5G03570 // AT2G02990 // AT1G78000 // AT3G17810 // AT4G33030 // AT4G24…
GO:0051704	P	multi-organism process	201	2677	1631	28362	0.00021	0.014	// AT4G23280 // AT2G47510 // AT3G60820 // AT3G59700 // AT2G13810 // AT5G44370 // AT4G11470 // AT5G44870 // AT4G02350 // AT5G60280 // AT5G43810 // AT3G24240 // AT5G18525 // AT5G42810 // AT5G24530 // AT5G45260 // AT1G69850 // AT3G04690 // AT1G03160 // AT5G43580 // AT5G38280 // AT3G56640 // AT3G43920 // AT1G69440 // AT4G16950 // AT3G59760 // AT1G73430 // AT4G38350 // AT5G46040 // AT5G65600 // AT4G20…
GO:0009617	P	response to bacterium	68	2677	441	28362	0.00021	0.014	// AT5G65210 // AT3G49120 // AT2G13810 // AT4G11470 // AT5G24360 // AT3G20770 // AT5G46330 // AT5G44030 // AT4G11530 // AT5G44070 // AT5G18520 // AT5G18525 // AT4G33300 // AT5G42810 // AT2G23150 // AT5G45260 // AT5G24530 // AT4G05200 // AT1G20980 // AT1G74710 // AT1G51890 // AT1G03160 // AT5G67330 // AT2G17520 // AT1G01580 // AT3G59700 // AT3G57330 // AT4G37460 // AT5G48380 // AT4G23180 // AT4G11…
GO:0070647	P	protein modification by small protein conjugation or removal	88	2677	610	28362	0.00021	0.014	// AT4G10150 // AT4G30940 // AT5G58410 // AT5G46210 // AT5G46740 // AT2G16920 // AT2G18650 // AT1G66160 // AT3G26744 // AT4G24940 // AT5G09800 // AT2G32950 // AT2G17030 // AT5G49980 // AT4G12570 // AT1G06590 // AT3G54360 // AT5G56340 // AT1G63170 // AT3G52560 // AT2G30580 // AT1G55860 // AT1G78870 // AT5G13060 // AT5G05560 // AT5G67480 // AT2G24640 // AT3G61590 // AT5G25350 // AT4G11680 // AT4G11…
GO:1901700	P	response to oxygen-containing compound	193	2677	1557	28362	0.00021	0.014	// AT4G23280 // AT3G08040 // AT2G13810 // AT5G46210 // AT5G44650 // AT5G35750 // AT5G43470 // AT4G25560 // AT5G51060 // AT1G16370 // AT4G03460 // AT4G02060 // AT5G24530 // AT5G11510 // AT3G53600 // AT1G66160 // AT1G04120 // AT3G16690 // AT5G39610 // AT5G26340 // AT2G03760 // AT5G05700 // AT2G26690 // AT1G19180 // AT3G46930 // AT4G04695 // AT4G12570 // AT5G25910 // AT5G59010 // AT5G10230 // AT3G16…
GO:0000902	P	cell morphogenesis	63	2677	402	28362	0.00024	0.016	// AT4G20780 // AT1G17580 // AT3G49120 // AT3G13870 // AT2G02480 // AT5G26240 // AT3G08550 // AT4G02350 // AT3G22200 // AT3G61650 // AT1G05570 // AT1G13980 // AT5G17020 // AT3G59100 // AT5G55910 // AT3G04690 // AT3G14570 // AT3G07160 // AT3G55360 // AT1G63530 // AT1G77460 // AT5G20490 // AT3G02580 // AT3G56640 // AT1G35670 // AT3G59760 // AT1G64980 // AT3G16320 // AT4G04970 // AT3G51460 // AT4G34…
GO:0090627	P	plant epidermal cell differentiation	30	2677	146	28362	0.00024	0.016	// AT3G13870 // AT3G61650 // AT1G13980 // AT5G51060 // AT5G55910 // AT4G18640 // AT2G02820 // AT2G38620 // AT5G05620 // AT1G63450 // AT5G20490 // AT1G24620 // AT3G51460 // AT3G25710 // AT1G04160 // AT2G17720 // AT5G13080 // AT3G54180 // AT5G09350 // AT1G52240 // AT1G27740 // AT2G35610 // AT3G54870 // AT4G15290 // AT1G75110 // AT1G67490 // AT4G30160 // AT1G78870 // AT5G51310 // AT4G34580
GO:0007275	P	multicellular organism development	324	2677	2811	28362	0.00025	0.016	// AT3G13870 // AT4G25350 // AT2G41720 // AT4G29010 // AT3G44550 // AT2G33835 // AT5G46210 // AT5G56930 // AT5G35750 // AT1G13980 // AT5G43810 // AT5G51060 // AT3G55610 // AT3G24240 // AT5G53470 // AT2G13810 // AT1G65010 // AT2G18650 // AT4G33240 // AT1G55940 // AT3G26744 // AT1G03160 // AT5G20490 // AT4G33770 // AT1G77460 // AT4G37060 // AT5G64960 // AT4G30340 // AT1G19220 // AT1G29940 // AT1G69…
GO:0032989	P	cellular component morphogenesis	67	2677	436	28362	0.00025	0.016	// AT4G20780 // AT3G54150 // AT3G49120 // AT3G13870 // AT2G02480 // AT5G26240 // AT1G17580 // AT3G08550 // AT4G02350 // AT3G22200 // AT3G61650 // AT1G05570 // AT1G13980 // AT5G17020 // AT4G19180 // AT3G59100 // AT5G55910 // AT3G04690 // AT3G14570 // AT3G07160 // AT3G55360 // AT1G63530 // AT1G77460 // AT5G20490 // AT3G02580 // AT3G56640 // AT1G35670 // AT3G59760 // AT1G64980 // AT3G16320 // AT4G04…
GO:0031667	P	response to nutrient levels	36	2677	190	28362	0.00025	0.016	// AT1G73010 // AT3G08040 // AT1G53310 // AT5G42870 // AT5G60410 // AT1G19920 // AT3G52190 // AT1G43910 // AT2G16430 // AT5G60890 // AT1G03380 // AT1G66270 // AT4G00550 // AT3G16690 // AT5G01220 // AT3G25710 // AT3G07525 // AT1G67070 // AT3G55880 // AT5G64370 // AT3G54470 // AT5G13080 // AT5G03570 // AT1G78000 // AT3G17810 // AT4G33030 // AT4G24670 // AT4G39080 // AT5G12200 // AT4G30790 // AT1G73…
GO:0065007	P	biological regulation	651	2677	6062	28362	0.00026	0.017	// AT5G15020 // AT5G44870 // AT2G25880 // AT5G02290 // AT1G53210 // AT1G13980 // AT4G03460 // AT1G01260 // AT5G12870 // AT1G55940 // AT2G24130 // AT1G03160 // AT4G16310 // AT1G25320 // AT1G62262 // AT1G19220 // AT3G15920 // AT2G32950 // AT1G21450 // AT1G19180 // AT1G35530 // AT1G27740 // AT3G23340 // AT4G22950 // AT4G20910 // AT5G25910 // AT5G54650 // AT4G29670 // AT1G11420 // AT1G73340 // AT5G46…
GO:0099402	P	plant organ development	127	2677	961	28362	0.00029	0.018	// AT3G13870 // AT2G13810 // AT5G46210 // AT1G13980 // AT5G18520 // AT5G51060 // AT3G24240 // AT5G42810 // AT5G13180 // AT4G30340 // AT1G19220 // AT5G39610 // AT5G05700 // AT1G15700 // AT4G12570 // AT1G64405 // AT4G20910 // AT4G13750 // AT2G17720 // AT3G26540 // AT4G37060 // AT3G11340 // AT1G44900 // AT4G15290 // AT3G54870 // AT1G75110 // AT1G04020 // AT1G78870 // AT5G51310 // AT5G05560 // AT1G17…
GO:1902589	P	single-organism organelle organization	52	2677	316	28362	0.00029	0.019	// AT5G16270 // AT3G13870 // AT3G24350 // AT4G31400 // AT4G00680 // AT3G61650 // AT5G25760 // AT5G51600 // AT5G55400 // AT3G60740 // AT5G19400 // AT3G27530 // AT5G18580 // AT4G21820 // AT5G08470 // AT1G13900 // AT2G38020 // AT5G17410 // AT2G38440 // AT5G23720 // AT4G01370 // AT5G37630 // AT5G48460 // AT2G33385 // AT4G05190 // AT5G05620 // AT5G54650 // AT5G35700 // AT2G46225 // AT5G18410 // AT5G64…
GO:0042546	P	cell wall biogenesis	41	2677	230	28362	0.0003	0.019	// AT1G65310 // AT5G09870 // AT3G13870 // AT4G18990 // AT3G08550 // AT1G63450 // AT5G45750 // AT5G44030 // AT5G48070 // AT5G12870 // AT3G23730 // AT5G57540 // AT1G77460 // AT1G14080 // AT4G39350 // AT3G03210 // AT3G61130 // AT2G15390 // AT2G32620 // AT2G03220 // AT4G11150 // AT4G22680 // AT5G15630 // AT1G67070 // AT1G43790 // AT2G41770 // AT5G64740 // AT1G12260 // AT5G41040 // AT5G54690 // AT2G35…
GO:0055082	P	cellular chemical homeostasis	32	2677	163	28362	0.00031	0.02	// AT2G40300 // AT3G13772 // AT2G24720 // AT3G08040 // AT5G27100 // AT5G42810 // AT2G29110 // AT2G47160 // AT2G23150 // AT4G28630 // AT2G32400 // AT1G68100 // AT4G37270 // AT1G62262 // AT1G04120 // AT5G11180 // AT1G65540 // AT2G29410 // AT1G17260 // AT1G27595 // AT5G55470 // AT3G62270 // AT1G42540 // AT2G04620 // AT4G04770 // AT2G29120 // AT2G29100 // AT2G38170 // AT4G39080 // AT5G67330 // AT3G04…
GO:0070588	P	calcium ion transmembrane transport	9	2677	19	28362	0.00039	0.025	// AT3G22910 // AT4G36820 // AT2G38170 // AT3G57330 // AT4G29900 // AT3G21180 // AT4G37640 // AT1G09575 // AT1G35720
GO:0008360	P	regulation of cell shape	12	2677	34	28362	0.0004	0.025	// AT3G23340 // AT1G63680 // AT3G14570 // AT3G07160 // AT1G77460 // AT5G13000 // AT2G36850 // AT3G59100 // AT1G06490 // AT2G31960 // AT1G05570 // AT4G04970
GO:0009165	P	nucleotide biosynthetic process	28	2677	137	28362	0.00041	0.026	// AT1G28960 // AT1G01220 // AT3G46940 // AT4G04640 // AT1G64200 // AT2G37690 // AT1G55090 // AT4G00895 // AT3G27190 // AT5G50210 // AT2G38280 // AT4G20320 // AT4G34740 // AT4G09650 // AT4G11150 // AT5G40870 // AT1G17260 // AT1G15700 // AT1G79680 // AT3G54470 // AT1G21640 // AT4G34570 // AT2G16370 // AT5G13450 // AT3G54690 // AT3G27060 // AT4G39080 // AT5G26667
GO:0031668	P	cellular response to extracellular stimulus	37	2677	204	28362	0.00043	0.027	// AT1G73010 // AT3G08040 // AT1G53310 // AT5G42870 // AT5G60410 // AT1G16370 // AT3G52190 // AT2G15970 // AT1G43910 // AT2G16430 // AT5G60890 // AT1G66270 // AT4G00550 // AT3G16690 // AT5G01220 // AT3G25710 // AT1G78380 // AT3G07525 // AT3G55880 // AT3G54470 // AT1G79410 // AT5G03570 // AT2G02990 // AT1G78000 // AT3G17810 // AT4G33030 // AT4G24670 // AT1G27880 // AT4G39080 // AT5G12200 // AT4G30…
GO:0015672	P	monovalent inorganic cation transport	34	2677	182	28362	0.00045	0.028	// AT4G30940 // AT5G64290 // AT3G46960 // AT1G64200 // AT4G33530 // AT3G58730 // AT4G00895 // AT2G16510 // AT4G18160 // AT1G54115 // AT1G78900 // AT1G35670 // AT4G09650 // AT4G11150 // AT4G00630 // AT4G10310 // AT1G15700 // AT3G45780 // AT4G04640 // AT3G02850 // AT5G55470 // AT1G08960 // AT4G01840 // AT5G09400 // AT5G13450 // AT4G19960 // AT4G32650 // AT2G24240 // AT2G38170 // AT4G39080 // AT1G35…
GO:1903047	P	mitotic cell cycle process	40	2677	228	28362	0.00046	0.028	// AT5G16270 // AT5G09870 // AT2G20190 // AT4G31400 // AT2G25880 // AT5G03540 // AT5G54440 // AT3G61650 // AT3G05330 // AT1G13980 // AT5G51600 // AT5G18580 // AT2G02820 // AT2G38620 // AT3G17360 // AT3G07160 // AT4G39350 // AT2G34680 // AT2G32620 // AT3G16320 // AT4G30710 // AT4G01370 // AT5G37630 // AT3G19050 // AT4G05190 // AT5G05620 // AT1G06590 // AT3G54650 // AT5G44030 // AT3G23670 // AT5G64…
GO:0006952	P	defense response	191	2677	1566	28362	0.00047	0.029	// AT5G65210 // AT3G60820 // AT3G59700 // AT2G13810 // AT4G11470 // AT5G44870 // AT5G07300 // AT5G02290 // AT5G60280 // AT5G43810 // AT5G51060 // AT4G03460 // AT5G18525 // AT5G42810 // AT5G24530 // AT5G45260 // AT1G03160 // AT5G43580 // AT4G37060 // AT4G30340 // AT1G20980 // AT3G43920 // AT1G69440 // AT2G03760 // AT4G16950 // AT1G19180 // AT4G11150 // AT5G65600 // AT5G40170 // AT4G20910 // AT5G25…
GO:0042592	P	homeostatic process	78	2677	542	28362	0.00049	0.03	// AT2G40300 // AT3G13772 // AT1G36370 // AT2G24720 // AT1G14130 // AT3G57330 // AT1G53300 // AT1G53210 // AT4G39080 // AT4G08290 // AT5G18830 // AT5G40820 // AT5G27100 // AT5G42810 // AT2G29110 // AT2G47160 // AT2G23150 // AT3G20560 // AT4G24160 // AT5G19400 // AT4G27080 // AT1G55940 // AT1G27595 // AT2G32400 // AT4G16155 // AT2G02820 // AT1G01580 // AT1G65970 // AT5G55470 // AT1G04980 // AT4G37…
GO:0000911	P	cytokinesis by cell plate formation	12	2677	35	28362	0.00049	0.03	// AT4G01370 // AT5G18580 // AT5G05620 // AT2G02820 // AT5G03540 // AT5G54440 // AT3G61650 // AT3G05330 // AT1G13980 // AT3G23670 // AT5G51600 // AT5G18700
GO:1901293	P	nucleoside phosphate biosynthetic process	28	2677	139	28362	0.0005	0.03	// AT1G28960 // AT1G01220 // AT3G46940 // AT4G04640 // AT1G64200 // AT2G37690 // AT1G55090 // AT4G00895 // AT3G27190 // AT5G50210 // AT2G38280 // AT4G20320 // AT4G34740 // AT4G09650 // AT4G11150 // AT5G40870 // AT1G17260 // AT1G15700 // AT1G79680 // AT3G54470 // AT1G21640 // AT4G34570 // AT2G16370 // AT5G13450 // AT3G54690 // AT3G27060 // AT4G39080 // AT5G26667
GO:0090558	P	plant epidermis development	42	2677	245	28362	0.00052	0.031	// AT4G20780 // AT1G17580 // AT3G13870 // AT2G02480 // AT3G61650 // AT1G13980 // AT5G51060 // AT5G55910 // AT5G28646 // AT5G09350 // AT3G26744 // AT4G18640 // AT2G02820 // AT2G38620 // AT3G55360 // AT5G05620 // AT1G63450 // AT5G20490 // AT2G38440 // AT1G24620 // AT3G51460 // AT4G34580 // AT1G04160 // AT2G17720 // AT1G70410 // AT2G46225 // AT5G18410 // AT5G13080 // AT3G54180 // AT5G65530 // AT5G44…
GO:0007010	P	cytoskeleton organization	33	2677	177	28362	0.00056	0.033	// AT3G13870 // AT5G61980 // AT4G00680 // AT3G61650 // AT5G51600 // AT3G60740 // AT5G19400 // AT5G55400 // AT5G18580 // AT4G21820 // AT5G17410 // AT2G38440 // AT5G23720 // AT4G01370 // AT5G48460 // AT2G33385 // AT4G05190 // AT5G05620 // AT5G54650 // AT5G35700 // AT2G46225 // AT5G18410 // AT5G64740 // AT5G18700 // AT1G01750 // AT3G25500 // AT3G54870 // AT2G39900 // AT2G20190 // AT3G23670 // AT1G50…
GO:0006790	P	sulfur compound metabolic process	47	2677	286	28362	0.00057	0.033	// AT5G26220 // AT1G28960 // AT1G36370 // AT5G35360 // AT3G55830 // AT1G16400 // AT2G44450 // AT2G25450 // AT1G19920 // AT3G54250 // AT1G76790 // AT1G51470 // AT5G44070 // AT5G60890 // AT5G50210 // AT4G11820 // AT1G21120 // AT2G43090 // AT1G31910 // AT5G01220 // AT1G73730 // AT1G62570 // AT3G09260 // AT5G63980 // AT3G16950 // AT4G14030 // AT5G20980 // AT4G01940 // AT2G14750 // AT1G32500 // AT1G18…
GO:0031669	P	cellular response to nutrient levels	32	2677	170	28362	0.00059	0.034	// AT1G73010 // AT3G08040 // AT1G53310 // AT5G42870 // AT5G60410 // AT1G19920 // AT1G43910 // AT3G52190 // AT2G16430 // AT5G60890 // AT1G66270 // AT4G00550 // AT3G16690 // AT5G01220 // AT3G25710 // AT3G07525 // AT3G55880 // AT3G54470 // AT5G03570 // AT1G78000 // AT3G17810 // AT4G33030 // AT4G24670 // AT4G39080 // AT5G12200 // AT4G30790 // AT1G73730 // AT1G68740 // AT3G18290 // AT5G64370 // AT5G61…
GO:0071496	P	cellular response to external stimulus	37	2677	208	28362	0.00059	0.034	// AT1G73010 // AT3G08040 // AT1G53310 // AT5G42870 // AT5G60410 // AT1G16370 // AT3G52190 // AT2G15970 // AT1G43910 // AT2G16430 // AT5G60890 // AT1G66270 // AT4G00550 // AT3G16690 // AT5G01220 // AT3G25710 // AT1G78380 // AT3G07525 // AT3G55880 // AT3G54470 // AT1G79410 // AT5G03570 // AT2G02990 // AT1G78000 // AT3G17810 // AT4G33030 // AT4G24670 // AT1G27880 // AT4G39080 // AT5G12200 // AT4G30…
GO:0048765	P	root hair cell differentiation	22	2677	99	28362	0.00063	0.036	// AT3G61650 // AT1G13980 // AT5G55910 // AT4G18640 // AT5G05620 // AT1G63450 // AT5G20490 // AT2G17720 // AT3G51460 // AT3G25710 // AT1G04160 // AT1G24620 // AT5G09350 // AT1G52240 // AT1G27740 // AT2G35610 // AT3G54870 // AT4G15290 // AT1G75110 // AT4G30160 // AT5G51310 // AT4G34580
GO:0048764	P	trichoblast maturation	22	2677	99	28362	0.00063	0.036	// AT3G61650 // AT1G13980 // AT5G55910 // AT4G18640 // AT5G05620 // AT1G63450 // AT5G20490 // AT2G17720 // AT3G51460 // AT3G25710 // AT1G04160 // AT1G24620 // AT5G09350 // AT1G52240 // AT1G27740 // AT2G35610 // AT3G54870 // AT4G15290 // AT1G75110 // AT4G30160 // AT5G51310 // AT4G34580
GO:0055086	P	nucleobase-containing small molecule metabolic process	57	2677	370	28362	0.00066	0.037	// AT4G29220 // AT1G28960 // AT1G01220 // AT4G29680 // AT5G40650 // AT3G46940 // AT4G24620 // AT1G64200 // AT5G56720 // AT4G34890 // AT5G26667 // AT3G16890 // AT2G22480 // AT2G37690 // AT1G55090 // AT2G36310 // AT4G00895 // AT1G50480 // AT3G27190 // AT5G50210 // AT2G29560 // AT5G52920 // AT2G38280 // AT1G78900 // AT4G34740 // AT4G09650 // AT1G24280 // AT4G11150 // AT5G40870 // AT1G17260 // AT1G15…
GO:0030154	P	cell differentiation	103	2677	768	28362	0.00066	0.037	// AT3G13870 // AT2G02480 // AT3G02940 // AT2G33835 // AT4G02350 // AT5G19530 // AT1G13980 // AT4G25560 // AT5G51060 // AT5G12870 // AT3G04690 // AT3G56640 // AT3G59760 // AT1G73430 // AT5G16320 // AT2G17720 // AT4G15290 // AT3G54870 // AT1G75110 // AT4G30160 // AT1G78870 // AT1G18570 // AT5G51310 // AT3G25710 // AT3G49690 // AT1G17580 // AT5G54230 // AT1G05470 // AT2G36890 // AT3G22200 // AT5G17…
GO:0006970	P	response to osmotic stress	88	2677	636	28362	0.00068	0.038	// AT2G47510 // AT3G44550 // AT1G53210 // AT5G35750 // AT3G25230 // AT1G16370 // AT1G51470 // AT1G66270 // AT1G14080 // AT1G04120 // AT3G16690 // AT5G39610 // AT2G03760 // AT3G46930 // AT4G11150 // AT5G10230 // AT3G16470 // AT4G04340 // AT5G44650 // AT5G13180 // AT3G27890 // AT5G67030 // AT4G29810 // AT5G63980 // AT5G49630 // AT1G18570 // AT3G59770 // AT1G44170 // AT3G55610 // AT5G54230 // AT3G50…
GO:0048469	P	cell maturation	22	2677	100	28362	0.00071	0.04	// AT3G61650 // AT1G13980 // AT5G55910 // AT4G18640 // AT5G05620 // AT1G63450 // AT5G20490 // AT2G17720 // AT3G51460 // AT3G25710 // AT1G04160 // AT1G24620 // AT5G09350 // AT1G52240 // AT1G27740 // AT2G35610 // AT3G54870 // AT4G15290 // AT1G75110 // AT4G30160 // AT5G51310 // AT4G34580
GO:0032446	P	protein modification by small protein conjugation	78	2677	550	28362	0.00072	0.04	// AT4G10150 // AT4G30940 // AT4G14365 // AT4G11360 // AT5G58410 // AT1G72310 // AT2G46495 // AT4G21100 // AT5G46210 // AT5G25350 // AT2G16920 // AT5G25760 // AT4G27470 // AT1G72220 // AT5G19080 // AT1G76920 // AT2G18650 // AT5G63160 // AT5G02880 // AT1G66160 // AT4G34370 // AT3G26744 // AT3G52450 // AT5G02310 // AT3G44820 // AT4G24940 // AT3G61790 // AT3G24800 // AT4G11680 // AT1G32340 // AT1G68…
GO:1902410	P	mitotic cytokinetic process	12	2677	37	28362	0.00074	0.041	// AT4G01370 // AT5G18580 // AT5G05620 // AT2G02820 // AT5G03540 // AT5G54440 // AT3G61650 // AT3G05330 // AT1G13980 // AT3G23670 // AT5G51600 // AT5G18700
GO:0032506	P	cytokinetic process	12	2677	37	28362	0.00074	0.041	// AT4G01370 // AT5G18580 // AT5G05620 // AT2G02820 // AT5G03540 // AT5G54440 // AT3G61650 // AT3G05330 // AT1G13980 // AT3G23670 // AT5G51600 // AT5G18700
GO:0044036	P	cell wall macromolecule metabolic process	30	2677	158	28362	0.00076	0.041	// AT3G55830 // AT4G18990 // AT1G65310 // AT3G08550 // AT2G15390 // AT2G20680 // AT5G48070 // AT2G38320 // AT3G23730 // AT5G57540 // AT2G43600 // AT1G77460 // AT1G14080 // AT3G03210 // AT3G61130 // AT3G10740 // AT2G03220 // AT1G67070 // AT2G41770 // AT4G28320 // AT5G53340 // AT5G41040 // AT5G54690 // AT2G35610 // AT2G15370 // AT2G17120 // AT3G57420 // AT1G68560 // AT2G37090 // AT4G30290
GO:0016567	P	protein ubiquitination	75	2677	526	28362	0.00078	0.043	// AT4G10150 // AT4G30940 // AT4G14365 // AT4G11360 // AT5G58410 // AT1G72310 // AT4G21100 // AT5G46210 // AT5G25350 // AT2G16920 // AT5G25760 // AT4G27470 // AT1G72220 // AT5G19080 // AT1G76920 // AT2G18650 // AT5G63160 // AT5G02880 // AT1G66160 // AT4G34370 // AT3G26744 // AT3G52450 // AT5G02310 // AT3G44820 // AT3G61790 // AT3G24800 // AT4G11680 // AT1G32340 // AT1G68940 // AT2G32950 // AT1G21…
GO:0055069	P	zinc ion homeostasis	8	2677	17	28362	0.00086	0.046	// AT3G13772 // AT2G38170 // AT1G14040 // AT4G39080 // AT1G68100 // AT4G37270 // AT2G04620 // AT2G29410
GO:0090407	P	organophosphate biosynthetic process	47	2677	293	28362	0.00089	0.048	// AT3G07270 // AT1G28960 // AT1G01220 // AT3G46940 // AT5G42870 // AT1G64200 // AT5G42810 // AT3G54250 // AT4G24160 // AT2G37690 // AT1G55090 // AT4G00895 // AT3G27190 // AT4G25970 // AT1G63050 // AT5G50210 // AT4G11820 // AT4G04870 // AT2G38280 // AT1G31910 // AT2G41490 // AT4G34740 // AT4G09650 // AT4G11150 // AT5G40870 // AT1G17260 // AT1G15700 // AT5G47770 // AT4G04640 // AT3G01310 // AT3G07…
GO:0000278	P	mitotic cell cycle	41	2677	245	28362	0.0009	0.048	// AT5G16270 // AT5G09870 // AT2G20190 // AT4G31400 // AT2G25880 // AT5G03540 // AT5G54440 // AT3G61650 // AT3G05330 // AT1G13980 // AT5G51600 // AT5G18580 // AT1G08260 // AT2G02820 // AT2G38620 // AT3G17360 // AT3G07160 // AT4G39350 // AT2G34680 // AT2G32620 // AT3G16320 // AT4G30710 // AT4G01370 // AT5G37630 // AT3G19050 // AT4G05190 // AT5G05620 // AT1G06590 // AT3G54650 // AT5G44030 // AT3G23…
GO:0010324	P	membrane invagination	12	2677	38	28362	0.0009	0.048	// AT4G01370 // AT5G18580 // AT5G05620 // AT2G02820 // AT5G03540 // AT5G54440 // AT3G61650 // AT3G05330 // AT1G13980 // AT3G23670 // AT5G51600 // AT5G18700
GO:1901657	P	glycosyl compound metabolic process	51	2677	326	28362	0.00091	0.048	// AT4G29220 // AT1G28960 // AT5G40650 // AT4G04640 // AT1G64200 // AT5G44070 // AT1G26560 // AT4G24620 // AT3G16890 // AT2G22480 // AT1G76790 // AT2G36310 // AT4G00895 // AT3G27190 // AT1G21100 // AT5G60890 // AT1G66270 // AT2G29560 // AT1G21120 // AT5G52920 // AT5G40870 // AT1G78900 // AT4G34740 // AT4G09650 // AT5G28510 // AT4G11150 // AT1G17260 // AT1G15700 // AT4G20320 // AT5G24540 // AT4G32…
GO:0006904	P	vesicle docking involved in exocytosis	13	2677	44	28362	0.00094	0.049	// AT5G61010 // AT3G10380 // AT3G55150 // AT2G39380 // AT4G02350 // AT5G03540 // AT2G28650 // AT1G12360 // AT3G56640 // AT2G05170 // AT5G03520 // AT4G31540 // AT2G42700
GO:0009117	P	nucleotide metabolic process	48	2677	302	28362	0.00094	0.049	// AT4G29220 // AT1G28960 // AT1G01220 // AT4G29680 // AT5G40650 // AT3G46940 // AT4G24620 // AT1G64200 // AT5G26667 // AT3G16890 // AT2G22480 // AT2G37690 // AT1G55090 // AT4G00895 // AT3G27190 // AT5G50210 // AT2G29560 // AT5G52920 // AT2G38280 // AT1G78900 // AT4G34740 // AT4G09650 // AT1G24280 // AT4G11150 // AT5G40870 // AT1G17260 // AT1G15700 // AT4G04640 // AT5G13110 // AT5G57655 // AT4G32…

## Sheet: purple_unique_GO
GO:0071702	organic substance transport
GO:0098660	inorganic ion transmembrane transport
GO:0072511	divalent inorganic cation transport
GO:0070838	divalent metal ion transport
GO:0051641	cellular localization
GO:0006812	cation transport
GO:0051301	cell division
GO:0030001	metal ion transport
GO:0048193	Golgi vesicle transport
GO:0072507	divalent inorganic cation homeostasis
GO:0051274	beta-glucan biosynthetic process
GO:0000910	cytokinesis
GO:0051128	regulation of cellular component organization
GO:0051649	establishment of localization in cell
GO:0000281	mitotic cytokinesis
GO:0046907	intracellular transport
GO:0070727	cellular macromolecule localization
GO:0098662	inorganic cation transmembrane transport
GO:0006857	oligopeptide transport
GO:0016042	lipid catabolic process
GO:0055065	metal ion homeostasis
GO:0071705	nitrogen compound transport
GO:0015833	peptide transport
GO:0061640	cytoskeleton-dependent cytokinesis
GO:0098655	cation transmembrane transport
GO:0006886	intracellular protein transport
GO:0048878	chemical homeostasis
GO:0006816	calcium ion transport
GO:0098656	anion transmembrane transport
GO:0006928	movement of cell or subcellular component
GO:0050801	ion homeostasis
GO:0098771	inorganic ion homeostasis
GO:0006075	(1->3)-beta-D-glucan biosynthetic process
GO:0006074	(1->3)-beta-D-glucan metabolic process
GO:0034613	cellular protein localization
GO:0072503	cellular divalent inorganic cation homeostasis
GO:0042886	amide transport
GO:0030003	cellular cation homeostasis
GO:0048544	recognition of pollen
GO:0055080	cation homeostasis
GO:0006873	cellular ion homeostasis
GO:0007017	microtubule-based process
GO:0009875	pollen-pistil interaction
GO:0008037	cell recognition
GO:0033043	regulation of organelle organization
GO:0009814	defense response, incompatible interaction
GO:0098661	inorganic anion transmembrane transport
GO:0006875	cellular metal ion homeostasis
GO:1902589	single-organism organelle organization
GO:0055082	cellular chemical homeostasis
GO:0070588	calcium ion transmembrane transport
GO:0008360	regulation of cell shape
GO:0009165	nucleotide biosynthetic process
GO:0015672	monovalent inorganic cation transport
GO:0042592	homeostatic process
GO:0000911	cytokinesis by cell plate formation
GO:1901293	nucleoside phosphate biosynthetic process
GO:0007010	cytoskeleton organization
GO:1902410	mitotic cytokinetic process
GO:0032506	cytokinetic process
GO:0055069	zinc ion homeostasis
GO:0010324	membrane invagination
GO:0006904	vesicle docking involved in exocytosis

## Sheet: turquoise
GO_acc	term_type	Term	queryitem	querytotal	bgitem	bgtotal	pvalue	FDR	entries
GO:0006259	P	DNA metabolic process	158	4865	539	28362	7.7e-09	8.6e-05	// AT1G15570 // AT3G20780 // AT5G63540 // AT3G26680 // AT1G50410 // AT1G03080 // AT5G55300 // AT1G15970 // AT4G37010 // AT5G64630 // AT1G29630 // AT5G47690 // AT3G07800 // AT3G25100 // AT4G02980 // AT1G19100 // AT4G25290 // AT5G58760 // AT1G50840 // AT4G17020 // AT5G11470 // AT4G21600 // AT4G18590 // AT5G61000 // AT1G14410 // AT3G20010 // AT5G59710 // AT1G54440 // AT1G47870 // AT1G06910 // AT1G66…
GO:0051726	P	regulation of cell cycle	73	4865	191	28362	3.1e-08	0.00017	// AT5G67380 // AT1G15570 // AT2G22010 // AT2G32900 // AT2G20000 // AT5G48640 // AT1G73690 // AT1G02970 // AT4G03270 // AT3G20060 // AT1G22970 // AT1G12790 // AT3G48750 // AT1G11060 // AT2G18290 // AT5G38110 // AT1G68310 // AT5G65420 // AT3G23580 // AT5G43080 // AT4G02980 // AT5G67260 // AT4G21530 // AT2G45080 // AT3G25100 // AT3G29185 // AT5G49880 // AT1G78770 // AT3G11520 // AT2G23080 // AT2G44…
GO:0006974	P	cellular response to DNA damage stimulus	100	4865	318	28362	3.1e-07	0.00069	// AT5G63540 // AT3G26680 // AT1G03080 // AT1G15970 // AT4G37010 // AT5G64630 // AT1G29630 // AT5G47690 // AT3G07800 // AT1G19100 // AT5G15920 // AT5G58760 // AT1G50840 // AT4G17020 // AT4G18590 // AT5G61000 // AT1G14410 // AT1G66740 // AT2G31580 // AT3G02680 // AT3G13782 // AT4G33925 // AT2G31450 // AT3G15150 // AT5G54090 // AT3G52115 // AT1G48050 // AT5G45600 // AT1G80850 // AT5G38110 // AT3G23…
GO:0034660	P	ncRNA metabolic process	105	4865	337	28362	2.3e-07	0.00069	// AT1G04635 // AT5G60990 // AT1G51380 // AT4G04350 // AT2G16650 // AT2G27530 // AT1G18850 // AT5G42540 // AT3G23700 // AT3G24560 // AT2G45730 // AT5G16750 // AT1G55140 // AT1G63780 // AT3G61113 // AT5G64050 // AT5G08600 // AT2G31580 // AT3G61620 // AT2G33840 // AT3G02320 // AT1G31660 // AT2G34260 // AT1G31600 // AT4G39280 // AT2G20721 // AT2G20722 // AT3G26410 // AT1G12800 // AT2G05765 // AT5G23…
GO:0034470	P	ncRNA processing	89	4865	271	28362	3e-07	0.00069	// AT1G04635 // AT5G60990 // AT1G51380 // AT2G16650 // AT2G27530 // AT1G18850 // AT5G42540 // AT3G23700 // AT3G24560 // AT2G45730 // AT5G16750 // AT1G55140 // AT1G63780 // AT3G61113 // AT5G08600 // AT2G31580 // AT3G61620 // AT3G02320 // AT1G31660 // AT2G34260 // AT1G31600 // AT2G20721 // AT2G20722 // AT3G26410 // AT1G12800 // AT2G05765 // AT5G23600 // AT3G13740 // AT1G17690 // AT2G04530 // AT1G66…
GO:0007049	P	cell cycle	151	4865	558	28362	9.2e-07	0.0015	// AT1G15570 // AT3G20780 // AT3G08510 // AT5G63540 // AT3G02980 // AT1G04730 // AT3G53760 // AT5G47690 // AT4G02980 // AT5G15920 // AT3G20898 // AT1G71440 // AT1G49910 // AT1G80370 // AT5G48630 // AT1G70210 // AT3G50070 // AT3G54670 // AT4G24710 // AT5G49880 // AT1G47870 // AT2G22490 // AT1G66740 // AT1G80260 // AT2G31580 // AT2G34780 // AT4G05440 // AT1G78770 // AT2G39830 // AT5G35520 // AT2G44…
GO:0006396	P	RNA processing	180	4865	693	28362	8.3e-07	0.0015	// AT5G09920 // AT1G04635 // AT5G60990 // AT4G14342 // AT1G65700 // AT3G54170 // AT1G06580 // AT1G45231 // AT2G16650 // AT2G27530 // AT1G18850 // AT4G18750 // AT5G42540 // AT3G23700 // AT3G24560 // AT2G45730 // AT1G62910 // AT1G28090 // AT2G36000 // AT4G30220 // AT2G02570 // AT1G73720 // AT5G10572 // AT1G55140 // AT3G15140 // AT2G21710 // AT1G63780 // AT3G61113 // AT1G12800 // AT3G20650 // AT5G08…
GO:0006281	P	DNA repair	92	4865	295	28362	1.2e-06	0.0015	// AT5G63540 // AT3G26680 // AT1G03080 // AT1G15970 // AT4G37010 // AT5G64630 // AT1G29630 // AT5G47690 // AT3G07800 // AT1G19100 // AT5G15920 // AT5G58760 // AT1G50840 // AT3G13782 // AT4G18590 // AT5G61000 // AT1G14410 // AT1G66740 // AT3G02680 // AT4G33925 // AT2G31450 // AT3G15150 // AT5G54090 // AT1G48050 // AT5G45600 // AT1G80850 // AT5G38110 // AT3G23580 // AT3G20760 // AT4G09140 // AT4G34…
GO:0006260	P	DNA replication	56	4865	146	28362	1.1e-06	0.0015	// AT1G15570 // AT3G20780 // AT3G48160 // AT2G34780 // AT5G45720 // AT2G31320 // AT5G55300 // AT2G18290 // AT5G41880 // AT3G23580 // AT1G66730 // AT3G55490 // AT1G63160 // AT3G52630 // AT1G26840 // AT1G50840 // AT1G78770 // AT3G52050 // AT2G42120 // AT2G40550 // AT4G18590 // AT4G22910 // AT1G67320 // AT5G08020 // AT2G29680 // AT5G61000 // AT2G31270 // AT1G31360 // AT3G48750 // AT1G47870 // AT4G02…
GO:0043412	P	macromolecule modification	539	4865	2532	28362	1.6e-06	0.0016	// AT3G11470 // AT3G44480 // AT3G22104 // AT4G12560 // AT1G29730 // AT5G56610 // AT3G17750 // AT4G32430 // AT3G55040 // AT5G43710 // AT1G12290 // AT4G10390 // AT3G13970 // ATCG00020 // AT3G07140 // AT4G31050 // AT5G61060 // AT4G22300 // AT1G05880 // AT5G15730 // AT5G37890 // AT3G48260 // AT5G59300 // AT3G06550 // AT1G06580 // AT3G23610 // AT1G10910 // AT3G29290 // AT2G18030 // AT2G14210 // AT4G22…
GO:0090407	P	organophosphate biosynthetic process	91	4865	293	28362	1.6e-06	0.0016	// AT2G44530 // AT3G60620 // AT1G78590 // AT1G12350 // AT2G31955 // AT2G04560 // AT2G21410 // AT5G62790 // AT1G02880 // AT2G21550 // AT2G39290 // AT2G22530 // AT5G22130 // AT4G18440 // AT1G13560 // AT4G23895 // AT1G16040 // AT4G25280 // AT1G30820 // AT2G28520 // AT1G60440 // AT4G17910 // AT3G09560 // AT2G23420 // AT3G52300 // AT4G22930 // AT3G23580 // AT5G55810 // AT5G14850 // AT2G26930 // AT3G07…
GO:0022402	P	cell cycle process	108	4865	370	28362	2e-06	0.0019	// AT1G15570 // AT3G20780 // AT5G63540 // AT3G02980 // AT1G04730 // AT3G53760 // AT5G47690 // AT4G02980 // AT5G15920 // AT1G71440 // AT1G49910 // AT1G80370 // AT3G54670 // AT5G49880 // AT1G47870 // AT1G66740 // AT1G80260 // AT2G31580 // AT2G34780 // AT4G05440 // AT1G78770 // AT2G39830 // AT5G35520 // AT2G44950 // AT3G02680 // AT2G04660 // AT1G09450 // AT5G62410 // AT3G48150 // AT3G15150 // AT5G56…
GO:0009101	P	glycoprotein biosynthetic process	43	4865	102	28362	2.7e-06	0.0022	// AT5G02410 // AT1G12990 // AT4G21060 // AT2G47760 // AT3G48820 // AT2G40190 // AT1G11755 // AT1G32930 // AT2G26100 // AT2G31320 // AT2G16530 // AT2G25300 // AT5G66680 // AT2G39630 // AT5G43710 // AT5G57500 // AT4G12720 // AT5G19690 // AT2G45790 // AT1G49710 // AT1G08030 // AT1G16900 // AT1G67880 // AT4G38240 // AT3G19280 // AT3G21160 // AT1G77810 // AT4G21150 // AT1G08280 // AT1G30000 // AT1G16…
GO:1901137	P	carbohydrate derivative biosynthetic process	98	4865	329	28362	2.8e-06	0.0022	// AT1G08030 // AT1G12350 // AT2G04560 // AT2G21410 // AT5G66680 // AT5G43710 // AT5G57500 // AT3G05020 // AT2G21550 // AT4G38240 // AT1G77810 // AT5G12290 // AT2G17570 // AT4G18440 // AT4G23895 // AT1G16040 // AT1G02145 // AT1G30820 // AT2G28520 // AT1G60440 // AT1G73980 // AT2G18990 // AT2G47760 // AT1G32930 // AT3G09560 // AT3G52300 // AT4G22930 // AT3G23580 // AT2G39630 // AT5G14850 // AT5G19…
GO:0009451	P	RNA modification	90	4865	294	28362	2.9e-06	0.0022	// AT3G54170 // AT1G06580 // AT1G80270 // AT4G18750 // AT4G32430 // AT2G45730 // AT1G62910 // AT4G21190 // AT3G06430 // AT3G61113 // AT1G10910 // AT3G29290 // AT4G37380 // AT2G31580 // AT5G39680 // AT3G48250 // AT5G03800 // AT1G31600 // AT2G20721 // AT2G20722 // AT1G62930 // AT3G02330 // AT3G26410 // AT3G22690 // AT2G02150 // AT2G05765 // AT4G39620 // AT5G11310 // AT3G16710 // AT3G18970 // AT1G51…
GO:0006996	P	organelle organization	305	4865	1335	28362	3.8e-06	0.0027	// AT5G10710 // AT5G53280 // AT3G20780 // AT3G21865 // AT1G49510 // AT5G63540 // AT5G16620 // AT4G30860 // AT3G26680 // AT1G50410 // AT4G17730 // AT3G05710 // AT4G04350 // AT1G80680 // AT2G31200 // AT5G43500 // AT5G55300 // AT5G56500 // AT1G65260 // AT2G22640 // AT3G63190 // AT5G47690 // AT4G05440 // AT3G24560 // AT1G19100 // AT3G54860 // AT5G14620 // AT1G50840 // AT2G18710 // AT2G35190 // AT1G78…
GO:0006486	P	protein glycosylation	42	4865	101	28362	4.7e-06	0.0029	// AT5G02410 // AT1G12990 // AT4G21060 // AT2G47760 // AT3G48820 // AT2G40190 // AT1G11755 // AT1G32930 // AT2G26100 // AT2G31320 // AT2G16530 // AT2G25300 // AT5G66680 // AT2G39630 // AT5G43710 // AT5G57500 // AT4G12720 // AT5G19690 // AT2G45790 // AT1G49710 // AT1G16900 // AT1G67880 // AT4G38240 // AT3G19280 // AT3G21160 // AT1G77810 // AT4G21150 // AT1G08280 // AT1G30000 // AT1G16570 // AT2G17…
GO:0043413	P	macromolecule glycosylation	42	4865	101	28362	4.7e-06	0.0029	// AT5G02410 // AT1G12990 // AT4G21060 // AT2G47760 // AT3G48820 // AT2G40190 // AT1G11755 // AT1G32930 // AT2G26100 // AT2G31320 // AT2G16530 // AT2G25300 // AT5G66680 // AT2G39630 // AT5G43710 // AT5G57500 // AT4G12720 // AT5G19690 // AT2G45790 // AT1G49710 // AT1G16900 // AT1G67880 // AT4G38240 // AT3G19280 // AT3G21160 // AT1G77810 // AT4G21150 // AT1G08280 // AT1G30000 // AT1G16570 // AT2G17…
GO:0006487	P	protein N-linked glycosylation	23	4865	37	28362	5.7e-06	0.0034	// AT5G02410 // AT1G12990 // AT3G48820 // AT2G40190 // AT2G16530 // AT5G66680 // AT5G43710 // AT5G19690 // AT2G45790 // AT1G67880 // AT4G38240 // AT3G19280 // AT3G21160 // AT4G21150 // AT1G08280 // AT1G30000 // AT1G11755 // AT3G27540 // AT2G35520 // AT1G61790 // AT1G32210 // AT1G02145 // AT2G42390
GO:0070085	P	glycosylation	43	4865	107	28362	7.2e-06	0.0038	// AT5G02410 // AT1G12990 // AT4G21060 // AT2G47760 // AT3G48820 // AT2G40190 // AT1G11755 // AT1G32930 // AT2G26100 // AT2G31320 // AT2G16530 // AT2G25300 // AT5G66680 // AT2G39630 // AT5G43710 // AT5G57500 // AT4G12720 // AT5G19690 // AT2G45790 // AT1G49710 // AT1G16900 // AT1G67880 // AT4G38240 // AT3G19280 // AT3G21160 // AT1G77810 // AT4G21150 // AT1G08280 // AT1G30000 // AT1G16570 // AT2G17…
GO:0009100	P	glycoprotein metabolic process	43	4865	107	28362	7.2e-06	0.0038	// AT5G02410 // AT1G12990 // AT4G21060 // AT2G47760 // AT3G48820 // AT2G40190 // AT1G11755 // AT1G32930 // AT2G26100 // AT2G31320 // AT2G16530 // AT2G25300 // AT5G66680 // AT2G39630 // AT5G43710 // AT5G57500 // AT4G12720 // AT5G19690 // AT2G45790 // AT1G49710 // AT1G08030 // AT1G16900 // AT1G67880 // AT4G38240 // AT3G19280 // AT3G21160 // AT1G77810 // AT4G21150 // AT1G08280 // AT1G30000 // AT1G16…
GO:0007067	P	mitotic nuclear division	49	4865	131	28362	8.4e-06	0.0043	// AT1G11060 // AT5G48600 // AT2G32900 // AT3G24730 // AT1G04750 // AT3G20060 // AT5G01450 // AT3G47460 // AT1G73790 // AT2G18290 // AT5G47690 // AT2G20000 // AT4G22910 // AT3G53760 // AT4G21530 // AT3G47690 // AT1G09450 // AT3G49870 // AT2G27170 // AT1G73177 // AT5G40740 // AT1G49910 // AT5G38880 // AT2G40550 // AT5G17620 // AT2G21800 // AT1G61000 // AT2G38185 // AT1G02970 // AT5G49880 // AT3G48…
GO:0007059	P	chromosome segregation	42	4865	109	28362	2e-05	0.01	// AT1G11060 // AT2G24970 // AT5G48600 // AT2G32900 // AT5G61460 // AT3G60660 // AT3G20060 // AT5G55300 // AT1G04730 // AT1G12790 // AT5G04110 // AT2G18290 // AT5G47690 // AT1G68310 // AT4G24710 // AT4G21530 // AT5G63540 // AT3G49870 // AT2G27170 // AT1G49910 // AT2G40550 // AT3G54670 // AT5G49880 // AT3G25980 // AT2G32590 // AT5G04320 // AT5G55310 // AT4G30870 // AT5G67560 // AT3G49860 // AT5G04…
GO:0006261	P	DNA-dependent DNA replication	39	4865	99	28362	2.7e-05	0.013	// AT1G15570 // AT3G20780 // AT2G34780 // AT2G31320 // AT2G18290 // AT5G41880 // AT1G66730 // AT1G63160 // AT3G25100 // AT1G26840 // AT1G50840 // AT3G52050 // AT2G42120 // AT2G40550 // AT4G22910 // AT1G67320 // AT2G29680 // AT3G48160 // AT3G48750 // AT1G47870 // AT4G02980 // AT1G69380 // AT1G08840 // AT1G30680 // AT4G30870 // AT5G16690 // AT5G27740 // AT1G78770 // AT2G39830 // AT1G19080 // AT2G01…
GO:0008033	P	tRNA processing	33	4865	79	28362	4.3e-05	0.02	// AT1G72560 // AT1G31600 // AT2G16650 // AT3G56120 // AT2G32320 // AT3G45590 // AT1G52160 // AT3G24560 // AT4G21900 // AT2G45730 // AT3G26410 // AT4G38160 // AT2G43190 // AT5G23600 // AT3G61113 // AT2G40570 // AT5G60230 // AT3G16260 // AT2G45695 // AT2G31580 // AT1G74700 // AT2G04530 // AT4G35910 // AT3G02320 // AT4G36390 // AT1G13870 // AT1G66520 // AT1G03110 // AT5G20040 // AT1G04635 // AT1G76…
GO:0000280	P	nuclear division	65	4865	215	28362	8.6e-05	0.036	// AT3G53760 // AT1G11060 // AT5G48600 // AT2G32900 // AT3G24730 // AT1G04750 // AT3G20060 // AT2G31970 // AT5G01450 // AT3G47460 // AT1G73790 // AT1G12790 // AT1G05180 // AT2G18290 // AT5G47690 // AT2G20000 // AT4G22910 // AT4G24710 // AT4G21530 // AT5G63540 // AT3G47690 // AT1G09450 // AT3G49870 // AT2G27170 // AT1G73177 // AT5G07630 // AT5G40740 // AT1G49910 // AT5G38880 // AT2G40550 // AT5G17…
GO:1903047	P	mitotic cell cycle process	68	4865	228	28362	8.4e-05	0.036	// AT1G15570 // AT1G11060 // AT3G25980 // AT5G48600 // AT2G32900 // AT2G44950 // AT3G24730 // AT5G40740 // AT1G04750 // AT3G20060 // AT5G01450 // AT3G47460 // AT1G73790 // AT2G18290 // AT5G47690 // AT5G38110 // AT4G22910 // AT3G53760 // AT4G21530 // AT3G25100 // AT3G29185 // AT1G09450 // AT3G49870 // AT2G27170 // AT2G20000 // AT5G62410 // AT1G49910 // AT5G38880 // AT5G14250 // AT2G40550 // AT1G80…
GO:0045184	P	establishment of protein localization	159	4865	661	28362	0.0001	0.042	// AT1G69460 // AT3G21865 // AT5G22370 // AT5G16620 // AT3G27070 // AT4G14455 // AT4G17730 // AT1G43890 // AT3G58170 // AT5G47510 // AT2G36680 // AT3G07190 // AT3G54860 // AT2G18710 // AT2G35190 // AT4G32160 // AT3G13970 // AT2G30695 // AT4G35410 // AT2G21190 // AT4G03320 // AT4G27690 // AT4G35870 // AT4G39890 // AT1G51740 // AT1G80680 // AT1G29330 // AT5G05680 // AT5G44560 // AT3G17970 // AT5G56…
GO:0015031	P	protein transport	157	4865	653	28362	0.00012	0.045	// AT1G69460 // AT3G21865 // AT5G22370 // AT5G16620 // AT3G27070 // AT4G14455 // AT4G17730 // AT1G43890 // AT3G58170 // AT5G47510 // AT2G36680 // AT3G07190 // AT3G54860 // AT2G18710 // AT2G35190 // AT4G32160 // AT3G13970 // AT2G30695 // AT4G35410 // AT2G21190 // AT4G03320 // AT4G27690 // AT4G35870 // AT4G39890 // AT1G51740 // AT1G80680 // AT1G29330 // AT5G05680 // AT5G44560 // AT3G17970 // AT5G56…
GO:0000278	P	mitotic cell cycle	71	4865	245	28362	0.00012	0.046	// AT1G15570 // AT1G11060 // AT3G25980 // AT5G48600 // AT2G32900 // AT2G44950 // AT3G24730 // AT5G40740 // AT1G04750 // AT3G20060 // AT5G01450 // AT3G47460 // AT1G73790 // AT2G18290 // AT5G47690 // AT5G38110 // AT4G22910 // AT3G53760 // AT4G21530 // AT3G25100 // AT3G29185 // AT1G09450 // AT3G49870 // AT2G27170 // AT2G20000 // AT3G18730 // AT5G62410 // AT1G49910 // AT5G38880 // AT5G14250 // AT2G40…

## Sheet: turquoise_unique_GO
GO:0006259	DNA metabolic process
GO:0051726	regulation of cell cycle
GO:0006974	cellular response to DNA damage stimulus
GO:0034660	ncRNA metabolic process
GO:0034470	ncRNA processing
GO:0006396	RNA processing
GO:0006281	DNA repair
GO:0006260	DNA replication
GO:0009101	glycoprotein biosynthetic process
GO:0009451	RNA modification
GO:0006486	protein glycosylation
GO:0043413	macromolecule glycosylation
GO:0006487	protein N-linked glycosylation
GO:0070085	glycosylation
GO:0009100	glycoprotein metabolic process
GO:0007067	mitotic nuclear division
GO:0007059	chromosome segregation
GO:0006261	DNA-dependent DNA replication
GO:0008033	tRNA processing
GO:0000280	nuclear division
