# Supplementary material for: Genome-Wide Identification, Characterization, and Regulation of RWP-RK Gene Family in the Nitrogen-Fixing Clade
Source: Plants (Basel). 2020 Sep 11;9(9):1178. doi: 10.3390/plants9091178 (PMC7569760; doi:10.3390/plants9091178)
Supplement: Supplementary file 1 [file plants-09-01178-s001.zip › Supplementary_data/TableS7.xlsx]

## Sheet: Sheet annotation
Sheet number	Sheet name	Description
1	AtNLP3_symbiosis_correlation	Gene information in GO term (GO:0044403) of symbiosis connected to AtNLP3.
2	AtNLP6,7_symbiosis_correlation	Gene information in GO term (GO:0044403) of symbiosis connected to AtNLP6 and AtNLP7.
3	AtNLP6,7_starvation_correlation	Gene information in GO term (GO:0009267 ) of starvation connected to AtNLP6 and AtNLP7.

## Sheet: AtNLP3_symbiosis_correlation
ID	KCL_AT4G38340	KNO3_AT4G38340	Name	Description
AT5G03210	0.820897	0.434513	DIP2	Arabidopsis thaliana genomic DNA, chromosome 5, P1 clone:MOK16; Unknown protein; Its function is described as molecular_function unknown; Involved in biological_process unknown; Located in endomembrane system; Expressed in 11 plant structures; Expressed during 7 growth stages; Has 6 Blast hits to 6 proteins in 2 species: Archae - 0; Bacteria - 0; Metazoa - 0; Fungi - 0; Plants - 6; Viruses - 0; O…
AT1G04260	0.704358	0.430591	MPI7	Encodes protein that interacts with CaMV movement protein. Colocalizes in the cytoplasm with the movement protein. Has similarity to mammalian proteins (such as the rat PRA1) which have been described as rab acceptors
AT1G49760	0.781646	0.453258	PAB8	Polyadenylate-binding protein 8; Binds the poly(A) tail of mRNA. Appears to be an important mediator of the multiple roles of the poly(A) tail in mRNA biogenesis, stability and translation (By similarity). During infection with potyvirus TuMV, acts as a potential integral component of the viral replicase complex that could play an important role in the regulation of potyviral RNA-dependent RNA po…
AT5G08790	0.656757	0.032629	ATAF2	NAC (No Apical Meristem) domain transcriptional regulator superfamily protein; Involved in disease resistance response. May function as repressor of pathogenesis-related proteins. May function in the regulation of host basal defense responses against viral infection. Transcriptional activator involved in responses to wounding and infection with tobamovirus (TMV). Binds to the DNA sequences 5'-AAA…
AT1G32400	0.809165	0.70672	TOM2A	TOM2A encodes a 280 amino acid putative four-pass transmembrane protein with a C-terminal farnesylation signal, essential for efficient multiplication of tobacco mosaic viruses
AT2G01660	0.73536	0.61848	PDLP6	Cysteine-rich repeat secretory protein 12; Encodes a plasmodesmal protein that may be involved in the intercellular movement of molecules through the plasmodesmata. The protein has two DUF26 domains and a single transmembrane domain
AT1G16030	0.597716	0.47738	Hsp70b	Heat shock 70 kDa protein 5; In cooperation with other chaperones, Hsp70s stabilize preexistent proteins against aggregation and mediate the folding of newly translated polypeptides in the cytosol as well as within organelles. These chaperones participate in all these processes through their ability to recognize nonnative conformations of other proteins. They bind extended peptide segments with a…
AT5G51020	0.749317	0.752499	CRL	Chromophore lyase CRL, chloroplastic; Covalently attaches a chromophore to Cys residue(s) of phycobiliproteins (By similarity). Required for plastid division, and involved in cell differentiation and regulation of the cell division plane. Maintenance of plastid homeostasis controls plant preconditioning to stress and stress acclimation; Belongs to the CpcT/CpeT biliprotein lyase family
AT4G34110	0.783389	0.60112	PAB2	Polyadenylate-binding protein 2; Binds the poly(A) tail of mRNA. Appears to be an important mediator of the multiple roles of the poly(A) tail in mRNA biogenesis, stability and translation. In the cytoplasm, affects both translation and mRNA decay. Stimulates translation by interaction with translation initiation factor eIF4G, a subunit of the cap-binding complex eIF4F, bringing the 5'- and 3'-en…
AT5G03300	0.740548	0.62032	ADK2	Encodes adenosine kinase 2 (ADK2), a typical, constitutively expressed housekeeping enzyme. Shows a high sequence identity with ADK1. Involved in salvage synthesis of adenylates and methyl recycling. Enzyme activity is substantially inhibited in roots, siliques and dry seeds by an unknown compound. May contribute to cytokinin interconversion; Belongs to the carbohydrate kinase PfkB family
AT1G75040	0.695918	0.548467	PR5	Pathogenesis-related protein 5; Thaumatin-like protein involved in response to pathogens. mRNA level of the PR-5 gene (At1g75040)is significantly changed after cutting the inflorescence stem indicating the existence of a network of signal transducing pathways as other stress-regulated genes (At5g01410, At3g17800, At1g29930)do not response to the treatment
AT1G32230	0.782151	0.604793	RCD1	Encodes a protein belonging to the (ADP-ribosyl)transferase domain-containing subfamily of WWE protein-protein interaction domain protein family. Superoxide radicals are necessary and sufficient to propagate cell death or lesion formation in rcd1 mutants. Without stress treatment, RCD1 is localized in the nucleus. Under high salt or oxidative stress, RCD1 is found not only in the nucleus but also…
AT5G02500	0.781877	0.497127	HSC70-1	Probable mediator of RNA polymerase II transcription subunit 37e; Component of the Mediator complex, a coactivator involved in the regulated transcription of nearly all RNA polymerase II-dependent genes. Mediator functions as a bridge to convey information from gene-specific regulatory proteins to the basal RNA polymerase II transcription machinery. The Mediator complex, having a compact conforma…
AT2G20990	0.788827	0.635766	SYTA	Synaptotagmin-1; Encodes a plasma membrane localized protein with similarity to synaptotagmins, a class of membrane trafficking proteins. SYT1 is expressed in all tissues. Loss of function mutations show hypersensitivity to NaCl and electrolyte leakage from the plasma membrane. SYT1 also affects calcium dependent freezing tolerance. SYT1 probably plays a role in membrane repair such as membrane r…
AT3G51440	0.817285	0.665136	AT3G51440	Calcium-dependent phosphotriesterase superfamily protein; Its function is described as strictosidine synthase activity; Involved in alkaloid biosynthetic process, biosynthetic process; Located in endoplasmic reticulum; Expressed in 19 plant structures; Expressed during 10 growth stages; Contains the following InterPro domains: Strictosidine synthase, conserved region (InterPro:IPR018119), Stricto…
AT4G20260	0.838381	0.67358	PCAP1	Plasma membrane-associated cation-binding protein 1; May be involved in intracellular signaling through interaction with PtdInsPs and calmodulin (CaM); may keep PtdInsPs attached to the plasma membrane until Ca(2+)-CaM reaches a competitive concentration subsequent to an increase triggered by a stimulus, thus leading to PtdInsPs release and subsequent activation of InsPs-dependent signaling casca…
AT5G48160	0.877257	0.543975	OBE2	Protein of unknown function (DUF1423); Together with OBE1, required for the maintenance and/or establishment of both the shoot and root meristems, probably by controlling the expression of the meristem genes such as WUS, PLT1 and PLT2 and of genes required for auxin responses. Promotes cell meristematic activity via the WUSCHEL-CLAVATA pathway. Involved in the development of the basal pole and in…
AT5G10270	0.787049	0.617215	CDKC;1	Cyclin-dependent kinase C-1; Encodes CDKC;1, part of a CDKC kinase complex that is targeted by Cauliflower mosaic virus (CaMV) for transcriptional activation of viral genes. Also regulates plant growth and development
AT5G42950	0.76193	0.138594	AT5G42950	GYF domain-containing protein; Its function is described as molecular_function unknown; Involved in biological_process unknown; Located in cellular_component unknown; Expressed in 25 plant structures; Expressed during 14 growth stages; Contains the following InterPro domains: GYF (InterPro:IPR003169); BEST Arabidopsis thaliana protein match is: GYF domain-containing protein (TAIR:AT1G24300.1); Ha…
AT3G11650	0.642482	0.759926	NHL2	NDR1/HIN1-like protein 2; Encodes a protein whose sequence is similar to tobacco hairpin-induced gene (HIN1) and Arabidopsis non-race specific disease resistance gene (NDR1). Expression of this gene is induced by cucumber mosaic virus and spermine. Overexpression of the gene induces the expression of PR-1 gene and shows light-dependent 'speck disease-like' symptom on leaves. The gene product is l…
AT3G12280	0.795428	0.469801	RBR1	Retinoblastoma-related protein 1; Key regulator of entry into cell division. Acts as a transcription repressor of E2F target genes, whose activity is required for progress from the G1 to the S phase of the cell cycle. Hyperphosphorylation by CDKA-1 prevents the binding to E2F transcription factors, allowing G1 to S phase transition to operate. Forms a stable complex with E2FA that functions in ma…
AT3G62600	0.661966	0.686727	ATERDJ3B	DNAJ heat shock family protein; J domain protein localized in ER lumen. Can partially compensate for the growth defect in jem1 scj1 mutant yeast. Forms a complex SDF2-ERdj3B-BiP that is required for the proper accumulation of the surface-exposed leucine-rich repeat receptor kinases EFR. EFR is involved in PAMP (pathogen associated molecular patterns) triggered immunity
AT5G23570	0.789186	0.378461	SGS3	XS domain-containing protein / XS zinc finger domain-containing protein-related; Required for posttranscriptional gene silencing and natural virus resistance.SGS3 is a member of an 'unknown' protein family. Members of this family have predicted coiled coiled domains suggesting oligomerization and a potential zinc finger domain. Involved in the production of trans-acting siRNAs, through direct or …
AT3G09820	0.807797	0.638501	At3g09820	Adenosine kinase 1; ATP dependent phosphorylation of adenosine and other related nucleoside analogs to monophosphate derivatives. Essential to sustain methyl recycling
AT2G25110	0.745056	0.647288	SDF2	Stromal cell-derived factor 2-like protein precursor; Involved in the endoplasmic reticulum (ER) protein quality control and unfolded protein response. May be involved in the quality control of glycoproteins. Forms a complex in the ER with ERDJ3B and MED37A/BIP1 which is required for the proper accumulation and function of the surface-exposed leucine-rich repeat receptor kinases EFR involved in p…
AT3G22310	0.823823	0.429898	PMH1	Sequence similarity ot DEAD-box RNA helicases. Binds RNA and DNA. Involved in drought, salt and cold stress responses
AT4G24280	0.780638	0.495253	cpHsc70-1	Heat shock 70 kDa protein 6, chloroplastic; Acts redundantly with HSP70-7 in the thermotolerance of germinating seeds. Plays an important role in the protein precursor import into chloroplasts
AT3G09940	0.725129	0.629519	MDHAR	Monodehydroascorbate reductase 3; Catalyzes the conversion of monodehydroascorbate to ascorbate, oxidizing NADH in the process. Required for producing sufficient ascorbate to maintain the interaction between Piriformospora indica and Arabidopsis in a mutualistic state
AT5G43980	0.717742	0.358194	PDLP1	Cysteine-rich repeat secretory protein 56; Encodes a plasmodesmal protein that affects the intercellular movement of molecules through the plasmodesmata. The cytoplasmic C-terminal portion of the protein is connected to the apoplastic N-terminal portion of the protein by a single transmembrane domain (TMD). It is transported to the plasmodesmata through the secretory pathway. PDLP1 has two DUF26 …
AT2G25620	0.755348	0.501411	DBP1	Probable protein phosphatase 2C 22; Encodes DBP1, a member of the DBP factors (DNA-binding protein phosphatases) featuring sequence-specific DNA-binding and protein phosphatase activity. DBP1 is involved in plant-potyvirus interactions. Loss-of-function of DBP1 renders resistance to potyviruses
AT5G24090	0.864677	0.754337	CHIA	Acidic endochitinase; Chitinase A (class III) expressed exclusively under environmental stress conditions; Belongs to the glycosyl hydrolase 18 family. Chitinase class III subfamily
AT1G75950	0.768799	0.366465	SKP1	S phase kinase-associated protein 1; Involved in ubiquitination and subsequent proteasomal degradation of target proteins. Together with CUL1, RBX1 and a F- box protein, it forms a SCF E3 ubiquitin ligase complex. The functional specificity of this complex depends on the type of F- box protein. In the SCF complex, it serves as an adapter that links the F-box protein to CUL1. SCF(UFO) is required …
AT2G43570	0.790975	0.559126	CHI	chitinase, putative (CHI); Its function is described as chitin binding, chitinase activity; Involved in carbohydrate metabolic process, cell wall macromolecule catabolic process; Located in apoplast, plant-type cell wall; Expressed in 15 plant structures; Expressed during 10 growth stages; Contains the following InterPro domains: Chitin-binding, type 1, conserved site (InterPro:IPR018371), Glycos…
AT2G23350	0.758287	0.322864	PAB4	Polyadenylate-binding protein 4; Binds the poly(A) tail of mRNA. Appears to be an important mediator of the multiple roles of the poly(A) tail in mRNA biogenesis, stability and translation (By similarity). During infection with potyvirus TuMV, acts as a potential integral component of the viral replicase complex that could play an important role in the regulation of potyviral RNA-dependent RNA po…
AT1G60800	0.819882	0.812948	NIK3	Protein NSP-INTERACTING KINASE 3; Involved in defense response to geminivirus infection; Belongs to the protein kinase superfamily. Ser/Thr protein kinase family
AT3G04720	0.700276	0.528514	PR4	Hevein-like preproprotein; Encodes a protein similar to the antifungal chitin-binding protein hevein from rubber tree latex. mRNA levels increase in response to ethylene and turnip crinkle virus infection
				#N/A

## Sheet: AtNLP6,7_symbiosis_correlation
ID	KCL_AT1G64530	KCL_AT4G24020	KNO3_AT1G64530	KNO3_AT4G24020	Name	Description
AT3G11660	0.802149	0.692133	0.679356	0.223251	NHL1	NDR1/HIN1-like protein 1; Encodes a protein whose sequence is similar to tobacco hairpin-induced gene (HIN1) and Arabidopsis non-race specific disease resistance gene (NDR1). Expression of this gene is induced by cucumber mosaic virus. Localization of the gene product is similar to that of NHL3 (plasma membrane) but it is yet inconclusive
AT5G06320	0.737637	0.805348	0.117817	0.710303	NHL3	NDR1/HIN1-like protein 3; Encodes a protein whose sequence is similar to tobacco hairpin-induced gene (HIN1) and Arabidopsis non-race specific disease resistance gene (NDR1). Expression of this gene is induced by cucumber mosaic virus, spermine and Pseudomonas syringae pv. tomato DC3000. The gene product is localized to the plasma membrane
AT3G09440	0.762662	0.780072	0.692842	0.394494	AT3G09440	Heat shock protein 70 (Hsp 70) family protein; In cooperation with other chaperones, Hsp70s stabilize preexistent proteins against aggregation and mediate the folding of newly translated polypeptides in the cytosol as well as within organelles. These chaperones participate in all these processes through their ability to recognize nonnative conformations of other proteins. They bind extended pepti…
AT3G09830	0.77419	0.843062	0.536556	0.630547	AT3G09830	Protein kinase superfamily protein; Its function is described as protein kinase activity, kinase activity, ATP binding; Involved in protein amino acid phosphorylation; Located in plasma membrane; Expressed in 23 plant structures; Expressed during 13 growth stages; Contains the following InterPro domains: Protein kinase, ATP binding site (InterPro:IPR017441), Protein kinase, catalytic domain (Inte…
AT3G20250	0.341496	0.732946	-0.323927	0.206192	PUM5	Pumilio homolog 5; Encodes a member of the Arabidopsis Pumilio (APUM) proteins containing PUF domain (eight repeats of approximately 36 amino acids each). PUF proteins regulate both mRNA stability and translation through sequence-specific binding to the 3' UTR of target mRNA transcripts
AT5G02490	0.852382	0.791562	0.424757	0.626256	Hsp70-2	Probable mediator of RNA polymerase II transcription subunit 37c; Component of the Mediator complex, a coactivator involved in the regulated transcription of nearly all RNA polymerase II-dependent genes. Mediator functions as a bridge to convey information from gene-specific regulatory proteins to the basal RNA polymerase II transcription machinery. The Mediator complex, having a compact conforma…
AT5G46350	0.721136	0.645254	0.0357497	0.343938	WRKY8	Probable WRKY transcription factor 8; Transcription factor. Interacts specifically with the W box (5'-TTGAC[CT]-3'), a frequently occurring stress-responsive cis-acting element. Functions as positive regulator of salt stress response. Binds the W box of LTI78/RD29A stress-response gene and directly regulates its transcription under salt stress. Functions antagonistically with VQ9 to regulate sodi…
AT2G35980	0.573839	0.619515	-0.342934	0.286281	YLS9	Late embryogenesis abundant (LEA) hydroxyproline-rich glycoprotein family; Encodes a protein whose sequence is similar to tobacco hairpin-induced gene (HIN1) and Arabidopsis non-race specific disease resistance gene (NDR1). Expression of this gene is induced by cucumber mosaic virus, spermine and during senescence. The gene product is localized to the chloroplast
AT1G48410	0.931868	0.84559	0.823633	0.401223	AGO1	Stabilizer of iron transporter SufD / Polynucleotidyl transferase; Involved in RNA-mediated post-transcriptional gene silencing (PTGS). Main component of the RNA-induced silencing complex (RISC) that binds to a short guide RNA such as microRNA (miRNA) or small interfering RNA (siRNA). RISC uses the mature miRNA or siRNA as a guide for slicer-directed cleavage of homologous mRNAs to repress gene e…
AT1G31280	0.806908	0.893096	0.614318	0.495685	AGO2	Argonaute family protein; Involved in RNA-mediated post-transcriptional gene silencing (PTGS). Main component of the RNA-induced silencing complex (RISC) that binds to a short guide RNA such as microRNA (miRNA) or small interfering RNA (siRNA). RISC uses the mature miRNA or siRNA as a guide for slicer-directed cleavage of homologous mRNAs to repress gene expression. Associates mainly with siRNAs …
AT1G09270	0.798451	0.749213	0.442879	0.446724	IMPA-4	Importin subunit alpha-4; Binds to conventional NLS motifs and mediates nuclear protein import across the nuclear envelope. Acts as cellular receptor for the nuclear import of the virD2 protein of Agrobacterium and is essential for Agrobacterium-mediated root transformation
AT4G13350	0.804925	0.899885	0.259872	0.345805	NIG	Encodes a GTPase that interacts with nuclear shuttle proteins (NSPs) from a number of different plant viruses. The gene is widely expressed and NIG transcript levels do not rise in response to viral infection. This cytoplasmic protein does not directly interact with a viral movement protein (MP), but, it does promote the movement of NSP from the nucleus to the cytoplasm. Overexpression of NIG in …
AT1G70690	0.818624	0.80129	0.376269	0.507574	HWI1	Receptor-like protein kinase-related family protein; Modulates cell-to-cell trafficking. Has a positive role in innate immunity. Negative regulator of plasmodesmata permeability triggered by salicylic acid during immune responses, through regulation of callose deposition. Delays the trafficking of Tobacco Mosaic Virus (TMV) movement protein (MP); Belongs to the cysteine-rich repeat secretory prot…
AT2G22240	0.642268	0.660058	0.464584	0.663978	MIPS2	Inositol-3-phosphate synthase isozyme 2; ** Referred to as MIPS1 in Mitsuhashi et al 2008. Myo-inositol-1-phosphate synthase isoform 2. Expressed in leaf, root and silique. Immunolocalization experiments with an antibody recognizing MIPS1, MIPS2, and MIPS3 showed endosperm localization
AT5G19880	0.823728	0.824189	0.29834	0.588746	AT5G19880	Peroxidase superfamily protein; Removal of H(2)O(2), oxidation of toxic reductants, biosynthesis and degradation of lignin, suberization, auxin catabolism, response to environmental stresses such as wounding, pathogen attack and oxidative stress. These functions might be dependent on each isozyme/isoform in each plant tissue; Belongs to the peroxidase family. Classical plant (class III) peroxidas…
AT1G04400	0.810657	0.817283	0.437425	0.282059	CRY2	Cryptochrome-2; Photoreceptor that mediates primarily blue light inhibition of hypocotyl elongation and photoperiodic control of floral initiation, and regulates other light responses, including circadian rhythms, tropic growth, stomata opening, guard cell development, root development, bacterial and viral pathogen responses, abiotic stress responses, cell cycles, programmed cell death, apical do…
AT3G60240	0.868902	0.835857	0.70487	0.243073	EIF4G	Eukaryotic translation initiation factor 4G; Component of the protein complex eIF4F, which is involved in the recognition of the mRNA cap, ATP-dependent unwinding of 5'-terminal secondary structure and recruitment of mRNA to the ribosome. Plays a role in the accumulation of some potyvirus during viral infection. Required for the accumulation of cucumber mosaic virus 3a protein and turnip crinkle …
AT3G12580	0.747696	0.751245	0.742674	0.364	HSP70	Probable mediator of RNA polymerase II transcription subunit 37c; Component of the Mediator complex, a coactivator involved in the regulated transcription of nearly all RNA polymerase II-dependent genes. Mediator functions as a bridge to convey information from gene-specific regulatory proteins to the basal RNA polymerase II transcription machinery. The Mediator complex, having a compact conforma…
AT5G09590	0.752706	0.796285	0.806764	0.335015	MTHSC70-2	Heat shock 70 kDa protein 10, mitochondrial; In cooperation with other chaperones, Hsp70s stabilize preexistent proteins against aggregation and mediate the folding of newly translated polypeptides in the cytosol as well as within organelles. These chaperones participate in all these processes through their ability to recognize nonnative conformations of other proteins. They bind extended peptide…
AT3G04370	0.701374	0.688616	0.227978	0.223462	PDLP4	Cysteine-rich repeat secretory protein 39; Encodes a plasmodesmal protein that may be involved in the intercellular movement of molecules through the plasmodesmata. The protein has two DUF26 domains and a single transmembrane domain
AT2G39660	0.596285	0.699072	0.394841	-0.179177	BIK1	Serine/threonine-protein kinase BIK1; Plays a central role in immune responses. Required to activate the resistance responses to necrotrophic pathogens. Phosphorylates FLS2 and BAK1. Involved in pathogen- associated molecular pattern (PAMP)-triggered immunity (PTI) signaling and defense responses downstream of FLS2. Acts additively with PBL1 in PTI defenses. Acts as positive regulator of the PAMP…
AT5G20320	0.764009	0.822931	0.728626	0.466793	DCL4	Dicer-like protein 4; Ribonuclease (RNase) III involved in RNA-mediated post- transcriptional gene silencing (PTGS). Functions in the biogenesis of trans-acting small interfering RNAs (ta-siRNAs, derived from the TAS1, TAS2 or TAS3 endogenous transcripts) by cleaving small dsRNAs into 21-24 nucleotide ta-siRNAs. Functions with the dsRNA- binding protein DRB4 in ta-siRNAs processing. Acts in the R…
AT5G04430	0.772727	0.64862	0.338299	0.512128	BTR1L	Binding to TOMV RNA 1L (long form); Negative regulator of tomato mosaic virus (ToMV) multiplication, but has no effect on the multiplication of cucumber mosaic virus (CMV). Limits the spreading of the virus. Isoform BTR1S: binds preferentially and directly to the 5'terminal region of ToMV genomic RNA, and affects the efficiency of translation rather than mRNA stability
AT5G37660	0.851928	0.634271	0.475485	0.614158	PDLP7	Cysteine-rich repeat secretory protein 60; Encodes a plasmodesmal protein that may be involved in the intercellular movement of molecules through the plasmodesmata. The protein has two DUF26 domains and a single transmembrane domain
AT1G64530
AT4G24020

## Sheet: AtNLP6,7_starvation_correlation
ID	KCL_AT1G64530	KCL_AT4G24020	KNO3_AT1G64530	KNO3_AT4G24020	Name	Description
AT3G51770	0.765905	0.72529	0.160782	0.652209	ETO1	Tetratricopeptide repeat (TPR)-containing protein; Encodes a negative regulator of 1-aminocyclopropane-1-carboxylic acid synthase5(ACS5), which catalyze the rate-limiting step in ethylene biosynthesis. ETO1 directly interacts with ACS5 and inhibits its enzyme activity and targets it for degradation via proteasome-dependent pathway. It also interacts with CUL3 (a component of ubiquitin ligase comp…
AT1G74020	0.811922	0.868428	0.187232	0.715421	SS13	Protein STRICTOSIDINE SYNTHASE-LIKE 12; Catalyzes the stereospecific condensation of tryptamine with secologanin to form strictosidine, the key intermediate of indole alkaloid biosynthesis
AT4G37870	0.790145	0.757993	0.676878	0.405403	PCK1	Encodes a putative phosphoenolpyruvate carboxykinase (ATP-dependent)
AT5G45380	0.652937	0.718261	0.0720484	0.776847	DUR3	Solute:sodium symporters;urea transmembrane transporters; High-affinity urea-proton symporter involved in the active transport of urea across the plasma membrane into root cells. May play an important role in urea uptake by plant cells at low external urea concentrations
AT4G35090	0.845194	0.902585	0.632261	0.0351853	CAT	Catalase-2; Encodes a peroxisomal catalase, highly expressed in bolts and leaves. mRNA expression patterns show circadian regulation with mRNA levels being high in the subjective early morning. Loss of function mutations have increased H2O2 levels and increased H2O2 sensitivity. Mutants accumulate more toxic ions yet show decreased sensitivity to Li+. This decreased sensitivity is most likely due…
AT2G33770	0.772857	0.849308	0.594295	0.593081	PHO2	Probable ubiquitin-conjugating enzyme E2 24; Accepts the ubiquitin from the E1 complex and catalyzes its covalent attachment to other proteins (By similarity). Mediates PHO1 degradation through multivesicular body-mediated vacuolar proteolysis in response to inorganic phosphate (Pi) availability. Negatively regulates the protein abundance of PHF1 and PHT1s under Pi-sufficient conditions by facili…
AT3G03520	0.908321	0.834354	0.566603	0.383785	NPC3	Non-specific phospholipase C3; Possesses specific phosphatase activity toward lysophosphatidic acid (LPA) in vitro. Does not show phospholipase C activity. May play a role in signal transduction and storage lipid synthesis. May be involved in brassinolide-mediated signaling in root development
AT1G55920	0.645915	0.700483	0.278421	0.498575	SERAT2;1	Encodes a chloroplast/cytosol localized serine O-acetyltransferase involved in sulfur assimilation and cysteine biosynthesis. Expressed in the vascular system
AT1G23010	0.919933	0.802301	0.634961	0.089182	LPR1	Cupredoxin superfamily protein; Multicopper oxidase that may be involved in copper homeostasis and oxidative stress response, and that is necessary for root growth inhibition by low phosphate conditions. Functions together with LPR2 and PDR2 in a common pathway that adjusts root meristem activity to phosphate availability. Oxidizes the substrate 2,2'-azinobis-(3-ethylbenzthiazoline-6-sulphonate) …
AT5G48850	0.500057	0.609231	0.102139	-0.258008	ATSDI1	Tetratricopeptide repeat (TPR)-like superfamily protein; Homologous to the wheat sulphate deficiency-induced gene sdi1. Expression in root and leaf is induced by sulfur starvation. Knockout mutants retained higher root and leaf sulfate concentrations, indicating a role in regulation of stored sulfate pools; Belongs to the MS5 protein family
AT3G49580	0.736364	0.837438	0.128552	0.362021	LSU1	RESPONSE TO LOW SULFUR 1 (LSU1); BEST Arabidopsis thaliana protein match is: response to low sulfur 3 (TAIR:AT3G49570.1); Has 73 Blast hits to 73 proteins in 16 species: Archae - 0; Bacteria - 0; Metazoa - 0; Fungi - 0; Plants - 70; Viruses - 0; Other Eukaryotes - 3 (source: NCBI BLink)
AT3G08850	0.878016	0.913914	0.559216	0.486787	RAPTOR1	HEAT repeat ;WD domain, G-beta repeat protein protein; Encodes one of two Arabidopsis RAPTOR/KOG1 homologs. RAPTOR proteins are binding partners of the target of rapamycin kinase that is present in all eukaryotes and play a central role in the stimulation of cell growth and metabolism in response to nutrients. Mutants show embryo lethal phenotype which occurs at pre-globular stage. May interact w…
AT3G03250	0.798259	0.764684	0.581343	0.520526	UGP1	UTP--glucose-1-phosphate uridylyltransferase 2; Converts glucose 1-phosphate to UDP-glucose, which is the major glycosyl donor for polysaccharides. Acts redundantly with UGP1 and is essential for the synthesis of sucrose, starch and cell wall, and callose deposition; Belongs to the UDPGP type 1 family
AT1G13300	0.840339	0.781739	0.012151	0.613809	NIGT1	Myb-like transcription factor family protein; Transcription factor involved in nitrate and phosphate signaling in roots. Integrates nitrate and phosphate starvation responses and adaptation of root architecture depending on nutrient availabilities. Acts downstream of the nitrate sensor and transporter NPF6.3/NRT1.1. Represses primary root development in response to phosphate deficiency conditions…
AT3G62680	0.758441	0.689953	0.500687	0.275039	PRP3	Proline-rich protein 3; May contribute to cell wall structure in root hairs
AT1G20620	0.859377	0.778238	0.716144	0.345916	F5M15.5	Catalase-3; Occurs in almost all aerobically respiring organisms and serves to protect cells from the toxic effects of hydrogen peroxide
AT1G29900	0.835027	0.744216	0.802043	0.256417	CARB	Carbamoyl-phosphate synthase large chain, chloroplastic; Involved in arginine biosynthesis. Required for mesophyll development; Belongs to the CarB family
AT4G14680	0.868111	0.717751	0.626932	-0.169015	APS3	Pseudouridine synthase/archaeosine transglycosylase-like family protein; ATP sulfurylase
AT2G22240	0.642268	0.660058	0.464584	0.663978	MIPS2	Inositol-3-phosphate synthase isozyme 2; ** Referred to as MIPS1 in Mitsuhashi et al 2008. Myo-inositol-1-phosphate synthase isoform 2. Expressed in leaf, root and silique. Immunolocalization experiments with an antibody recognizing MIPS1, MIPS2, and MIPS3 showed endosperm localization
AT5G43370	0.51254	0.651912	0.667435	0.159778	PHT1;2	Probable inorganic phosphate transporter 1-2; Encodes a phosphate transporter Pht1;2. Members of the Pht1 family of phosphate transporters include: Pht1;1/At5g43350, Pht1;2/At5g43370, Pht1;3/At5g43360, Pht1;4/At2g38940, Pht1;5/At2g32830, Pht1;6/At5g43340, Pht1;7/At3g54700, Pht1;8/At1g20860, Pht1;9/At1g76430 (Plant Journal 2002, 31:341)
AT5G43350	0.753335	0.751629	0.77407	-0.0370891	PHT1;1	Encodes an inorganic phosphate transporter Pht1;1. Mutants display enhanced arsenic accumulation. Members of the Pht1 family of phosphate transporters include: Pht1;1/At5g43350, Pht1;2/At5g43370, Pht1;3/At5g43360, Pht1;4/At2g38940, Pht1;5/At2g32830, Pht1;6/At5g43340, Pht1;7/At3g54700, Pht1;8/At1g20860, Pht1;9/At1g76430 (Plant Journal 2002, 31:341)
AT1G71040	0.872565	0.817301	0.510064	-0.17009	LPR2	Cupredoxin superfamily protein; Multicopper oxidase that may be involved in copper homeostasis and oxidative stress response, and that is necessary for root growth inhibition by low phosphate conditions. Functions together with LPR1 and PDR2 in a common pathway that adjusts root meristem activity to phosphate availability
AT3G05630	0.799421	0.896199	0.388746	0.619795	PLDP2	Phospholipase D zeta 2; Encodes a member of the PXPH-PLD subfamily of phospholipase D proteins. Regulates vesicle trafficking. Required for auxin transport and distribution and hence auxin responses. This subfamily is novel structurally different from the majority of plant PLDs by having phox homology (PX) and pleckstrin homology (PH) domains. Involved regulating root development in response to n…
AT5G23630	0.874468	0.892067	0.557184	0.0744759	PDR2	Probable manganese-transporting ATPase PDR2; A member of the eukaryotic type V subfamily (P5) of P-type ATPase cation pumps; MIA is most similar to the human P5 ATPase ATY2(44% identity) and to Spf1p from S. cerevisiae (41% identity). Highly abundant in the endoplasmic reticulum and small vesicles of developing pollen grains and tapetum cells. T-DNA insertional mutants of MIA suffer from imbalanc…
AT1G20630	0.497071	0.591153	0.526786	0.109374	CAT1	Catalase-1; Occurs in almost all aerobically respiring organisms and serves to protect cells from the toxic effects of hydrogen peroxide; Belongs to the catalase family
AT1G64530
AT4G24020
